# Supplementary material for: Definition of a novel breast tumor-specific classifier based on secretome analysis
Source: Breast Cancer Res. 2022 Dec 20;24:94. doi: 10.1186/s13058-022-01590-4 (PMC9764559; doi:10.1186/s13058-022-01590-4)
Supplement: Supplementary file 6 — Additional file 6: Table S6 Databases: the dataset with imputation of data according to limit of detection (LOD) as explained in material and methods, the raw dataset (with ND for values below detection limit), the table S2 and a summary of used abbreviations in the dataset. [file 13058_2022_1590_MOESM6_ESM.xls]

## Sheet: DB_Imputed_LOD
Tissue_Number	T_J_B_JB	Clinic..TRT_CHIR.TYPE	Clinic..PATIENT.IMC	Clinic..PATIENT.GROS	Clinic..PATIENT.MENOP	Clinic..PATIENT.THS	Clinic..PATIENT.ANTFAM	Clinic..PATIENT_AUTK	Clinic..CLASS	Clinic..K_CLINIC.AGEDIAG	Clinic..K_RoRpHer	Clinic..K_ANAPATHO.TAILLEmm	Clinic..K_ANAPATHO.pT	Clinic..K_ANAPATHO.pN	Clinic..K_ANAPATHO.CIMO1	Clinic..K_ANAPATHO.EE	Clinic..K_ANAPATHO.ROPCT	Clinic..K_ANAPATHO.RPPCT	Clinic..K_ANAPATHO.KI67PCT	Clinic..K_ANAPATHO.NBNPOS	Clinic..K_ANAPATHO.EMBV	Clinic..K_ANAPATHO.ROCL	Clinic..K_ANAPATHO.RPCL	Clinic..K_ANAPATHO.HER2CL	Clinic..K_ANAPATHO.pTlong	Luminex..EGF	Luminex..FGF2	Luminex..GCSF	Luminex..GMCSF	Luminex..GRO	Luminex..IL1RA	Luminex..CXCL8	Luminex..IL9	Luminex..IL12p40	Luminex..IL12p70	Luminex..IL15	Luminex..CXCL10	Luminex..CCL7	Luminex..CCL22	Luminex..CCL3	Luminex..CCL4	Luminex..CCL5	Luminex..TGFa	Luminex..TNFa	Luminex..TNFb	Luminex..VEGF	Luminex..CCL8	Luminex..CXCL5	Luminex..CXCL12
001_T	T	tumorectomy	NA	Yes	Yes	NA	NA	No	TN	82	- - -	20	pT1	pN0	Ductal (INV)	3	0	0	NA	0	Yes	RO -	RP -	HER2 -	pT1c	1.5	193.5	268.6	27.4	2009.1	62.4	6416.6	0.3	3.8	1.1	32.1	10680.4	66.5	162.9	12.3	20.2	14.8	7.4	42.3	0.3	2508.5	10.3	795.5	123.4
002_T	T	mastectomy	22	Yes	NA	NA	NA	No	TN	81	- - -	26	pT2	pN0	Ductal (INV)	3	0	0	NA	0	Yes	RO -	RP -	HER2 -	pT2	1.5	327.2	22.5	58.6	1118.4	86.2	8027.5	0.3	1.5	0.3	8.7	2706.2	36.5	115.5	10.7	18.7	18.7	1.4	12.5	0.3	2292	7.8	1252.4	48.7
003_T	T	tumorectomy	27	Yes	No	NA	No	No	TN	45	- - -	30	pT2	pN1	Ductal (INV)	3	0	0	95	1	No	RO -	RP -	HER2 -	pT2	1.5	739.2	4.9	10.1	307.8	39	1231.6	0.3	1.5	0.8	6.7	10680.4	36.5	7.8	1.6	7.7	22.4	2.2	5.5	0.3	1033.9	2.4	304.1	26.3
004_T	T	mastectomy	17	Yes	Yes	Yes	No	No	TN	79	- - -	40	pT2	pN0	Lobular (INV)	2	1	0	3	0	No	RO -	RP -	HER2 -	pT2	1.5	217.5	734.4	2	844.1	13	3997.6	0.3	1.5	0.3	1.2	117.1	8.1	2473	1.6	1.5	56.8	5.4	0.7	0.3	9	2.4	750.5	91.9
005_T	T	tumorectomy	18	Yes	Yes	No	No	Yes	LUMA	64	+ - -	17	pT1	pN3	Ductal (INV)	2	10	1	15	22	Yes	RO +	RP -	HER2 -	pT1c	1.5	70.7	587.7	6.2	884.2	25.9	9467	0.3	1.5	0.3	1.6	8.3	8.1	131.4	27.7	25.1	3.7	0.6	1.2	0.3	612.1	2.4	986.5	12.1
006_T	T	mastectomy	28	Yes	Yes	NA	No	No	TN	81	- - -	25	pT2	pN0	Ductal (INV)	2	0	0	40	0	Yes	RO -	RP -	HER2 -	pT2	1.5	17.5	3893	23.4	5474	35.5	24984.6	0.3	2.7	0.3	1.2	177.1	8.1	1188.3	14.5	14	10.8	1.7	4.7	0.3	124.5	2.4	14414.6	12.1
007_T	T	tumorectomy	26	Yes	Yes	Yes	Yes	No	TN	71	- - -	35	pT2	pN0	Ductal (INV)	3	0	0	50	0	Yes	RO -	RP -	HER2 -	pT2	1.5	539.5	2385.5	23.5	1893.8	28.4	6095.1	0.3	37.1	4.2	1.4	1809	8.1	330.9	5	12.7	21.3	11.4	3.1	0.3	58.1	2.4	316.3	62.5
008_T	T	tumorectomy	27	Yes	NA	NA	Yes	No	TN	70	- - -	21	pT2	pN1	Ductal (INV)	3	0	0	NA	3	Yes	RO -	RP -	HER2 -	pT2	1.5	52.4	10000.5	394.6	11433.6	19.3	39711.4	0.3	1.5	0.3	2.3	336.3	8.1	1989.6	300.5	32.1	37.9	5	4	0.3	65.2	2.4	10636.9	NA
009_T	T	tumorectomy	25	Yes	Yes	NA	No	No	TN	73	- - -	17	pT1	pN0	Ductal (INV)	3	5	5	NA	0	No	RO -	RP -	HER2 -	pT1c	1.5	1036.7	10000.5	336.5	11433.6	35.5	147066	0.3	1.5	0.8	3.2	206.7	8.1	1027.9	274.8	53.4	32.2	5.6	13.7	0.3	365.8	2.4	5249.1	12.1
010_T	T	mastectomy	20	Yes	No	NA	No	No	TN	36	- - -	35	pT2	pN1	Other (INV)	3	0	5	NA	1	Yes	RO -	RP -	HER2 -	pT2	1.5	412	302.8	139.5	5253.5	56.9	11798.9	0.3	5.8	0.9	5.3	2258.1	8.1	363.1	4.9	19.8	18.6	1.1	17.6	0.3	1599.7	2.4	1256.4	12.1
011_T	T	tumorectomy	25	Yes	Yes	NA	NA	Yes	TN	93	- - -	20	pT1	pN1	Ductal (INV)	1	0	0	NA	2	No	RO -	RP -	HER2 -	pT1c	4.3	191.8	342.1	33.7	1109.9	8.7	21288.9	0.3	1.5	0.3	1.2	655.4	18	260.1	8.6	10.2	20.9	0.8	1.7	0.3	93	6.3	2568.2	110.9
012_T	T	tumorectomy	24	No	No	NA	No	No	TN	34	- - -	19	pT1	pN0	Ductal (INV)	3	0	0	35	0	No	RO -	RP -	HER2 -	pT1c	1.5	54.9	28.8	9.6	688.8	8.7	6083.7	0.3	1.5	0.8	0.3	168.2	22.4	156.9	114.9	127.7	29.9	0.8	15.2	0.3	5931	12.7	1397	53.5
013_T	T	tumorectomy	29	Yes	Yes	NA	Yes	Yes	TN	62	- - -	23	pT2	pN0	Ductal (INV)	3	0	0	100	0	Yes	RO -	RP -	HER2 -	pT2	1.5	703.1	1087	2.1	1800.1	7.1	4264	0.3	1.5	0.3	0.3	255.7	8.1	260.1	30.4	19.3	11.7	21.3	1.6	0.3	1132	2.4	1335.9	12.1
014_T	T	tumorectomy	29	Yes	Yes	Yes	Yes	No	TN	60	- - -	17	pT1	pN1	Ductal (INV)	3	0	0	15	1	No	RO -	RP -	HER2 -	pT1c	1.5	28.3	10000.5	55.1	11433.6	32.5	83040.5	0.3	6.3	0.8	2.1	3958.7	123.3	3833.9	69.8	82.5	34.3	4.5	22.5	0.3	129.2	49.7	23072.3	54.7
015_T	T	mastectomy	18	Yes	Yes	No	NA	No	TN	61	- - -	30	pT2	pN0	Ductal (INV)	3	0	0	NA	0	Yes	RO -	RP -	HER2 -	pT2	1.5	298.1	3305.4	70.5	2792.9	50.4	12917.5	0.3	2.7	0.3	2.3	2277.8	8.1	657	32.7	27.6	38.7	1	7.5	0.3	282.2	8.2	1262.3	12.1
016_T	T	mastectomy	28	Yes	Yes	NA	Yes	No	TN	89	- - -	25	pT2	pN1	Ductal (INV)	3	0	0	NA	2	No	RO -	RP -	HER2 -	pT2	1.5	69.1	3355.6	23.7	11433.6	18.2	8329.6	0.3	1.5	0.3	1.9	1735	20.9	333.2	5.4	14.3	20.9	3.8	6.3	0.3	203.9	9.1	2506.7	47.4
017_T	T	tumorectomy	25	Yes	No	NA	No	No	HER2	22	- - +	22	pT2	pN1	Ductal (INV)	3	1	0	NA	1	Yes	RO -	RP -	HER2 +	pT2	1.5	236.8	3270.3	8.4	2589.4	8.7	8100.4	0.3	1.5	0.3	2.6	407.5	8.1	611.6	7.9	17.8	34.6	0.3	2.5	0.3	482	2.4	2526.4	12.1
018_T	T	tumorectomy	39	No	Yes	No	No	No	HER2	60	- - +	21	pT2	pN1	Ductal (INV)	3	0	2	NA	1	Yes	RO -	RP -	HER2 +	pT2	1.5	637	27.2	102.1	609.7	29.4	5088.9	0.3	6.8	1	2.3	3183	8.1	67.7	7.9	17.2	104.1	0.3	2.6	0.3	140.1	2.4	473.6	12.1
019_T	T	mastectomy	23	Yes	Yes	NA	NA	No	HER2	57	- - +	30	pT2	pN0	Ductal (INV)	3	5	3	35	0	Yes	RO -	RP -	HER2 +	pT2	1.5	20.9	2351	5.3	1544.5	35.5	12974.9	0.3	1.5	0.3	0.7	51.5	8.1	816.6	21.8	22.6	1.6	3.7	5.2	0.3	443	2.4	13836.3	12.1
020_T	T	tumorectomy	26	Yes	Yes	No	NA	No	HER2	57	- - +	15	pT1	pN0	Ductal (INV)	3	1	1	15	0	No	RO -	RP -	HER2 +	pT1c	1.5	106.5	372.8	26.9	599.1	46.5	4599.2	0.3	1.5	1	5.1	1353.1	35	235	21.6	23.8	46.3	2.1	2	0.3	1391.3	7.7	618.6	84.8
021_T	T	NA	22	Yes	Yes	No	Yes	No	HER2	70	- - +	32	pT2	pN3	Ductal (INV)	3	0	0	NA	11	Yes	RO -	RP -	HER2 +	pT2	1.5	295.2	510.5	17.5	1223	23.4	5625.8	0.3	12.5	0.6	3.5	3243.3	8.1	349	23.6	10.6	158.8	2.9	1.2	0.3	53.4	2.4	788.2	12.1
022_T	T	tumorectomy	18	Yes	Yes	NA	Yes	No	HER2	62	- - +	15	pT1	pN0	Ductal (INV)	3	0	0	35	0	No	RO -	RP -	HER2 +	pT1c	1.5	54.8	9.8	4.2	315.8	66.3	2632.6	0.3	1.5	0.3	7.3	9144.4	155.8	266.4	6.9	10.6	57	1.8	3.2	0.3	3806.9	10.7	188	47.4
023_T	T	mastectomy	23	Yes	Yes	Yes	No	No	HER2	56	- - +	2	pT1	pN1	Ductal (INV)	2	0	0	NA	1	Yes	RO -	RP -	HER2 +	pT1a	1.5	40.6	5607.9	9.9	11433.6	15.6	33720.5	0.3	3.8	0.3	1.9	693	115	1347.1	104.2	71	213	0.3	3.2	0.3	164	74.8	11122.3	12.1
024_T	T	mastectomy	21	Yes	No	NA	No	No	HER2	36	- - +	2	pT1	pN0	Ductal (INV)	2	0	0	NA	0	Yes	RO -	RP -	HER2 +	pT1a	1.5	324.8	10000.5	49	11433.6	16.2	300814	0.3	1.5	0.3	1.4	1255.3	288.1	2130.6	198.6	57.4	213.5	0.9	10.6	0.3	90.1	41	23072.3	12.1
025_T	T	tumorectomy	30	No	Yes	NA	NA	No	LUMHER2	60	+ - +	19	pT1	pN2	Ductal (INV)	3	100	5	NA	5	Yes	RO +	RP -	HER2 +	pT1c	1.5	187.1	3236.7	50.5	11433.6	39.5	9104.2	0.3	17.5	0.3	2.6	2262.1	8.1	3763.9	42.5	35.9	262.6	6.6	4.2	0.3	795.7	5.2	3658.7	109.3
026_T	T	mastectomy	28	Yes	Yes	Yes	NA	No	LUMB	64	+ - -	30	pT2	pN0	Ductal (INV)	3	100	0	20	0	Yes	RO +	RP -	HER2 -	pT2	1.5	206.6	4116	27.4	6093.7	46	57515	0.3	13.2	0.8	3.9	705.8	8.1	1603.2	32.9	37.4	134.2	3.1	56.8	0.3	1130.5	4.7	5610	44.8
027_T	T	tumorectomy	26	No	Yes	No	Yes	No	LUMA	63	+ - -	11	pT1	pN0	Ductal (INV)	2	90	0	15	0	No	RO +	RP -	HER2 -	pT1c	1.5	129.3	10000.5	113.5	11433.6	33.5	48915.8	0.3	1.5	0.3	2.1	23.8	49.6	761.8	309.3	104.1	21.2	9.6	42.8	0.3	884.1	26.1	23072.3	12.1
028_T	T	tumorectomy	32	No	Yes	NA	No	No	LUMHER2	62	+ + +	15	pT1	pN0	Ductal (INV)	3	95	70	NA	0	Yes	RO +	RP +	HER2 +	pT1c	1.5	145.2	226.1	4.8	845.4	26.9	8715.6	0.3	2.7	0.3	1.2	582.7	8.1	1388.7	4.6	12.7	15.8	3.5	7.2	0.3	729.5	2.4	1729.4	43.4
029_T	T	mastectomy	17	Yes	Yes	No	Yes	No	LUMHER2	58	+ + +	17	pT1	pN0	Ductal (INV)	3	70	20	NA	0	Yes	RO +	RP +	HER2 +	pT1c	1.5	268.5	67.8	1192	911	49.5	6369.7	0.3	1.5	0.3	4.6	5208.6	8.1	726.4	7.6	13.6	125.8	1	4	0.3	135.5	9.8	716.7	12.1
030_T	T	mastectomy	17	Yes	Yes	Yes	NA	No	LUMHER2	75	+ + +	30	pT2	pN0	Ductal (INV)	3	80	25	15	0	No	RO +	RP +	HER2 +	pT2	1.5	153.7	1765.1	5.5	2034.1	32	8047.4	0.3	10.2	0.3	1.4	1088.8	19.8	1407.1	11.9	18.8	20.8	1.8	3.3	0.3	60	14.8	2384.1	157.3
031_T	T	tumorectomy	24	Yes	No	NA	Yes	No	LUMHER2	37	+ + +	12	pT1	pN0	Ductal (INV)	3	70	90	NA	0	Yes	RO +	RP +	HER2 +	pT1c	1.5	641.8	718.6	85.8	1148	39	15136	0.3	9.3	0.6	2.8	183.2	8.1	582.7	22.7	26.4	57.9	1.3	7	0.3	129.8	2.4	1134.6	12.1
032_T	T	mastectomy	21	Yes	No	NA	No	No	LUMHER2	39	+ + +	26	pT2	pN2	Ductal (INV)	2	70	50	NA	4	No	RO +	RP +	HER2 +	pT2	6.7	257.8	184.1	23.3	874.2	28.4	8432.7	0.3	1.5	0.3	3.1	365	8.1	110	8.6	5.6	20.9	0.7	2.2	0.3	363.8	2.4	293.6	12.1
033_T	T	mastectomy	20	Yes	No	NA	No	No	LUMHER2	44	+ + +	18	pT2	pN0	Ductal (INV)	2	20	50	25	0	No	RO +	RP +	HER2 +	pT2	19.4	78.8	12.4	50	129.2	400.5	4476.7	0.3	1.5	0.3	0.7	69.7	8.1	2390.2	10.2	6.7	27.1	1.4	16.1	0.3	154.7	2.4	49	12.1
034_T	T	mastectomy	27	Yes	Yes	NA	Yes	No	LUMHER2	69	+ + +	50	pT2	pN3	Ductal (INV)	3	70	10	NA	11	Yes	RO +	RP +	HER2 +	pT2	1.5	375.3	4898.7	13.2	6981.1	8.7	24401.2	0.3	4.8	0.3	0.7	164.4	8.1	350.6	13.2	9.9	27.4	3.4	1.9	0.3	65.2	2.4	1571	40.6
035_T	T	tumorectomy	32	No	No	NA	Yes	No	LUMHER2	30	+ + +	24	pT2	pN2	Ductal (INV)	3	95	100	NA	6	Yes	RO +	RP +	HER2 +	pT2	1.5	150.8	41.1	76.8	392.1	76.3	11598.8	0.3	1.5	0.3	1.2	274.1	8.1	121.4	12.7	15.4	13.3	0.7	236.7	0.3	995.4	2.4	438.6	12.1
036_T	T	mastectomy	19	Yes	No	NA	No	No	LUMHER2	55	+ + +	22	pT2	pN1	Ductal (INV)	3	85	20	25	1	Yes	RO +	RP +	HER2 +	pT2	1.5	359.8	496.5	9.3	2675.4	41.5	9668.6	0.3	5.3	0.3	1.4	782.1	8.1	984.6	12.8	6.2	31.2	0.9	12.8	0.3	366.1	2.4	959.4	27.3
037_T	T	tumorectomy	28	NA	Yes	No	No	No	LUMB	78	+ + -	20	pT1	pN0	Ductal (INV)	3	100	60	50	0	No	RO +	RP +	HER2 -	pT1c	1.5	237.6	2896.5	14.7	11433.6	42.5	14257.6	0.3	5.8	0.6	2.1	1063.2	8.1	648.6	28.3	18.5	17.7	2.6	43.6	0.3	267.6	2.4	1364.4	44.8
038_T	T	tumorectomy	25	Yes	Yes	Yes	Yes	No	LUMA	71	+ + -	20	pT1	pN0	Ductal (INV)	2	90	90	15	0	No	RO +	RP +	HER2 -	pT1c	1.5	137.4	117.9	24.3	844.4	35.5	11549.3	0.3	3.8	0.7	1.4	393.6	16.6	362.2	18.1	27.8	9.2	3.7	12.1	0.3	1061.8	5.1	2558.4	42
039_T	T	mastectomy	32	Yes	Yes	NA	Yes	No	LUMB	74	+ + -	20	pT1	pN1	Ductal (INV)	2	100	10	30	1	Yes	RO +	RP +	HER2 -	pT1c	1.5	372.5	1292.3	17.6	1601.2	46.5	18694.6	0.3	28.4	0.3	3	325.2	8.1	1289.8	8.6	12.2	21.9	1.9	3.8	0.3	50.5	9.6	2190.2	12.1
040_T	T	tumorectomy	25	No	Yes	No	NA	No	LUMB	59	+ + -	23	pT2	pN0	Ductal (INV)	3	100	30	40	0	No	RO +	RP +	HER2 -	pT2	1.5	139.5	1464.1	3	2218.2	5.4	7963	0.3	1.5	0.3	1.2	275	8.1	122.5	25	30.7	12.3	0.3	2.7	0.3	27.4	6.6	993.4	12.1
041_T	T	mastectomy	25	Yes	Yes	NA	NA	No	LUMA	86	+ + -	30	pT2	pN2	Ductal (INV)	2	100	100	15	8	Yes	RO +	RP +	HER2 -	pT2	1.5	220.5	3495.4	47.8	1538.1	105.2	24875.5	0.3	1.5	4.6	2.6	283.4	8.1	1121.8	9.6	25.2	26.3	2.7	48.9	0.3	363.8	2.4	1411.9	12.1
042_T	T	mastectomy	19	Yes	No	NA	Yes	No	LUMB	41	+ + -	24	pT2	pN0	Ductal (INV)	2	100	100	30	0	No	RO +	RP +	HER2 -	pT2	1.5	146.9	3121.6	3.5	2164.3	21.3	20253.6	0.3	1.5	0.6	1.4	484.8	8.1	397.7	14.6	29.2	9.2	2.6	6.6	0.3	70.3	5.5	3071.1	12.1
043_T	T	mastectomy	27	No	NA	NA	NA	No	LUMA	40	+ + -	2	pT1	pN0	Ductal (INV)	2	50	100	5	0	No	RO +	RP +	HER2 -	pT1a	1.5	245	1395	0.6	4250.5	19.3	6392.8	0.3	1.5	1.2	1.6	128.8	8.1	268.3	3.9	18	11.2	19.8	3.3	0.3	424.3	2.4	356.7	82.6
044_T	T	mastectomy	19	Yes	Yes	NA	No	No	LUMA	84	+ + -	30	pT2	pN1	Ductal (INV)	2	45	15	15	1	Yes	RO +	RP +	HER2 -	pT2	7.1	20.5	560.5	10.5	394.2	31.5	3947.4	0.3	1.5	1.4	8.9	460.9	8.1	128.6	69.8	28.3	34.9	1.6	18.1	0.3	722.2	2.4	93	12.1
045_T	T	tumorectomy	26	Yes	Yes	NA	Yes	No	LUMA	59	+ + -	30	pT2	pN0	Ductal (INV)	2	100	70	15	0	Yes	RO +	RP +	HER2 -	pT2	1.5	32.4	1349.5	2.1	1406.7	9.8	7091.7	0.3	1.5	4.3	2.8	302.5	8.1	577.6	1.6	19.3	7.9	3.4	8.4	0.3	21.4	2.4	316.6	37.7
046_T	T	tumorectomy	28	Yes	Yes	No	Yes	No	LUMA	67	+ + -	15	pT1	pN1	Ductal (INV)	2	100	90	10	1	Yes	RO +	RP +	HER2 -	pT1c	1.5	106.5	1420	15.8	2648.7	20.3	9282.8	0.3	1.5	0.3	1.4	162	8.1	584.7	8.1	14.9	7.9	6	7.1	0.3	499.6	2.4	1322.5	12.1
047_T	T	mastectomy	23	Yes	NA	NA	No	No	LUMA	55	+ + -	24	pT2	pN0	Ductal (INV)	1	100	70	5	0	No	RO +	RP +	HER2 -	pT2	1.5	145.3	2775.7	36	11433.6	49.5	79457	0.3	2.7	3.4	2.8	170.5	8.1	4394.4	7.4	21.7	15.5	23.4	108.4	0.3	1106	2.4	983.9	51.1
048_T	T	mastectomy	28	Yes	No	NA	No	No	LUMA	39	+ + -	18	pT1	pN0	Lobular (INV)	3	100	100	12	0	No	RO +	RP +	HER2 -	pT1c	1.5	215.5	536.9	12.2	1575.3	93.2	7514.2	0.3	18.2	1.4	2.1	1493.9	8.1	1053	5.1	13.7	30.9	2.2	7.9	0.3	156.3	6	711.5	67.2
049_T	T	mastectomy	17	Yes	Yes	NA	Yes	No	LUMA	74	+ + -	25	pT2	pN1	Ductal (INV)	3	90	25	15	2	No	RO +	RP +	HER2 -	pT2	1.5	2317.5	568.9	1.4	2083.2	103.2	10628.9	0.3	1.5	0.3	0.7	488.7	45.7	377.6	32.6	23.8	46.1	0.3	1.7	0.3	48.5	27.7	1884.4	12.1
050_T	T	mastectomy	35	No	Yes	No	Yes	No	LUMA	74	+ + -	28	pT2	pN0	Ductal (INV)	2	100	100	15	0	No	RO +	RP +	HER2 -	pT2	1.5	15.7	1233.8	3.4	2030.3	40.5	9842.4	0.3	1.5	0.3	1.2	81	8.1	902.2	11.5	16	15.9	0.8	6.2	0.3	57.2	2.4	4209.5	12.1
051_T	T	tumorectomy	27	Yes	Yes	No	Yes	No	LUMB	57	+ + -	20	pT1	pN0	Ductal (INV)	3	90	30	20	0	Yes	RO +	RP +	HER2 -	pT1c	1.5	85.8	504.2	5.9	1261.6	74.3	12525.4	0.3	1.5	0.3	0.9	198.1	8.1	2139.1	4.7	7.7	16.5	1.8	7.1	0.3	101.9	2.4	3590.7	32.8
052_T	T	tumorectomy	27	Yes	Yes	NA	NA	No	LUMB	52	+ + -	23	pT2	pN1	Ductal (INV)	2	90	75	20	2	Yes	RO +	RP +	HER2 -	pT2	1.5	155.7	863.3	130	3041.7	65.4	26913	0.3	8.9	0.3	2.3	971.9	8.1	2107.4	13.2	9	21.3	6.5	52.1	0.3	1130.1	2.4	1461.6	12.1
053_T	T	tumorectomy	26	Yes	Yes	NA	NA	No	LUMA	74	+ + -	18	pT1	pN2	Ductal (INV)	1	100	60	15	8	No	RO +	RP +	HER2 -	pT1c	1.5	132.8	96.2	10.1	859.3	45.5	13494.5	0.3	1.5	1.6	1.2	312.9	26.8	486	11.7	23.4	22.3	3.8	8.1	0.3	134.4	2.4	5529.6	32.8
054_T	T	mastectomy	29	Yes	NA	NA	No	No	LUMB	59	+ - -	60	pT3	pN2	Ductal (INV)	3	100	0	45	7	Yes	RO +	RP -	HER2 -	pT3	1.5	256.7	1085	5.7	1687.7	52.4	25172.7	0.3	13.2	0.3	1.9	183	8.1	524.4	4.7	8.2	22	3.4	2.4	0.3	226.7	2.4	816.6	NA
055_T	T	mastectomy	18	Yes	No	NA	Yes	No	LUMB	37	+ + -	15	pT1	pN1	Ductal (INV)	3	95	15	30	1	Yes	RO +	RP +	HER2 -	pT1c	1.5	298.9	453.8	39.4	4257.5	39.5	15987.9	0.3	6.8	0.8	3.7	7875	375.4	1297.4	40.3	42	40	5.1	26.1	0.3	633.5	51.8	23072.3	12.1
056_T	T	mastectomy	19	Yes	Yes	No	NA	No	LUMB	54	+ - -	17	pT1	pN2	Ductal (INV)	2	100	5	25	4	No	RO +	RP -	HER2 -	pT1c	1.5	762	326.9	14.4	1173.2	7.6	9823.2	0.3	3.2	0.6	2.6	157.4	8.1	3453.5	4.5	2.6	12.1	2.7	8	0.3	884.3	2.4	590.4	12.1
057_T	T	mastectomy	22	No	Yes	No	No	No	LUMB	56	+ + -	28	pT2	pN0	Lobular (INV)	2	80	10	25	0	No	RO +	RP +	HER2 -	pT2	5.9	189.1	885.9	2.2	2084.5	33.5	4026.7	0.3	6.8	0.3	1.2	833.5	8.1	262.1	1.6	7.7	41.5	2.1	1.4	0.3	63.5	7.5	1706.9	83.5
058_T	T	tumorectomy	22	No	Yes	NA	NA	No	LUMB	66	+ - -	15	pT1	pN1	Ductal (INV)	3	100	0	60	2	No	RO +	RP -	HER2 -	pT1c	1.5	40.3	1476.9	16.4	873.8	269.7	5859.8	0.3	1.5	0.3	3	81.9	8.1	245.4	11	17.5	5.6	1.6	2.1	0.3	211.9	2.4	1221.8	12.1
059_T	T	mastectomy	27	Yes	Yes	Yes	NA	No	LUMA	66	+ - -	30	pT2	pN3	Lobular (INV)	2	70	0	5	18	Yes	RO +	RP -	HER2 -	pT2	1.5	52	1274.4	2.4	1789.9	15.1	11805.9	0.7	2.7	0.6	1.6	8.3	8.1	271.4	7.2	12.7	7.1	1	2.6	0.3	52.5	2.4	801.2	12.1
060_T	T	tumorectomy	27	Yes	NA	NA	NA	No	LUMB	52	+ - -	20	pT1	pN0	Ductal (INV)	3	90	0	60	0	No	RO +	RP -	HER2 -	pT1c	1.5	132.7	2414.1	9.9	1552.5	6.5	19299.3	0.3	2.7	0.3	0.5	20.5	8.1	476.7	6.2	5	15.1	1.1	2.3	0.3	47.5	2.4	724.5	12.1
061_T	T	tumorectomy	31	Yes	NA	NA	No	Yes	LUMA	44	+ - -	23	pT2	pN1	Lobular (INV)	2	90	7	5	1	No	RO +	RP -	HER2 -	pT2	1.5	85.8	3147.2	11.1	2258.8	24.4	16529.1	0.3	1.5	0.3	1.2	1102.5	8.1	1445.8	15.4	8.6	9.2	2.2	11	0.3	543.7	2.4	714.8	12.1
062_T	T	mastectomy	NA	Yes	Yes	No	Yes	No	LUMB	54	+ - -	32	pT2	pN3	Ductal and Lobular (INV)	3	100	3	30	28	Yes	RO +	RP -	HER2 -	pT2	4.6	218.4	247.6	8.1	1072.3	15.1	9765.7	0.3	1.5	0.3	1.6	331.2	8.1	342.7	6	3.9	11.3	1.6	4.7	0.3	261.3	2.4	248.6	12.1
063_T	T	mastectomy	21	No	Yes	No	NA	No	LUMA	58	+ + -	55	pT3	pN1	Lobular (INV)	2	80	10	10	1	Yes	RO +	RP +	HER2 -	pT3	1.5	40.3	417.3	0.3	707.3	8.7	5678.3	0.3	1.5	0.3	0.7	38.5	8.1	510	18.1	20.4	26.3	0.3	1.1	0.3	35.2	2.4	598.8	12.1
064_T	T	mastectomy	27	No	Yes	NA	NA	No	LUMB	87	+ - -	22	pT2	pN0	Ductal (INV)	3	30	0	20	0	Yes	RO +	RP -	HER2 -	pT2	1.5	30.6	627.6	0.8	1802.3	21.3	13842.8	0.3	1.5	0.3	0.7	261.7	8.1	177.6	19.9	36	6.6	1.2	3.4	0.3	47.5	9.8	2129.5	12.1
065_T	T	mastectomy	24	Yes	Yes	No	Yes	No	LUMA	77	+ + -	25	pT2	pN3	Lobular (INV)	2	95	30	10	20	No	RO +	RP +	HER2 -	pT2	1.5	313.4	2106.2	18.3	1697	54.1	9683.3	0.3	6.5	0.3	2.2	494.7	8.1	500.3	4.8	30.6	34.7	2.9	2	0.3	9	6.6	348	69.4
066_T	T	mastectomy	28	Yes	Yes	No	No	No	LUMA	62	+ + -	30	pT2	pN1	Ductal (INV)	1	90	60	1	1	No	RO +	RP +	HER2 -	pT2	1.5	216.9	390.2	128.3	462.3	90.3	29498	0.9	1.5	0.3	5.7	8.3	8.1	937.5	48.8	39.9	28.2	13.9	145.8	0.3	1821.2	2.4	1508.1	12.1
067_T	T	tumorectomy	21	Yes	Yes	No	No	No	LUMA	64	+ + -	16	pT1	pN0	Ductal (INV)	1	98	30	2	0	No	RO +	RP +	HER2 -	pT1c	1.5	71.8	80.6	2.5	197.2	8	5052.2	0.3	1.5	0.3	0.3	8.3	8.1	73.7	9.4	3	10.6	3.2	2.4	0.3	28.8	2.4	133.8	12.1
068_T	T	mastectomy	21	Yes	Yes	No	Yes	No	TN	59	- - -	20	pT1	pN1	Ductal (INV)	3	0	0	22	3	Yes	RO -	RP -	HER2 -	pT1c	1.5	69.5	1238.3	50.5	626.7	33.7	11354	0.3	1.5	0.3	7	29.8	8.1	549	25.7	16	12.4	2.8	4.3	0.3	737.4	2.4	918.3	12.1
069_T	T	mastectomy	24	Yes	Yes	NA	Yes	No	LUMB	69	+ + -	30	pT2	pN0	Ductal (INV)	2	100	30	25	0	No	RO +	RP +	HER2 -	pT2	1.5	269.7	191.5	3.8	1389.9	43.3	20065	0.3	7.4	0.3	0.3	24.1	8.1	181.4	3.6	1.5	14.3	2.1	1.9	0.3	24.6	2.4	675.2	12.1
070_T	T	tumorectomy	29	Yes	Yes	No	NA	No	LUMA	79	+ + -	20	pT1	pN0	Ductal (INV)	2	100	70	15	0	No	RO +	RP +	HER2 -	pT1c	1.5	1119.6	10000.5	47.1	4973	75.4	157743	0.3	1.5	2	9.1	135.4	20	2311.9	117.4	90.2	197	8.3	37.8	0.3	699	8.1	8192.8	12.1
071_T	T	tumorectomy	22	Yes	Yes	No	No	No	LUMB	61	+ - -	16	pT1	pN0	Ductal (INV)	2	70	0	20	0	No	RO +	RP -	HER2 -	pT1c	7.5	307.1	620.9	20.6	1351.2	48	15810.4	0.3	1.5	0.3	1.7	396.8	8.1	1553.7	10.6	19.4	113.9	9.9	5.8	0.3	1541.8	2.4	1683.2	91
072_T	T	mastectomy	20	NA	Yes	Yes	NA	No	LUMB	70	+ + -	25	pT2	pN0	Ductal (INV)	3	90	90	60	0	No	RO +	RP +	HER2 -	pT2	1.5	110.4	2499.7	45.9	2071.9	30.4	20168.7	0.3	1.5	1.4	1.9	23.3	8.1	443.4	20.8	17.5	9.1	2.2	4.9	0.3	78.2	2.4	2866.9	12.1
073_T	T	tumorectomy	19	Yes	Yes	Yes	Yes	No	LUMA	74	+ - -	15	pT1	pN0	Ductal (INV)	2	100	1	1	0	No	RO +	RP -	HER2 -	pT1c	11.3	2317.5	5439.4	115.9	5831.3	36.9	33462.3	0.3	6	1.4	2.7	225.4	8.1	592.1	56.5	27.4	51.9	5.7	19.4	0.3	152.4	2.4	1309.7	12.1
074_T	T	tumorectomy	23	No	NA	NA	No	No	LUMB	51	+ + -	25	pT2	pN2	Ductal (INV)	3	95	10	70	4	Yes	RO +	RP +	HER2 -	pT2	53.3	661	1306.9	69.3	1364	21.7	14751.7	0.3	8.3	0.3	4.1	255	8.1	457.3	26.7	12.1	67.9	2.3	9.2	0.3	69.3	2.4	861.5	12.1
075_T	T	mastectomy	26	No	Yes	No	No	No	LUMB	60	+ + -	17	pT1	pN0	Ductal (INV)	3	98	98	50	0	Yes	RO +	RP +	HER2 -	pT1c	1.5	844.9	2371.5	27.9	1942.2	44.9	11614.8	0.3	3.4	0.3	1.7	254.2	8.1	1545.8	5.8	5	11.6	2.7	3.6	0.3	28.8	2.4	1104	12.1
076_T	T	mastectomy	23	Yes	Yes	Yes	Yes	No	LUMA	62	+ + -	40	pT2	pN1	Other (INV)	2	100	100	15	1	No	RO +	RP +	HER2 -	pT2	1.5	75	3321.5	21.8	2617.5	8	17933.2	0.3	1.5	0.3	0.3	8.3	8.1	83.2	86.3	59.1	48.8	2.4	10.6	0.3	9	2.4	4861.7	12.1
077_T	T	mastectomy	26	Yes	Yes	NA	No	No	LUMA	65	+ + -	20	pT1	pN0	Ductal and Lobular (INV)	3	100	90	15	0	No	RO +	RP +	HER2 -	pT1c	4.1	1737.5	407.1	38.5	367.6	33.7	8271.9	0.3	1.5	0.3	3.5	58.3	8.1	260.8	39	8.7	12.9	2.2	5.7	0.3	197.7	2.4	374.7	12.1
078_T	T	tumorectomy	20	Yes	Yes	Yes	Yes	Yes	LUMB	60	+ + -	35	pT2	pN2	Lobular (INV)	3	95	50	35	9	No	RO +	RP +	HER2 -	pT2	1.5	319.3	2225.1	13.7	910.6	25.2	11541.4	0.3	1.5	0.3	0.3	8.3	8.1	284.9	28.8	17.3	11.2	0.3	7.5	0.3	54.4	2.4	1743.1	12.1
079_T	T	tumorectomy	30	Yes	NA	NA	No	No	LUMB	52	+ - -	18	pT1	pN1	Ductal (INV)	3	60	0	30	1	No	RO +	RP -	HER2 -	pT1c	1.5	240.7	16.2	20.7	508.5	25.2	18276.8	0.3	1.5	0.3	2.4	215.5	8.1	77.4	42.1	51.4	20.2	0.9	39.3	0.3	519.6	2.4	776.1	12.1
080_T	T	tumorectomy	18	Yes	No	NA	NA	Yes	LUMA	52	+ + -	17	pT1	pN0	Ductal (INV)	2	90	80	10	0	No	RO +	RP +	HER2 -	pT1c	1.5	255.9	1691.5	25	1909.6	23.5	17009	0.3	3.4	0.3	0.3	189.7	8.1	1224.8	25.7	21.4	46.2	2.8	24.6	0.3	163.4	2.4	3525.9	12.1
081_T	T	tumorectomy	25	Yes	Yes	No	Yes	No	LUMB	64	+ + -	20	pT1	pN1	Ductal (INV)	3	100	80	20	1	No	RO +	RP +	HER2 -	pT1c	23.2	209.2	2412.1	68.1	3342.1	64.5	20178.3	0.3	1.5	1.4	4.1	472.2	8.1	1211.6	25.2	11.3	48.2	7	90.9	0.3	284.6	2.4	1740.2	12.1
082_T	T	tumorectomy	29	Yes	Yes	Yes	No	No	LUMA	61	+ + -	16	pT1	pN0	Ductal (INV)	2	100	100	5	0	No	RO +	RP +	HER2 -	pT1c	1.5	425.8	3891.3	69.3	1808.1	40.2	41752.4	0.3	1.5	0.3	0.9	35.9	8.1	755.3	42.8	27.7	10.3	2.8	51.8	0.3	235.1	2.4	2337.9	12.1
083_T	T	tumorectomy	18	Yes	No	NA	NA	No	LUMB	41	+ + -	17	pT1	pN1	Ductal (INV)	2	100	100	40	1	No	RO +	RP +	HER2 -	pT1c	1.5	917	226.6	77.6	739.1	86.1	11124.3	0.3	1.5	0.3	0.7	88.6	8.1	560.1	80.2	27.4	65.6	1.3	25.3	0.3	2343	2.4	756.6	59.3
084_T	T	mastectomy	25	No	NA	NA	NA	No	LUMA	45	+ + -	12	pT1	pN0	Ductal (INV)	2	100	100	10	0	No	RO +	RP +	HER2 -	pT1c	21.9	140.5	2108.2	21.3	3285.2	81.2	25531.1	0.3	1.5	0.3	2.4	376.5	8.1	757	13.5	10.5	45.7	8.6	111.2	0.3	350.5	2.4	1266	12.1
085_T	T	mastectomy	33	Yes	NA	NA	Yes	No	LUMB	47	+ + -	25	pT2	pN1	Ductal (INV)	3	80	80	35	3	Yes	RO +	RP +	HER2 -	pT2	1.5	39.8	1011.3	17.1	588.3	25.2	11959.7	0.3	1.5	0.3	3.5	149	31.4	218.5	16.4	12.1	28.7	3.9	13.8	0.3	226.4	2.4	557.6	12.1
086_T	T	mastectomy	17	Yes	Yes	No	Yes	No	LUMA	65	+ - -	13	pT1	pN0	Lobular (INV)	2	95	0	10	0	No	RO +	RP -	HER2 -	pT1c	1.5	271.6	3565.4	9.2	1509.7	8	9600.5	0.3	1.5	0.3	0.3	8.3	8.1	146	20	6.7	8.5	0.7	11.5	0.3	184.2	2.4	787.6	12.1
087_T	T	mastectomy	20	No	Yes	No	Yes	No	LUMA	67	+ + -	10	pT1	pN0	Lobular (INV)	2	95	50	15	0	No	RO +	RP +	HER2 -	pT1b	1.5	7.8	1011.8	2.7	1353	5.7	4712.2	0.3	1.5	0.3	0.3	8.3	22.9	100.6	44.1	23.2	23.9	0.3	2.7	0.3	9	5.5	2043.6	31.3
088_T	T	tumorectomy	33	Yes	NA	NA	No	No	LUMB	62	+ + -	21	pT2	pN0	Other (INV)	2	100	75	35	0	Yes	RO +	RP +	HER2 -	pT2	1.5	559.8	2779.9	66.2	3911.3	10.2	16063.8	0.3	1.5	0.3	7.8	257.9	8.1	179.8	15.6	1.5	46.9	0.3	11.4	0.3	28.8	2.4	480.6	12.1
089_T	T	mastectomy	20	Yes	NA	NA	No	No	LUMA	57	+ + -	14	pT1	pN1	Other (INV)	1	100	20	3	1	No	RO +	RP +	HER2 -	pT1c	27.3	324.1	5300.9	66.3	4421.7	10.2	45171.7	0.3	1.5	0.3	0.3	22.1	8.1	485.8	201	22.1	22.4	3.9	13.2	0.3	281.7	2.4	2099.9	12.1
090_T	T	tumorectomy	20	Yes	Yes	Yes	NA	No	LUMB	67	+ + -	25	pT2	pN0	Other (INV)	2	100	30	20	0	No	RO +	RP +	HER2 -	pT2	1.5	111.2	346.9	9.3	415.8	32	4637.8	0.3	1.5	0.3	3	1351.4	8.1	47.6	27.4	13.2	31.4	0.3	11.9	0.3	407.8	2.4	303.7	12.1
091_T	T	tumorectomy	30	Yes	Yes	NA	No	No	LUMA	82	+ + -	15	pT1	pN1	Ductal (INV)	2	100	80	15	2	Yes	RO +	RP +	HER2 -	pT1c	1.5	1651.3	5425.4	205.9	4212.4	61.6	92479.3	0.3	1.5	0.3	3.2	183.7	8.1	903.6	87.5	24.8	47.2	7.3	10	0.3	192.9	2.4	4003.2	12.1
092_T	T	tumorectomy	26	Yes	NA	NA	Yes	No	LUMB	49	+ + -	17	pT1	pN0	Ductal (INV)	2	90	90	25	0	No	RO +	RP +	HER2 -	pT1c	194	82.3	2730.6	33.5	2896.9	27.8	23353.3	0.3	1.5	0.3	0.3	68.2	8.1	1571.7	43.1	18	21.4	5.9	17.8	0.3	166.1	2.4	1897	12.1
093_T	T	tumorectomy	23	Yes	Yes	NA	Yes	No	LUMA	73	+ + -	21	pT2	pN0	Ductal (INV)	2	100	85	10	0	Yes	RO +	RP +	HER2 -	pT2	1.5	131.7	1665.1	29.2	382.6	67.5	16818.1	0.3	1.5	0.3	10.5	8.3	8.1	282.3	16.4	16.5	8.8	4.2	154.4	0.3	198.9	2.4	571	12.1
094_T	T	tumorectomy	23	Yes	No	NA	Yes	No	LUMA	51	+ + -	20	pT1	pN1	Ductal (INV)	3	95	70	15	3	Yes	RO +	RP +	HER2 -	pT1c	1.5	201.2	1586	2.3	862.1	3.1	2861	0.3	26	0.3	1.7	208.2	8.1	609.2	1.6	9.6	21.7	1.6	2	0.3	62.1	2.4	1800	12.1
095_T	T	tumorectomy	19	Yes	No	NA	No	No	LUMA	33	+ - -	15	pT1	pN0	Ductal (INV)	2	90	0	15	0	Yes	RO +	RP -	HER2 -	pT1c	1.5	43.4	29.9	0.3	148.4	1.5	719.1	0.3	1.5	0.3	0.3	8.3	8.1	7.8	4.4	1.5	22.7	0.3	0.3	0.3	9	2.4	38.3	12.1
096_T	T	NA	26	Yes	No	No	Yes	No	LUMA	48	+ + -	22	pT2	pN1	Ductal (INV)	2	100	100	15	1	Yes	RO +	RP +	HER2 -	pT2	1.5	267.3	1643.8	62.9	899.1	18.1	13508.6	0.3	1.5	0.3	0.3	389.5	8.1	294	70.9	1.5	44	1.5	14.4	0.3	146.7	2.4	161.8	12.1
097_T	T	mastectomy	22	Yes	Yes	NA	Yes	No	LUMB	90	+ + -	25	pT2	pN1	Lobular (INV)	3	90	15	20	1	No	RO +	RP +	HER2 -	pT2	1.5	31.2	156.1	4.7	616.1	20.8	6245.2	0.3	1.5	0.7	0.3	1435.3	8.1	292.7	3.7	4.7	8.1	5.1	1.9	0.3	351.2	2.4	558.6	84.7
098_T	T	tumorectomy	20	Yes	Yes	Yes	NA	No	LUMB	63	+ + -	25	pT2	pN2	Ductal (INV)	3	70	50	20	6	Yes	RO +	RP +	HER2 -	pT2	1.5	234.3	826.9	15.5	1162.2	52.3	4484	0.3	9.8	1.2	0.7	2075.8	8.1	239	7.5	4.7	51.2	2.3	2.8	0.3	46.1	2.4	752.1	12.1
099_T	T	tumorectomy	34	Yes	Yes	Yes	No	No	LUMA	52	+ + -	19	pT1	pN0	Ductal (INV)	1	95	40	15	0	No	RO +	RP +	HER2 -	pT1c	1.5	62.8	1170.8	9.9	502.3	237.8	13907.3	0.3	1.5	0.9	1.6	8.3	8.1	270	33.9	11.1	1.6	1.9	13	0.3	79.8	2.4	897.9	12.1
100_T	T	mastectomy	25	Yes	NA	NA	No	No	LUMB	45	+ + -	12	pT1	pN1	Ductal (INV)	3	90	80	50	1	No	RO +	RP +	HER2 -	pT1c	4.2	164.7	22.6	8	239.1	142.4	4180.8	0.3	5.6	0.3	0.3	577.7	8.1	368.8	4	9.8	27.4	0.9	12.5	0.3	84.4	2.4	370.8	12.1
101_T	T	tumorectomy	26	Yes	Yes	No	No	No	LUMA	68	+ + -	23	pT2	pN1	Ductal (INV)	3	90	80	10	3	Yes	RO +	RP +	HER2 -	pT2	1.5	271.8	3914.3	12.5	3966.7	31.6	25539.4	0.3	8.6	0.9	0.3	170.3	8.1	635.9	7	6.9	18.8	2.7	3.7	0.3	326.2	2.4	1927.7	12.1
102_T	T	tumorectomy	39	No	NA	NA	NA	No	LUMB	49	+ + -	32	pT2	pN0	Ductal (INV)	3	20	30	25	0	Yes	RO +	RP +	HER2 -	pT2	1.5	181	23.7	15.4	346.1	49.8	8288	0.3	4.3	0.3	1	362	8.1	360.1	3.9	1.5	12.6	4.5	13.6	0.3	297.9	2.4	119.8	12.1
103_T	T	tumorectomy	29	Yes	No	NA	Yes	No	LUMA	47	+ + -	20	pT1	pN1	Ductal (INV)	1	100	100	15	1	No	RO +	RP +	HER2 -	pT1c	1.5	58.9	2399.8	57.4	2885	57.4	29902.6	0.3	1.5	0.9	2.6	327.7	8.1	633.9	10.4	4.3	32.1	7.5	306.9	0.3	1094.3	2.4	223.3	41.5
104_T	T	mastectomy	22	Yes	Yes	No	Yes	No	LUMB	59	+ + -	15	pT1	pN0	Ductal (INV)	3	100	100	25	0	No	RO +	RP +	HER2 -	pT1c	1.5	199.8	677.6	19.3	1737.3	45.9	27992.2	0.3	8	2	1.1	198.8	17.2	564.9	13.5	26.2	25.5	2.5	6.7	0.3	59	6.9	2893	48.2
105_T	T	tumorectomy	27	Yes	NA	NA	Yes	No	LUMA	47	+ + -	15	pT1	pN0	Ductal (INV)	2	30	100	15	0	No	RO +	RP +	HER2 -	pT1c	1.5	27.7	10000.5	54.7	7831.6	24.9	28929.1	0.3	1.5	0.3	0.3	21.5	8.1	2538.5	51.2	32.5	23.2	3.5	2.5	0.3	183.8	9.1	3709.4	NA
106_T	T	tumorectomy	22	NA	NA	NA	NA	No	LUMA	50	+ + -	25	pT1	pN1	Lobular (INV)	2	65	25	2	1	No	RO +	RP +	HER2 -	pT1c	1.5	46	1612	2.8	2047	18.1	17998.3	0.3	1.5	0.3	0.8	127.6	8.1	412.3	19.1	23.3	8.5	0.7	3.9	0.3	29.7	6.9	1846.9	12.1
107_T	T	tumorectomy	22	Yes	No	NA	NA	No	LUMB	51	+ + -	22	pT2	pN1	Ductal (INV)	3	80	80	20	1	Yes	RO +	RP +	HER2 -	pT2	1.5	212.6	594.7	1.8	1178.6	40.7	8348.6	0.3	1.5	0.3	0.3	96.9	8.1	1236.9	5.1	12.6	6.6	2.2	5.5	0.3	9	2.4	744.2	12.1
108_T	T	mastectomy	32	Yes	No	NA	No	No	LUMA	44	+ + -	80	pT3	pN0	Ductal and Lobular (INV)	2	90	95	15	0	No	RO +	RP +	HER2 -	pT3	1.5	81.6	247.3	1.7	689.3	16.7	3705.5	0.3	1.5	0.3	0.3	71.6	8.1	74.3	1.6	3.3	11.6	0.3	2.6	0.3	183.8	2.4	434.3	12.1
109_T	T	tumorectomy	20	No	Yes	NA	No	No	LUMA	74	+ + -	10	pT1	pN0	Ductal (INV)	2	100	100	5	0	No	RO +	RP +	HER2 -	pT1b	6.6	225.2	2049.6	32.8	1980.3	38.8	19820	0.3	1.5	0.9	1.4	62.6	8.1	1868.4	24.7	19.4	30.8	3.3	17.8	0.3	655.8	2.4	2208.5	28.7
110_T	T	tumorectomy	26	No	No	NA	No	No	LUMB	46	+ + -	20	pT1	pN0	Ductal (INV)	3	20	90	20	0	No	RO +	RP +	HER2 -	pT1c	1.5	50.4	10000.5	25.5	7072.3	16.7	37323.5	0.3	1.5	0.3	0.3	220	8.1	711.5	34.7	19.2	10.7	2.8	2.8	0.3	67.4	2.4	2149.1	34
111_T	T	mastectomy	29	Yes	Yes	NA	Yes	No	LUMA	79	+ + -	25	pT2	pN1	Ductal (INV)	2	100	100	15	1	Yes	RO +	RP +	HER2 -	pT2	5.3	338.6	4525.3	98.6	2128.6	36.8	41383.2	0.3	1.5	0.3	1.2	77.1	8.1	102	25.7	14.5	9.3	1.5	25.7	0.3	741.2	2.4	544.7	12.1
112_T	T	tumorectomy	24	Yes	Yes	Yes	No	No	LUMB	57	+ + -	12	pT1	pN0	Ductal (INV)	2	100	100	40	0	Yes	RO +	RP +	HER2 -	pT1c	2.9	160.1	10000.5	30.8	9420.5	52.3	122068	NA	1.5	0.3	0.3	305.9	8.1	1077.4	36.9	27.5	12	3.7	8.3	0.3	812.8	13.4	2995.5	49.7
113_T	T	mastectomy	21	Yes	Yes	NA	No	Yes	LUMA	59	+ + -	17	pT1	pN0	Lobular (INV)	2	60	15	5	0	No	RO +	RP +	HER2 -	pT1c	1.5	689.4	1418.6	8.9	2131.8	6.7	9258.3	0.3	1.5	0.3	1.2	361.7	8.1	238.6	4.2	3.8	6.2	1.1	1.7	0.3	230.1	2.4	763.6	60
114_T	T	tumorectomy	17	Yes	Yes	No	No	No	LUMB	71	+ + -	15	pT1	pN0	Ductal (INV)	2	100	30	40	0	No	RO +	RP +	HER2 -	pT1c	1.5	202.7	100.9	106.5	1792.4	34.2	20892.4	0.3	1.5	0.3	4.3	441.6	8.1	147.2	21.5	9.4	31	2.4	17.4	0.3	214.7	2.4	2099	12.1
115_T	T	tumorectomy	33	Yes	Yes	No	Yes	No	LUMB	70	+ + -	32	pT2	pN1	Ductal (INV)	3	90	90	30	1	Yes	RO +	RP +	HER2 -	pT2	1.5	170.2	240.7	9.8	562.8	93.7	10027.4	0.3	3.6	0.3	0.7	851.3	8.1	849.4	5	1.5	11.5	4.3	5.9	0.3	56	2.4	785.2	12.1
116_T	T	tumorectomy	26	Yes	No	NA	Yes	No	LUMA	48	+ + -	20	pT1	pN0	Ductal (INV)	2	100	40	8	0	Yes	RO +	RP +	HER2 -	pT1c	1.5	245	156.1	16.6	871.7	52.3	14547.2	0.3	1.5	0.3	1	114.9	8.1	550.2	24.4	12.6	14.5	4.2	6.7	0.3	357.5	2.4	3891.9	12.1
117_T	T	tumorectomy	31	NA	Yes	No	Yes	No	LUMA	74	+ - -	24	pT2	pN0	Ductal (INV)	2	100	1	15	0	No	RO +	RP -	HER2 -	pT2	1.5	189.4	7878.7	18.2	11433.6	26.9	163340	0.3	1.5	0.3	0.3	872	8.1	3316.9	38.3	11.7	34.2	6.1	3.1	0.3	88.8	8.8	10134.9	12.1
118_T	T	tumorectomy	37	No	NA	NA	NA	No	LUMB	57	+ + -	17	pT1	pN0	Lobular (INV)	2	90	40	20	0	No	RO +	RP +	HER2 -	pT1c	1.5	133.8	356.8	7	1748.7	33.5	9122.7	0.3	1.5	0.3	0.3	50.4	72.6	342.6	33.4	38.1	17.7	3.4	3.5	0.3	380.3	2.4	8834	12.1
119_T	T	mastectomy	29	Yes	NA	NA	Yes	No	HER2	46	- - +	7	pT1	pN0	Ductal (INV)	2	0	0	30	0	No	RO -	RP -	HER2 +	pT1b	1.5	132.2	550.3	6.5	1175.8	34.2	11270.6	0.3	4.3	0.3	0.3	761.3	8.1	661	8.1	7.6	11.4	0.3	4.4	0.3	159.9	6.1	1279.2	12.1
120_T	T	mastectomy	21	Yes	Yes	NA	Yes	No	LUMB	63	+ + -	30	pT2	pN1	Ductal (INV)	3	50	60	20	1	Yes	RO +	RP +	HER2 -	pT2	1.5	52.5	1.5	17.3	1036.2	35.5	16941.2	0.3	1.5	0.7	0.3	62.7	8.1	759.5	10.1	15.1	10	3.1	72.2	0.3	1546.4	2.4	1467.4	27.5
121_T	T	mastectomy	28	Yes	NA	NA	No	No	LUMB	54	+ - -	30	pT2	pN2	Ductal (INV)	2	95	2	20	5	Yes	RO +	RP -	HER2 -	pT2	1.5	50.1	369.1	5	837.7	20.8	11982.5	0.3	1.5	0.3	0.3	556.9	8.1	530.3	1.6	1.5	6	5.6	1.6	0.3	88.8	2.4	831.4	12.1
122_T	T	tumorectomy	NA	Yes	Yes	No	Yes	No	LUMB	82	+ + -	36	pT2	pN1	Ductal (INV)	3	70	10	20	1	No	RO +	RP +	HER2 -	pT2	1.5	72	54.5	7.3	478.6	36.8	6692.9	0.3	1.5	0.3	1.9	827.3	8.1	140.2	11.3	4.7	23.6	0.3	8	0.3	93.1	2.4	2791.1	12.1
123_T	T	tumorectomy	27	No	Yes	No	No	No	LUMB	64	+ + -	22	pT2	pN1	Ductal (INV)	2	90	70	35	3	Yes	RO +	RP +	HER2 -	pT2	35	31.2	340.8	4.5	652.2	198.7	3696.3	0.3	1.5	0.3	6.4	835.6	8.1	622.5	7.4	1.5	58.3	0.3	573.5	0.3	336.8	2.4	1246.9	12.1
124_T	T	mastectomy	27	No	Yes	No	No	No	LUMB	52	+ + -	22	pT2	pN1	Ductal and Lobular (INV)	3	100	20	60	1	Yes	RO +	RP +	HER2 -	pT2	1.5	60	10000.5	4.9	9040.9	15.3	23901.1	0.3	1.5	0.9	0.3	27.9	8.1	464.9	45	45.7	9	1.8	5.1	0.3	212.4	16.7	7383.4	37.9
125_T	T	mastectomy	24	NA	Yes	Yes	Yes	No	LUMB	68	+ + -	35	pT2	pN1	Ductal (INV)	2	80	100	30	2	Yes	RO +	RP +	HER2 -	pT2	1.5	128.4	2750.6	11.7	3076.2	80.1	15218.7	0.3	1.5	0.7	0.8	28.4	8.1	1167	5.1	1.5	13.2	11.1	6.1	0.3	59	2.4	1514.2	12.1
126_T	T	mastectomy	29	Yes	Yes	No	NA	No	LUMB	63	+ + -	30	pT2	pN0	Ductal (INV)	3	100	10	60	0	No	RO +	RP +	HER2 -	pT2	1.5	84.4	1.5	12.1	341	115.8	7131.6	0.3	1.5	0.3	3.7	320.7	8.1	868.4	1.6	1.5	49	2	11.2	0.3	1350.9	2.4	1549.1	12.1
127_T	T	NA	28	Yes	Yes	NA	Yes	No	LUMA	59	+ + -	48	pT2	pN0	Ductal (INV)	2	100	90	15	0	No	RO +	RP +	HER2 -	pT2	1.5	29.4	2518	18.1	1608.9	63.8	9039.6	0.3	1.5	1.3	3.7	662.8	8.1	786.3	1.6	4.7	8.6	2.1	35.4	0.3	2261.2	2.4	2583.7	77.8
128_T	T	tumorectomy	21	Yes	No	NA	No	No	HER2	40	- - +	28	pT2	pN1	Ductal (INV)	3	0	0	30	2	No	RO -	RP -	HER2 +	pT2	1.5	603.7	10000.5	141.4	11433.6	67.5	151771	0.3	1.5	0.3	0.3	2090.9	47.1	1508	154.7	49.3	45	2.3	15.1	0.3	348.1	28.5	15278.7	25.1
129_T	T	tumorectomy	37	Yes	Yes	NA	No	No	TN	53	- - -	17	pT2	pN1	Ductal (INV)	3	3	0	NA	1	No	RO -	RP -	HER2 -	pT2	1.5	289.1	576.9	418.4	1837.6	80.1	21773.4	0.3	1.5	0.6	0.6	6317.4	173.5	115.2	26.6	32.6	44.9	3.4	14	0.3	1770	44.3	10204.6	56.8
130_T	T	mastectomy	23	No	Yes	NA	Yes	No	LUMB	76	+ - -	20	pT1	pN1	Lobular (INV)	2	70	5	50	1	No	RO +	RP -	HER2 -	pT1c	1.5	29.2	2308.6	5	2134.9	21.4	11840.7	0.3	1.5	0.3	0.3	62.7	8.1	228.2	45.7	35.8	1.6	2	2.9	0.3	9	13.6	1321	12.1
131_T	T	tumorectomy	20	Yes	NA	NA	NA	No	LUMA	56	+ + -	22	pT2	pN1	Ductal (INV)	1	100	80	15	2	Yes	RO +	RP +	HER2 -	pT2	1.5	41.5	1035.7	27.5	1120.3	25.7	14457.8	0.3	5.5	1.5	1.8	762	8.1	628.5	40.5	34.4	125.7	2.9	8	0.3	196.3	2.4	823.1	12.1
132_T	T	mastectomy	19	Yes	No	NA	No	No	LUMA	42	+ - -	45	pT2	pN0	Ductal (INV)	3	80	0	15	0	No	RO +	RP -	HER2 -	pT2	15.8	110.5	10000.5	294.5	4177.7	228.1	170217	0.3	1.5	0.3	3	10246.7	20.6	1497.7	2049.4	1201.7	533.3	15.8	264	0.3	1872.4	38.3	13995.3	12.1
133_T	T	tumorectomy	27	Yes	Yes	No	Yes	No	LUMHER2	89	+ + +	25	pT2	pN2	Ductal (INV)	2	100	60	40	8	No	RO +	RP +	HER2 +	pT2	1.5	78.9	1.5	60.6	254.4	52.5	4679.2	0.3	1.5	0.3	1.7	1433.5	8.1	280.9	18	29.5	23.3	2.6	14.7	0.3	934.2	2.4	626.4	101
134_T	T	mastectomy	26	Yes	NA	NA	No	No	LUMB	46	+ + -	25	pT2	pN1	Other (INV)	3	70	80	35	1	Yes	RO +	RP +	HER2 -	pT2	1.5	86.9	2175.1	2.4	1541.7	21.4	11837.1	0.3	1.5	0.3	1.3	36.5	8.1	506.3	12.8	5.7	11.4	3.4	3.5	0.3	99.7	2.4	1711.7	12.1
135_T	T	tumorectomy	20	Yes	Yes	No	Yes	No	LUMB	57	+ + -	20	pT1	pN0	Ductal (INV)	3	80	60	50	0	No	RO +	RP +	HER2 -	pT1c	1.5	61.5	10000.5	53	6836.2	118	49000	0.3	5.5	0.3	0.3	2200.4	8.1	5595.9	30.6	33.1	31.1	4.5	26.8	0.3	654.6	2.4	15527	29.9
136_T	T	mastectomy	28	No	Yes	NA	Yes	No	LUMA	83	+ + -	28	pT2	pN1	Ductal (INV)	2	90	100	12	1	Yes	RO +	RP +	HER2 -	pT2	1.5	16.1	10000.5	11.7	5048.4	21.4	46896.7	0.3	1.5	0.3	0.3	576.4	65.6	1468.1	44.8	97.5	18.3	5.4	6.6	0.3	235.7	122.5	13045.4	12.1
137_T	T	mastectomy	24	Yes	No	NA	NA	Yes	LUMB	45	+ + -	60	pT3	pN2	Ductal (INV)	3	100	45	60	8	Yes	RO +	RP +	HER2 -	pT3	1.5	545.5	2178.4	10.2	1658.9	21.4	21180.5	0.3	1.5	1.2	0.3	171.6	8.1	864.9	33.3	26.1	13.4	3.2	2.7	0.3	168.7	2.4	1214.4	12.1
138_T	T	mastectomy	24	NA	NA	NA	NA	No	LUMA	45	+ + -	40	pT2	pN2	Ductal (INV)	3	90	80	10	6	Yes	RO +	RP +	HER2 -	pT2	1.5	23.8	5481.8	10.3	3625.3	31.4	19150.8	0.3	1.5	0.3	0.3	887.1	8.1	1426.2	4.5	3	60.8	4.5	7.3	0.3	1510.3	2.4	1874.8	12.1
139_T	T	mastectomy	25	Yes	Yes	NA	Yes	No	TN	81	- - -	35	pT2	pN0	Ductal (INV)	3	0	0	NA	0	No	RO -	RP -	HER2 -	pT2	1.5	2228.7	787.7	22.4	786.2	24.3	6147.6	0.3	1.5	0.3	1.7	2716.9	23.2	1067.9	4.9	10.3	25.6	1.3	2.6	0.3	323.2	5.1	2309.1	24.8
140_T	T	mastectomy	21	Yes	Yes	Yes	Yes	No	LUMA	66	+ + -	25	pT2	pN1	Ductal (INV)	2	100	60	10	2	Yes	RO +	RP +	HER2 -	pT2	1.5	163.3	1830.1	7.4	1063	5.2	13484.5	0.3	1.5	0.3	0.3	8.3	8.1	481.5	14.1	8.9	4.3	1.4	1.1	0.3	9	2.4	738.4	12.1
141_T	T	tumorectomy	37	Yes	NA	NA	NA	No	LUMB	51	+ + -	25	pT2	pN2	Ductal (INV)	3	80	20	70	4	Yes	RO +	RP +	HER2 -	pT2	1.5	159.1	1.5	15.8	593.8	81.4	13804.8	0.3	1.5	0.3	2.5	849.3	8.1	793.3	7.8	10.6	10.4	1.6	65.1	0.3	1072	2.4	3515.3	39.3
142_T	T	mastectomy	19	Yes	Yes	Yes	No	No	LUMA	55	+ + -	20	pT1	pN0	Ductal (INV)	3	90	20	15	0	Yes	RO +	RP +	HER2 -	pT1c	1.5	212	10000.5	431	9100.6	41.3	43622.4	0.3	1.5	0.3	0.3	459	8.1	953.5	24.6	5.3	65	2.2	3.1	0.3	86	2.4	3259.8	12.1
143_T	T	mastectomy	18	Yes	Yes	No	No	Yes	LUMB	85	+ + -	19	pT1	pN1	Ductal (INV)	3	90	100	40	1	No	RO +	RP +	HER2 -	pT1c	20.3	30.8	1981.2	2.9	1636.2	6.7	10529.4	0.3	1.5	0.3	0.3	8.3	8.1	240.7	26.8	29.3	1.6	0.3	4.7	0.3	22.5	5.3	4916.9	12.1
144_T	T	tumorectomy	27	Yes	NA	NA	No	No	LUMB	53	+ + -	28	pT2	pN1	Ductal (INV)	2	100	100	25	1	Yes	RO +	RP +	HER2 -	pT2	1.5	89.8	1018.6	1.5	628.6	11.2	3109.3	0.3	1.5	0.3	0.3	8.3	8.1	892.9	1.6	1.5	4	0.3	1.8	0.3	36.8	2.4	503.9	12.1
145_T	T	tumorectomy	29	Yes	Yes	Yes	NA	No	LUMA	63	+ + -	20	pT1	pN2	Ductal (INV)	3	95	40	5	5	Yes	RO +	RP +	HER2 -	pT1c	4.2	68.7	2312.5	38	484.3	31.4	17237.1	0.3	1.5	0.3	0.3	8.3	8.1	785.6	10.7	1.5	4.3	3.9	5.4	0.3	67.4	2.4	600.7	12.1
146_T	T	mastectomy	32	Yes	Yes	NA	Yes	No	LUMA	56	+ - -	60	pT3	pN3	Lobular (INV)	2	75	0	10	11	No	RO +	RP -	HER2 -	pT3	1.5	83	5883.7	19.9	6607.6	14.1	32773.9	0.3	1.5	0.3	0.3	1998.2	50.8	702.7	55.8	53.2	30	1.1	5.8	0.3	9	97.9	4668.3	63
147_T	T	mastectomy	26	Yes	No	NA	Yes	No	TN	49	- - -	23	pT2	pN1	Ductal (INV)	3	0	0	NA	1	No	RO -	RP -	HER2 -	pT2	1.5	27.2	1589.5	5.1	2774	39.9	14176.6	0.3	1.5	0.3	0.3	165.8	40.2	725.8	11.4	28.3	11.7	0.3	3.3	0.3	93.7	7.7	6687.1	35.6
148_T	T	mastectomy	24	Yes	No	NA	No	No	TN	37	- - -	30	pT2	pN0	Ductal (INV)	3	1	10	45	0	No	RO -	RP -	HER2 -	pT2	1.5	2317.5	3466.3	245.4	2722.8	21.4	101831	0.3	1.5	0.3	6.6	3331.5	23.5	495.2	4.4	3.5	45.4	9.2	85.4	0.3	703.2	6	23072.3	25.8
149_T	T	tumorectomy	30	Yes	No	NA	No	No	LUMB	49	+ - -	20	pT1	pN2	Ductal (INV)	3	70	1	70	4	Yes	RO +	RP -	HER2 -	pT1c	1.5	308.9	1318.8	20	861.2	35.7	7001.9	0.3	8.8	0.3	0.8	251.7	8.1	265.8	1.6	1.5	24.6	0.3	2.3	0.3	136.5	2.4	1204.5	12.1
150_T	T	tumorectomy	25	Yes	NA	NA	Yes	No	LUMA	44	+ + -	15	pT1	pN0	Ductal (INV)	2	100	100	15	0	No	RO +	RP +	HER2 -	pT1c	1.5	95.1	136.9	17.6	479.2	11.2	13953.2	0.3	1.5	0.8	0.3	32.3	8.1	817.1	11	8.6	11.6	6.2	38.1	0.3	676.6	2.4	366.4	12.1
151_T	T	tumorectomy	19	No	No	NA	No	No	LUMB	26	+ + -	20	pT1	pN1	Ductal (INV)	2	100	80	25	1	Yes	RO +	RP +	HER2 -	pT1c	1.5	47.9	1278.2	3.3	589.2	5.2	5540.1	0.3	1.5	0.3	0.3	23.6	8.1	909.3	1.6	6.1	5.5	0.3	1.5	0.3	18.7	2.4	769.5	12.1
152_T	T	tumorectomy	24	Yes	Yes	Yes	NA	No	LUMHER2	60	+ + +	35	pT2	pN3	Lobular (INV)	3	100	80	25	10	Yes	RO +	RP +	HER2 +	pT2	1.5	240.8	956.4	36.4	1542.3	49.7	11635.3	0.3	1.5	1	1.6	2409.7	8.1	762.6	7	6.8	64.4	2.1	10.1	0.3	474.7	7.5	1536.4	39.3
153_T	T	mastectomy	28	Yes	Yes	No	No	No	TN	69	- - -	27	pT2	pN0	Other (INV)	3	0	4	70	0	No	RO -	RP -	HER2 -	pT2	1.5	127.4	7.5	14.3	481.8	5.2	3434.1	0.3	1.5	0.3	0.3	571.9	8.1	546.2	1.6	7.7	11.1	0.3	0.8	0.3	4182	2.4	179.6	27.9
154_T	T	mastectomy	20	Yes	No	NA	Yes	No	LUMA	48	+ + -	30	pT2	pN1	Lobular (INV)	2	80	90	10	2	No	RO +	RP +	HER2 -	pT2	1.5	32.9	9808.3	10.3	2851.4	15.6	68570.5	0.3	1.5	0.3	0.3	907.6	8.1	1026.1	71.6	61.9	9.5	1.1	8.6	0.3	104.4	28.8	8233.3	33.8
155_T	T	mastectomy	22	Yes	No	NA	NA	No	LUMB	37	+ + -	24	pT2	pN0	Ductal (INV)	3	50	10	80	0	Yes	RO +	RP +	HER2 -	pT2	1.5	167.5	4.5	2.6	201.8	15.6	3773.1	0.3	1.5	0.3	0.3	1965.8	8.1	46.1	1.6	1.5	44.2	0.3	1.8	0.3	39.2	2.4	250.5	12.1
156_T	T	mastectomy	22	Yes	Yes	NA	Yes	No	LUMB	70	+ - -	30	pT2	pN1	Ductal (INV)	3	90	0	45	3	Yes	RO +	RP -	HER2 -	pT2	1.5	89.8	18.4	40.8	697.7	34.3	11393.3	0.3	1.5	0.3	0.3	1939.3	28.5	92.3	1.6	1.5	17.5	1.4	1.4	0.3	137.4	2.4	5844.6	12.1
157_T	T	tumorectomy	26	Yes	NA	NA	NA	No	LUMB	50	+ - -	43	pT2	pN2	Other (INV)	3	50	0	20	4	Yes	RO +	RP -	HER2 -	pT2	1.5	1109.8	10000.5	317	4738.5	20	63843	0.3	1.5	0.3	0.3	690.2	8.1	1517.9	73.1	19.2	35.9	3.8	4.8	0.3	57.4	2.4	5462.6	12.1
158_T	T	mastectomy	21	Yes	Yes	Yes	No	No	HER2	52	- - +	11	pT1	pN0	Ductal (INV)	3	0	0	80	0	No	RO -	RP -	HER2 +	pT1c	1.5	114.6	5159.4	6.6	1701.9	9.8	17971.6	0.3	1.5	0.3	0.7	35.8	8.1	391.9	11.2	3.5	12	0.3	0.9	0.3	112.1	2.4	904.2	12.1
159_T	T	mastectomy	21	Yes	Yes	No	NA	No	TN	92	- - -	18	pT1	pN0	Ductal (INV)	3	0	0	26	0	No	RO -	RP -	HER2 -	pT1c	1.5	1581.8	2072.3	73.3	4008.3	128.1	16436.9	0.3	5.5	0.9	2.2	10680.4	8.1	461	9.4	14.9	94.1	2.4	22.3	0.3	169.9	22.7	2094.3	12.1
160_T	T	tumorectomy	26	Yes	Yes	No	Yes	No	LUMB	57	+ + -	20	pT1	pN0	Ductal (INV)	2	90	70	20	0	No	RO +	RP +	HER2 -	pT1c	1.5	340.7	18.5	2.9	149.2	718.4	1034.8	0.3	4	0.3	0.3	404.3	8.1	49.6	1.6	5.2	30.8	0.8	2.6	0.3	191.5	2.4	104.4	12.1
161_T	T	tumorectomy	22	Yes	NA	NA	Yes	No	LUMB	49	+ + -	20	pT1	pN0	Ductal (INV)	2	95	70	30	0	Yes	RO +	RP +	HER2 -	pT1c	1.5	161.7	56	7.7	299.3	92.2	4554.9	0.3	1.5	0.3	0.9	263.2	8.1	830.2	6.4	1.5	21.1	3.9	1.5	0.3	48.2	2.4	289.6	12.1
162_T	T	mastectomy	26	No	No	NA	Yes	No	LUMHER2	32	+ + +	25	pT2	pN0	Ductal (INV)	3	95	70	5	0	Yes	RO +	RP +	HER2 +	pT2	1.5	242.2	353	25.8	995	26.3	19923.3	0.3	3	0.3	1.2	773.3	8.1	383.4	3.3	5.9	25	2.6	6	0.3	341.3	2.4	1700.5	12.1
163_T	T	tumorectomy	24	Yes	NA	NA	Yes	No	HER2	56	- - +	12	pT1	pN0	Other (INV)	3	0	0	20	0	Yes	RO -	RP -	HER2 +	pT1c	1.5	103.6	282.5	25.2	894.4	42.4	12455	0.3	1.5	0.3	0.3	481.2	8.1	275.5	15.4	31.6	7.6	2.3	2.6	0.3	711.9	2.4	2466.1	12.1
164_T	T	mastectomy	21	Yes	No	NA	Yes	No	LUMA	47	+ - -	30	pT2	pN1	Ductal (INV)	2	95	7	18	2	Yes	RO +	RP -	HER2 -	pT2	1.5	100.1	1286.4	0.3	3431.2	5.2	4064.5	0.3	3	0.3	0.3	145.6	8.1	91.3	4.4	18.2	22.3	1.2	1	0.3	9	8.3	489	60.4
165_T	T	mastectomy	24	Yes	Yes	No	Yes	No	LUMA	76	+ + -	20	pT1	pN1	Ductal (INV)	2	100	70	10	1	NA	RO +	RP +	HER2 -	pT1c	3.8	290.8	220.8	3.5	860.9	28.2	4694.8	0.3	1.5	0.3	1.3	47.1	8.1	215.5	7	15.3	7.8	3	7.1	0.3	800.1	2.4	543.5	12.1
166_T	T	tumorectomy	21	Yes	NA	NA	NA	No	LUMB	39	+ + -	16	pT1	pN0	Lobular (INV)	2	100	100	30	0	No	RO +	RP +	HER2 -	pT1c	1.5	120	6816.3	18.4	4044.4	33.1	38839.5	0.3	1.5	0.3	0.7	1083.4	8.1	1068.9	11.3	10.7	7.4	2.3	19.3	0.3	240.1	2.4	3686.2	12.1
167_T	T	tumorectomy	26	Yes	Yes	NA	NA	No	LUMA	77	+ + -	40	pT2	pN0	Other (INV)	1	100	90	15	0	No	RO +	RP +	HER2 -	pT2	7.5	15.4	1.5	5.7	1200.7	49.1	30372.1	0.3	1.5	0.3	0.3	65.8	8.1	209.4	29.7	65.6	3.7	3.5	5.2	0.3	1852	5.1	8351.5	12.1
168_T	T	tumorectomy	28	Yes	NA	NA	NA	No	LUMB	43	+ + -	17	pT1	pN0	Ductal (INV)	3	100	60	60	0	No	RO +	RP +	HER2 -	pT1c	1.5	142.9	38.9	137.1	1246.9	133.5	15477.3	0.3	13.1	0.3	2.2	10680.4	82.3	1336.3	8.8	10.3	26.1	1.7	20.4	0.3	80.6	139.1	1699.5	35.2
169_T	T	tumorectomy	23	Yes	Yes	No	No	No	TN	59	- - -	15	pT1	pN0	Ductal (INV)	3	0	0	90	0	No	RO -	RP -	HER2 -	pT1c	1.5	1554.5	756.2	27.6	1557.1	55.3	13099.2	0.3	1.5	0.3	9.3	10680.4	8.1	275.1	24.6	7.9	57	5.6	383.1	0.3	795.8	2.4	5190.1	12.1
170_T	T	mastectomy	22	Yes	Yes	Yes	NA	No	LUMHER2	75	+ + +	40	pT2	pN1	Ductal (INV)	3	80	80	40	1	Yes	RO +	RP +	HER2 +	pT2	1.5	65.1	5940.4	6.4	3145.9	33.1	18305.8	0.3	3	0.3	0.3	766.2	8.1	179.8	3.5	4.4	22.9	1.3	2.6	0.3	180.9	9.6	2521.8	30.4
171_T	T	tumorectomy	18	Yes	Yes	NA	NA	No	LUMA	77	+ - -	12	pT1	pN0	Lobular (INV)	2	90	NA	15	0	No	RO +	RP -	HER2 -	pT1c	1.5	173.2	3579	3.5	3259.7	28.2	24825.6	0.3	1.5	0.3	0.3	75.9	8.1	591.8	16.2	17	5.3	7.5	5.2	0.3	321.7	2.4	1512.7	12.1
172_T	T	tumorectomy	20	Yes	Yes	Yes	NA	No	LUMB	90	+ + -	15	pT1	pN0	Ductal (INV)	2	95	40	20	0	Yes	RO +	RP +	HER2 -	pT1c	1.5	1291.4	153.4	46.6	1454.2	46.7	13799	0.3	1.5	0.3	2.2	257.4	8.1	328.7	5.7	12.7	8.2	2.1	9.8	0.3	990.6	2.4	806.3	12.1
173_T	T	tumorectomy	24	Yes	Yes	No	No	No	LUMB	64	+ - -	23	pT2	pN0	Ductal (INV)	2	95	2	20	0	No	RO +	RP -	HER2 -	pT2	1.5	171	605.9	3.6	2012.6	35.6	9796	0.3	1.5	0.3	0.3	192.8	8.1	747.6	12.2	17.8	10.1	1.7	3.9	0.3	348.7	2.4	2959.5	12.1
174_T	T	NA	22	Yes	No	No	Yes	No	TN	40	- - -	22	pT2	pN0	Ductal (INV)	3	0	0	70	0	No	RO -	RP -	HER2 -	pT2	1.5	397.7	10000.5	0.3	7396.4	31.9	71530.3	0.3	1.5	0.3	0.7	10680.4	36.8	565.7	12.2	13.9	289	2.5	17.4	0.3	483.2	15.7	2076.4	12.1
175_T	T	mastectomy	31	No	Yes	NA	Yes	No	LUMA	68	+ + -	40	pT2	pN1	Ductal (INV)	2	100	60	5	2	Yes	RO +	RP +	HER2 -	pT2	1.5	16.2	184	0.3	899.7	1.5	1221.4	0.3	1.5	0.3	0.3	24.4	8.1	7.8	8.7	9.3	19.6	0.3	0.3	0.3	9	13.9	527	12.1
176_T	T	tumorectomy	18	No	Yes	Yes	NA	No	LUMB	75	+ - -	20	pT1	pN0	Ductal (INV)	3	100	0	20	0	No	RO +	RP -	HER2 -	pT1c	7.9	41	336	3.3	979.2	29.4	9624.4	0.3	1.5	0.3	0.3	34.4	8.1	455.1	9.5	9.7	18.4	1.4	0.9	0.3	52.9	2.4	1632.3	12.1
177_T	T	tumorectomy	23	Yes	Yes	Yes	Yes	No	LUMB	67	+ + -	20	pT1	pN2	Ductal (INV)	2	100	35	30	4	Yes	RO +	RP +	HER2 -	pT1c	1.5	276.1	10000.5	33.2	3018.6	52.8	40935.4	0.3	1.5	0.3	1.7	79.1	8.1	811.5	4.3	3.5	4.8	0.7	6.7	0.3	178.7	2.4	3397.1	12.1
178_T	T	tumorectomy	24	Yes	Yes	Yes	Yes	No	TN	54	- - -	18	pT1	pN0	Ductal (INV)	3	1	3	80	0	No	RO -	RP -	HER2 -	pT1c	1.5	1662.9	576.9	100.8	2361	37.5	14000.7	0.3	1.5	0.3	1.5	927.6	8.1	175.6	8	1.5	6.3	9	44.3	0.3	404.9	2.4	471.8	29.4
179_T	T	mastectomy	26	No	Yes	No	NA	No	LUMA	79	+ - -	65	pT3	pN3	Lobular (INV)	2	90	5	15	23	Yes	RO +	RP -	HER2 -	pT3	1.5	63.5	3986.6	1.1	4176.2	11.7	30842.5	0.3	1.5	0.3	0.3	8.3	8.1	334.6	21	15	8.5	0.3	1.7	0.3	9	2.4	2899.8	12.1
180_T	T	tumorectomy	31	Yes	No	NA	Yes	Yes	LUMA	59	+ + -	28	pT2	pN0	Ductal (INV)	2	NA	NA	8	0	No	RO +	RP +	HER2 -	pT2	4	268.2	24.4	9.2	370.2	70.4	14599.1	0.3	1.5	0.3	0.3	52.3	8.1	194.9	1.6	1.5	8.7	0.3	0.9	0.3	52.9	2.4	538.1	12.1
181_T	T	tumorectomy	21	Yes	Yes	NA	Yes	No	LUMA	63	+ + -	20	pT1	pN0	Ductal (INV)	2	100	10	15	0	No	RO +	RP +	HER2 -	pT1c	1.5	1440.2	2130.9	28.3	4153.3	45.5	33952.5	0.3	1.5	0.3	0.3	56.4	8.1	618.2	16.9	8.3	10.8	3.3	13.5	0.3	751	6	7290.4	35.2
182_T	T	tumorectomy	25	NA	NA	NA	NA	No	LUMB	47	+ + -	18	pT1	pN0	Lobular (INV)	2	70	70	25	0	No	RO +	RP +	HER2 -	pT1c	1.5	236.6	831	12.2	1660.4	40.6	10849.7	0.3	1.5	0.3	0.3	2657.1	8.1	1510.9	6.9	7.2	26.2	2.2	7.7	0.3	57.3	2.4	1350.4	25.3
183_T	T	tumorectomy	NA	Yes	Yes	NA	NA	No	LUMB	54	+ - -	25	pT2	pN0	Ductal (INV)	2	80	0	25	0	Yes	RO +	RP -	HER2 -	pT2	1.5	686.6	3755.5	81.5	4064.1	156.8	21181.8	0.3	7.8	0.3	0.3	28.8	8.1	587.8	10.2	1.5	21.5	0.3	1.2	0.3	169.9	2.4	859.5	12.1
184_T	T	tumorectomy	25	Yes	No	NA	No	No	LUMB	50	+ + -	23	pT2	pN0	Ductal (INV)	3	90	100	50	0	Yes	RO +	RP +	HER2 -	pT2	1.5	163.7	3186.4	527.2	3836.5	43	32512.8	0.3	1.5	0.3	1.5	459	8.1	299.5	72.6	21.7	61.2	1.5	72.1	0.3	1431.7	2.4	967.7	76.8
185_T	T	tumorectomy	24	Yes	Yes	No	No	No	TN	64	- - -	20	pT1	pN0	Ductal (INV)	3	5	0	NA	0	No	RO -	RP -	HER2 -	pT1c	1.5	63.9	18.1	64.9	5377.7	47.3	20318.1	0.3	1.5	0.3	0.3	10680.4	753.9	279.7	15.5	34.5	298.7	1.5	48.4	0.3	2230.5	282.6	1823.9	12.1
186_T	T	mastectomy	16	No	Yes	No	Yes	No	LUMA	54	+ + -	14	pT1	pN0	Ductal (INV)	1	90	40	10	0	No	RO +	RP +	HER2 -	pT1c	1.5	380.3	4558.7	53.9	5610.8	30.7	39230	0.3	1.5	0.3	0.3	8.3	8.1	1157.9	38.6	26	8.6	4	17.8	0.3	807.6	2.4	3535.7	12.1
187_T	T	mastectomy	29	Yes	Yes	No	NA	No	LUMB	78	+ + -	45	pT2	pN0	Ductal (INV)	3	90	80	65	0	No	RO +	RP +	HER2 -	pT2	1.5	472.5	264.2	6.2	497.9	270.1	5439.8	0.3	1.5	0.3	0.6	924.4	8.1	161.4	1.6	7.3	178.4	0.3	5	0.3	9	7.5	258.8	12.1
188_T	T	tumorectomy	29	Yes	Yes	No	No	No	TN	77	- - -	35	pT2	pN1	Ductal (INV)	3	0	0	NA	2	Yes	RO -	RP -	HER2 -	pT2	1.5	319.2	10000.5	425.5	6969.2	43	113546	0.3	1.5	0.3	3.6	10680.4	22.1	371.3	217.7	62.1	369.3	0.7	105.2	0.3	215.6	174.5	4709.3	58
189_T	T	tumorectomy	28	Yes	No	NA	NA	No	LUMB	48	+ + -	20	pT1	pN1	Ductal (INV)	1	15	90	50	1	No	RO +	RP +	HER2 -	pT1c	1.5	169.2	2120.2	23.8	1491	24.5	8248.4	0.3	1.5	0.3	0.3	375.9	8.1	360.7	21.4	30.3	6.1	3	7	0.3	232.9	2.4	2234.5	12.1
190_T	T	tumorectomy	19	No	No	NA	Yes	No	LUMA	45	+ + -	23	pT2	pN0	Ductal (INV)	2	90	20	10	0	No	RO +	RP +	HER2 -	pT2	1.5	47.2	10000.5	11.2	8093	8.3	20045.2	0.3	1.5	0.3	0.3	126.5	8.1	274.4	41.8	57.3	10.7	0.9	5.3	0.3	42.8	18.6	7051.8	12.1
191_T	T	mastectomy	23	Yes	Yes	No	NA	No	LUMB	58	+ - -	80	pT3	pN2	Ductal (INV)	3	100	2	25	6	Yes	RO +	RP -	HER2 -	pT3	3.3	219.5	1201.9	49.1	1082.6	32.1	20758.2	0.3	2.9	0.3	2	1039.6	36.2	591.9	39.8	15.6	58.6	2.7	11.3	0.3	626.6	2.4	564.2	12.1
192_T	T	mastectomy	26	No	Yes	No	NA	No	LUMA	58	+ - -	45	pT2	pN2	Ductal (INV)	3	90	5	5	5	Yes	RO +	RP -	HER2 -	pT2	1.5	156.1	10000.5	23.7	5076.2	15.9	24324.8	0.3	1.5	0.3	0.8	8.3	8.1	323.2	94.8	73.6	10.4	0.3	19.2	0.3	94.3	2.4	7749.5	12.1
193_T	T	tumorectomy	31	Yes	Yes	NA	No	No	HER2	53	- - +	17	pT1	pN0	Ductal (INV)	2	0	0	30	0	No	RO -	RP -	HER2 +	pT1c	1.5	117.2	2383.6	11.5	3090.8	37.9	28202.1	0.3	3.7	0.3	2	415.3	8.1	3005.2	9.8	14.1	14.5	3	9.7	0.3	843	2.4	1827.3	12.1
194_T	T	tumorectomy	27	Yes	Yes	No	Yes	No	TN	44	- - -	17	pT1	pN0	Ductal (INV)	3	0	0	80	0	No	RO -	RP -	HER2 -	pT1c	1.5	943.8	214.5	45.9	9631.8	47.2	8745.1	0.3	1.5	0.3	8.6	1454.3	8.1	175.5	33	46.6	78.4	6.3	155.4	0.3	605.4	2.4	1289.3	12.1
195_T	T	tumorectomy	23	Yes	No	NA	No	No	LUMA	43	+ + -	17	pT1	pN1	Ductal (INV)	2	80	75	15	1	No	RO +	RP +	HER2 -	pT1c	1.5	228.6	10000.5	11.3	1904.2	21.5	27402	0.3	1.5	0.6	1.8	8.3	8.1	473.5	14.9	5.1	3.7	1.3	31.5	0.3	128.7	2.4	1695.4	12.1
196_T	T	tumorectomy	32	Yes	Yes	No	NA	Yes	LUMB	74	+ + -	20	pT1	pN1	Ductal (INV)	2	85	95	20	1	No	RO +	RP +	HER2 -	pT1c	1.5	45	1839.5	5.9	1120.2	30.6	11972.4	0.3	1.5	0.3	0.3	56.9	8.1	538.1	11.3	11.8	7.5	9.5	24.2	0.3	19.9	2.4	1574.9	12.1
197_T	T	mastectomy	23	No	Yes	NA	No	No	LUMB	79	+ - -	40	pT2	pN2	Ductal (INV)	3	100	2	70	5	No	RO +	RP -	HER2 -	pT2	1.5	101.2	2162.6	3.3	1712.9	15.1	10470.8	0.3	1.5	0.3	0.8	2137.1	16.9	211.5	13.3	20.5	42.8	4.4	4.3	0.3	256	2.4	4815.4	34.9
198_T	T	tumorectomy	22	No	Yes	No	Yes	No	LUMA	66	+ - -	30	pT2	pN0	Lobular (INV)	2	80	5	5	0	No	RO +	RP -	HER2 -	pT2	1.5	249.1	1221.4	0.3	2740.5	6.5	9832.3	0.3	1.5	0.3	0.3	402.9	8.1	115	4.3	15	33	1.6	0.3	0.3	9	12.6	691.6	75.1
199_T	T	tumorectomy	27	Yes	Yes	No	No	No	LUMB	68	+ + -	20	pT1	pN0	Lobular (INV)	2	100	100	30	0	No	RO +	RP +	HER2 -	pT1c	1.5	52.5	10000.5	63.8	11433.6	39.4	59502.8	0.3	1.5	0.3	0.8	8.3	8.1	1848.5	104.1	67	20	1.5	9.8	0.3	42.8	2.4	6293.9	12.1
200_T	T	tumorectomy	19	Yes	No	NA	Yes	No	LUMB	47	+ + -	28	pT2	pN1	Ductal (INV)	2	90	90	20	1	Yes	RO +	RP +	HER2 -	pT2	1.5	79.3	6139.2	18	8764.7	20.7	57493.3	0.3	1.5	0.3	0.3	8.3	8.1	738.1	131.6	28.8	14.5	2.6	45.7	0.3	201.3	2.4	2533.7	12.1
201_T	T	tumorectomy	25	No	NA	NA	Yes	No	LUMB	47	+ + -	28	pT2	pN1	Ductal (INV)	2	80	20	30	1	Yes	RO +	RP +	HER2 -	pT2	1.5	167.6	1795.2	9.3	1458.1	33.5	8945.3	0.3	1.5	0.3	0.3	80.9	8.1	246.9	15	9.4	25.6	2	4.6	0.3	9	2.4	196.9	12.1
202_T	T	mastectomy	19	Yes	Yes	Yes	No	No	LUMA	65	+ + -	20	pT1	pN2	Ductal (INV)	1	100	100	3	6	Yes	RO +	RP +	HER2 -	pT1c	1.5	66	693	7.2	2925.9	37.9	15136.2	0.3	1.5	0.3	1.6	76.4	41.1	182.3	29.8	49.3	14.3	1.6	2.4	0.3	90.4	32	5104	12.1
203_T	T	tumorectomy	26	Yes	No	NA	Yes	No	LUMA	44	+ + -	17	pT1	pN2	Ductal (INV)	2	100	100	15	4	Yes	RO +	RP +	HER2 -	pT1c	1.5	154.6	2522.6	11.1	1766.2	50.7	17159.6	0.3	1.5	0.3	1.8	34.7	8.1	1700.9	16	9	14.7	2.1	6.4	0.3	171.4	2.4	3442.6	12.1
204_T	T	mastectomy	37	Yes	Yes	NA	No	No	LUMA	45	+ + -	35	pT2	pN1	Ductal (INV)	3	100	100	5	1	Yes	RO +	RP +	HER2 -	pT2	1.5	51.5	322.5	5.2	632.9	59.8	7736.3	0.3	1.5	0.3	1.2	3761.9	57.6	431	29.3	30.5	55.8	3.5	3.9	0.3	817.7	19.3	1071.4	12.1
205_T	T	tumorectomy	27	Yes	Yes	Yes	NA	No	LUMB	66	+ + -	15	pT1	pN1	Ductal (INV)	2	85	95	30	1	Yes	RO +	RP +	HER2 -	pT1c	1.5	115.6	1378.2	32	1148.8	47.9	9717	0.3	3.7	0.3	2.2	351.6	8.1	1865.7	13	6.9	17.2	2.4	25.7	0.3	228.6	2.4	1283.3	12.1
206_T	T	tumorectomy	24	Yes	Yes	NA	No	No	LUMB	79	+ + -	15	pT1	pN0	Ductal (INV)	3	100	100	80	0	Yes	RO +	RP +	HER2 -	pT1c	1.5	212.4	1256.7	213.6	2894.2	142.2	12277.3	0.3	11.7	0.3	2	3322.3	18.2	548.2	32.1	39.6	87.8	1.5	363.6	0.3	86.5	23.7	980.7	27.5
207_T	T	tumorectomy	19	Yes	Yes	No	No	No	LUMA	57	+ + -	17	pT1	pN0	Ductal (INV)	2	100	80	15	0	No	RO +	RP +	HER2 -	pT1c	1.5	130.4	2364.7	8.7	1378.9	4.6	7405.7	0.3	1.5	0.3	0.3	370.5	8.1	1065.4	1.6	1.5	11.8	1	3.4	0.3	9	2.4	992	12.1
208_T	T	tumorectomy	23	Yes	Yes	NA	No	No	LUMA	82	+ + -	24	pT2	pN2	Ductal (INV)	2	95	80	3	6	Yes	RO +	RP +	HER2 -	pT2	1.5	576.8	5112.3	28.1	5879.4	29.1	42019	0.3	1.5	0.6	0.3	638.7	8.1	119.6	98.6	43.6	15.9	6.9	29.8	0.3	536.4	2.4	4221.8	36.9
209_T	T	mastectomy	30	Yes	Yes	NA	No	No	LUMB	59	+ + -	35	pT2	pN2	Ductal (INV)	3	100	90	30	4	Yes	RO +	RP +	HER2 -	pT2	1.5	39.4	1388.3	6.8	612.4	26.1	15241	0.3	1.5	0.3	0.3	8.3	8.1	708.1	21.4	25.1	6.5	4.4	8	0.3	309.6	2.4	825.6	12.1
210_T	T	mastectomy	31	Yes	Yes	No	No	No	LUMA	90	+ + -	30	pT2	pN0	Ductal (INV)	1	100	90	8	0	No	RO +	RP +	HER2 -	pT2	15.5	637.7	243.3	255	480.5	83.5	18675.9	0.3	1.5	0.9	5.4	23.5	8.1	3724.1	39.5	34	73.3	52.9	340.3	0.3	931.8	6.2	1081.8	12.1
211_T	T	tumorectomy	20	Yes	Yes	No	No	No	LUMA	51	+ + -	13	pT1	pN0	Ductal (INV)	1	80	80	5	0	No	RO +	RP +	HER2 -	pT1c	1.5	58.9	4102.3	2.1	6782.1	4.6	15629.3	0.3	1.5	0.3	0.3	20.5	8.1	271.3	23.1	5.1	12.6	2.5	3.8	0.3	28.8	2.4	1448.5	12.1
212_T	T	tumorectomy	25	Yes	Yes	Yes	No	No	LUMHER2	66	+ + +	20	pT1	pN1	Ductal (INV)	3	90	50	NA	1	Yes	RO +	RP +	HER2 +	pT1c	1.5	120.8	1824	3.4	1726.1	36.5	15399.7	0.3	1.5	0.3	0.3	285.6	8.1	310.1	1.6	6.2	33.9	1.6	1.1	0.3	117.4	2.4	1161.9	12.1
213_T	T	tumorectomy	20	Yes	No	NA	No	No	LUMA	53	+ + -	11	pT1	pN0	Ductal (INV)	1	100	80	7	0	No	RO +	RP +	HER2 -	pT1c	1.5	30.2	4176.2	5.8	2695.6	11.7	4920.6	0.3	1.5	0.3	0.3	21.8	8.1	2726	9.4	20.2	29.4	3.3	1.4	0.3	73.8	2.4	781.5	12.1
214_T	T	tumorectomy	34	Yes	Yes	Yes	No	No	LUMA	62	+ + -	27	pT2	pN1	Ductal and Lobular (INV)	3	90	30	1	1	Yes	RO +	RP +	HER2 -	pT2	1.5	88.4	7545.6	35.5	1908	10	43060.7	0.3	1.5	0.3	0.3	80.2	8.1	427.8	18.4	6.7	7.8	0.7	4.5	0.3	36.2	2.4	578.1	12.1
215_T	T	tumorectomy	21	Yes	Yes	Yes	No	No	LUMB	62	+ + -	18	pT1	pN1	Lobular (INV)	3	100	60	20	2	No	RO +	RP +	HER2 -	pT1c	1.5	54.4	10000.5	15.8	4028	27.6	65618.1	0.3	1.5	0.3	1	30.8	8.1	6842.8	61.1	11	16.4	2.7	66.7	0.3	48.8	2.4	1845.7	12.1
216_T	T	tumorectomy	26	Yes	Yes	NA	Yes	No	LUMB	72	+ + -	16	pT1	pN0	Ductal (INV)	2	100	10	30	0	No	RO +	RP +	HER2 -	pT1c	1.5	89.7	10000.5	44.3	6777.9	32.1	22948.2	0.3	1.5	0.3	0.3	71.1	76.5	1760	52.1	37.3	24.8	3.3	16.2	0.3	42.8	2.4	4661.1	12.1
217_T	T	tumorectomy	27	Yes	Yes	No	No	No	LUMA	58	+ + -	22	pT4	pN1	Ductal (INV)	3	100	100	18	2	Yes	RO +	RP +	HER2 -	pT4b	1.5	207.5	1402.2	8.9	2121	4.6	7529.9	0.3	1.5	0.3	0.3	45	8.1	1197.4	4.9	11	15.9	1.7	1.8	0.3	9	2.4	1511	12.1
218_T	T	tumorectomy	24	Yes	Yes	Yes	No	No	LUMB	59	+ - -	13	pT1	pN1	Ductal (INV)	2	70	5	25	2	Yes	RO +	RP -	HER2 -	pT1c	1.5	7.8	2235.7	4	6010.2	6.5	24390.3	0.3	1.5	0.3	0.3	1794.3	87.4	94.2	254.4	284.5	76.2	0.3	8.3	0.3	9	397.2	2275.5	12.1
219_T	T	mastectomy	25	Yes	Yes	NA	No	No	LUMB	79	+ + -	52	pT3	pN0	Lobular (INV)	3	100	30	30	0	No	RO +	RP +	HER2 -	pT3	13.3	207.6	869.7	34.6	932.4	304.7	13222.4	0.3	10.3	0.3	6	466.9	8.1	477.1	36.6	29	69.2	1.7	6.8	0.3	660	2.4	2143.1	12.1
220_T	T	tumorectomy	26	Yes	No	NA	No	No	LUMB	47	+ + -	30	pT2	pN1	Ductal (INV)	3	90	90	40	3	Yes	RO +	RP +	HER2 -	pT2	1.5	293.4	977.5	46.1	1374.3	42.5	18894.3	0.3	1.5	0.3	1.8	790.7	8.1	9250.6	32.3	19	22	29.9	22.8	0.3	683.4	2.4	299.1	28
221_T	T	tumorectomy	21	Yes	Yes	Yes	Yes	No	TN	68	- - -	18	pT1	pN0	Ductal (INV)	3	5	5	60	0	No	RO -	RP -	HER2 -	pT1c	1.5	206.1	2350.8	7.8	2969.4	26.7	15813.8	0.3	1.5	0.3	0.9	674.8	43.2	750.8	13.9	14.6	22.8	2.2	4.3	0.3	79.2	2.4	2735	12.1
222_T	T	tumorectomy	21	Yes	Yes	No	Yes	No	LUMB	56	+ - -	25	pT2	pN1	Ductal (INV)	3	80	1	25	1	Yes	RO +	RP -	HER2 -	pT2	1.5	7.8	25.7	0.3	127.1	1.5	316.7	0.3	1.5	0.3	0.3	8.3	8.1	7.8	7.2	9	17.7	0.3	0.3	0.3	9	15.8	79.9	12.1
223_T	T	tumorectomy	25	Yes	Yes	No	No	No	LUMB	50	+ + -	25	pT2	pN0	Ductal (INV)	3	NA	20	25	0	Yes	RO +	RP +	HER2 -	pT2	1.5	73.7	297.6	0.3	536.6	7.8	2834.2	0.3	1.5	0.3	0.3	59.1	8.1	235.4	1.6	5.1	10.6	1	0.3	0.3	17.2	2.4	1080.3	12.1
224_T	T	tumorectomy	21	Yes	No	NA	No	No	LUMB	52	+ - -	33	pT2	pN2	Ductal (INV)	3	100	0	30	5	Yes	RO +	RP -	HER2 -	pT2	1.5	74.8	3665.6	21.6	7053.5	43.2	38100.5	0.3	1.5	0.3	1	150.9	25.6	469.9	23.2	25.2	10.5	1.5	3.9	0.3	26.7	2.4	14053.5	12.1
225_T	T	mastectomy	33	Yes	Yes	No	Yes	No	LUMB	75	+ + -	18	pT1	pN2	Ductal (INV)	3	90	15	35	5	Yes	RO +	RP +	HER2 -	pT1c	1.5	200.5	1343	46.3	2262.7	62.8	8538	0.3	1.5	0.3	0.3	133	8.1	948.8	7.8	4.9	46.8	2.9	1.1	0.3	37.9	2.4	1694.5	12.1
226_T	T	mastectomy	31	Yes	Yes	Yes	Yes	No	LUMA	60	+ - -	50	pT2	pN1	Lobular (INV)	2	90	1	5	1	No	RO +	RP -	HER2 -	pT2	1.5	148.9	2332.9	1.3	1931.4	25.4	10177.1	0.3	1.5	0.3	0.3	16.9	8.1	202.2	15.1	11.9	6.7	3.4	4.2	0.3	141.6	2.4	1220.1	12.1
227_T	T	mastectomy	19	Yes	No	NA	Yes	No	LUMB	40	+ - -	50	pT2	pN1	Ductal (INV)	3	60	5	50	1	Yes	RO +	RP -	HER2 -	pT2	1.5	145.2	7241.4	201.1	8833	45.2	23606	0.3	1.5	0.3	1.7	654.7	8.1	1728.5	15.1	15.9	29.4	1.2	4.4	0.3	60.9	2.4	3492.7	12.1
228_T	T	mastectomy	22	Yes	Yes	Yes	No	No	LUMB	81	+ - -	30	pT2	pN1	Ductal (INV)	2	100	1	30	1	Yes	RO +	RP -	HER2 -	pT2	1.5	621.6	3201.7	13	2272.5	11.5	14488.5	0.3	5.6	0.3	1.5	438.6	8.1	390.5	6.9	11.1	20	2.1	5.4	0.3	336.5	2.4	1694.1	12.1
229_T	T	mastectomy	28	Yes	Yes	NA	Yes	No	LUMA	82	+ + -	50	pT2	pN1	Ductal (INV)	2	90	90	2	2	No	RO +	RP +	HER2 -	pT2	1.5	1503.4	5250.7	32.7	11433.6	111.7	50926.8	0.3	5.4	0.3	0.9	8.3	39.2	4914.4	29	17.1	15	6.7	16.3	0.3	237.8	2.4	4760.6	12.1
230_T	T	mastectomy	23	Yes	No	NA	No	No	LUMA	51	+ + -	17	pT1	pN1	Lobular (INV)	2	100	100	5	1	No	RO +	RP +	HER2 -	pT1c	8.6	311.5	4693.3	21.7	6552.6	50.6	48305.4	0.3	1.5	0.3	1	748.2	8.1	1480.3	39.9	9.6	12.3	4.7	17.8	0.3	339.9	2.4	1831.8	12.1
231_T	T	tumorectomy	21	Yes	No	NA	No	Yes	TN	38	- - -	18	pT1	pN0	Ductal (INV)	3	3	1	70	0	No	RO -	RP -	HER2 -	pT1c	1.5	987.7	3001.4	4.1	1244.9	22.8	3538.7	0.3	7	0.3	2.6	10680.4	39	909.8	3.5	9.8	169.3	6.8	10.3	0.3	37.9	110.1	1377.8	12.1
232_T	T	mastectomy	24	Yes	No	NA	Yes	No	HER2	36	- - +	67	pT3	pN1	Ductal (INV)	3	0	0	40	3	Yes	RO -	RP -	HER2 +	pT3	21.9	163.2	5661.5	14.7	6466.6	1.5	13049.1	0.3	1.5	0.3	1	547	8.1	203.5	18.8	9.6	80.7	10.1	2	0.3	44.4	2.4	1494.2	12.1
233_T	T	tumorectomy	22	Yes	Yes	Yes	Yes	No	LUMA	74	+ + -	16	pT1	pN0	Lobular (INV)	2	90	90	7	0	No	RO +	RP +	HER2 -	pT1c	1.5	196.1	7185.9	0.3	2345.8	31.9	8557.3	0.3	1.5	0.3	0.6	30.3	8.1	153.7	1.6	3.7	11.4	0.8	3.5	0.3	37.9	2.4	1251.3	12.1
234_T	T	mastectomy	35	Yes	No	NA	No	Yes	LUMHER2	33	+ + +	20	pT1	pN1	Ductal (INV)	3	80	100	50	1	No	RO +	RP +	HER2 +	pT1c	1.5	589	193	46.8	1219.8	15.8	8658.5	0.3	3.3	0.3	1.2	3259.1	8.1	189.3	5	6.3	64.5	2.1	3.2	0.3	206.6	2.4	571.7	12.1
235_T	T	mastectomy	41	Yes	Yes	NA	No	No	LUMB	59	+ + -	32	pT2	pN3	Ductal (INV)	2	90	70	25	12	Yes	RO +	RP +	HER2 -	pT2	1.5	430.1	10000.5	141.4	10601.3	58.7	97002.7	0.3	3.3	0.3	3.4	6019.2	144	745	229.3	41	38.1	2.7	32.5	0.3	184.9	11.1	15707.1	12.1
236_T	T	tumorectomy	24	Yes	Yes	Yes	No	No	LUMA	66	+ + -	35	pT2	pN1	Ductal (INV)	3	100	15	18	3	Yes	RO +	RP +	HER2 -	pT2	1.5	110.7	10000.5	208.1	11433.6	90.5	135122	0.3	1.5	0.3	0.3	10680.4	48	622.4	1981.3	768.6	634.8	7	226.1	0.3	578.6	320.9	7510.8	12.1
237_T	T	tumorectomy	23	No	No	NA	Yes	No	LUMA	43	+ + -	22	pT2	pN0	Ductal (INV)	2	100	80	15	0	No	RO +	RP +	HER2 -	pT2	1.5	148.9	31.3	20.8	614.9	45.2	7966.6	0.3	1.5	0.3	1	3499.3	8.1	744.5	7.9	10.9	34.5	2.4	7.3	0.3	286	2.4	773.8	57.4
238_T	T	tumorectomy	26	Yes	No	NA	No	No	LUMA	43	+ + -	33	pT2	pN2	Lobular (INV)	2	90	90	15	4	Yes	RO +	RP +	HER2 -	pT2	1.5	89.5	6495.8	101.3	2947.4	80.8	54136	0.3	1.5	0.3	1	176.9	8.1	695.4	267.4	74.6	47.3	0.3	137.9	0.3	604.5	2.4	2101.4	12.1
239_T	T	mastectomy	25	Yes	Yes	NA	NA	No	LUMB	65	+ - -	20	pT1	pN0	Ductal (INV)	2	95	1	30	0	No	RO +	RP -	HER2 -	pT1c	1.5	102.9	4765.2	17.2	4307.5	20.2	23816	0.3	1.5	0.3	0.3	147.5	8.1	1040.9	84.3	59.8	23.8	3.8	5.7	0.3	635.6	8.3	4837.5	12.1
240_T	T	mastectomy	23	Yes	No	NA	Yes	No	LUMB	47	+ + -	22	pT2	pN1	Ductal (INV)	2	80	70	20	2	No	RO +	RP +	HER2 -	pT2	1.5	152.6	1702.5	39.3	3815.1	64.2	18626.6	0.3	1.5	0.3	1	1066	28.4	2781.5	11.7	12.8	25.5	2.7	61.5	0.3	861	2.4	1995.4	12.1
241_T	T	tumorectomy	24	Yes	No	NA	Yes	No	TN	47	- - -	22	pT2	pN1	Ductal (INV)	2	0	0	NA	1	No	RO -	RP -	HER2 -	pT2	1.5	858.5	10000.5	70.7	6986.8	27.3	23019.1	0.3	1.5	0.3	0.6	1607.5	8.1	1376.2	11.3	3.7	92.4	2.7	24.2	0.3	228	6.5	2841.9	12.1
242_T	T	tumorectomy	22	Yes	No	NA	Yes	No	LUMA	45	+ + -	20	pT1	pN0	Ductal (INV)	2	95	95	5	0	No	RO +	RP +	HER2 -	pT1c	1.5	189.5	102.5	13.8	1340.9	69.7	17235.1	0.3	1.5	0.3	2	1227.2	8.1	1989.1	4.4	1.5	10.1	3.6	6.4	0.3	771.3	2.4	611.1	12.1
243_T	T	tumorectomy	24	Yes	Yes	NA	Yes	No	TN	63	- - -	8	pT1	pN0	Ductal (INV)	2	0	0	40	0	No	RO -	RP -	HER2 -	pT1b	1.5	316.6	10000.5	6.7	5443.2	20.2	16566.2	0.3	1.5	0.3	0.3	554.2	63.7	1031.4	26.4	33.3	72.9	0.3	1.3	0.3	9	29.9	4909.8	12.1
244_T	T	mastectomy	22	Yes	Yes	Yes	Yes	No	LUMA	64	+ + -	33	pT2	pN1	Lobular (INV)	2	100	50	2	2	No	RO +	RP +	HER2 -	pT2	1.5	61.9	277.5	0.3	825.9	20.2	5708.5	0.3	1.5	0.3	0.3	25.8	8.1	335.4	3.7	1.5	4.1	1.3	1.8	0.3	164.1	2.4	310	12.1
245_T	T	mastectomy	26	Yes	NA	NA	Yes	No	HER2	44	- - +	20	pT1	pN1	Ductal (INV)	3	1	0	50	1	Yes	RO -	RP -	HER2 +	pT1c	1.5	289.4	221.5	25.7	775.3	91.9	9358	0.3	5.4	0.3	1	1320.6	8.1	245.7	4.1	1.5	28.2	1.7	1.3	0.3	67.7	2.4	1115.3	12.1
246_T	T	mastectomy	28	Yes	No	NA	Yes	No	LUMA	50	+ + -	20	pT1	pN1	Ductal (INV)	2	90	80	15	2	Yes	RO +	RP +	HER2 -	pT1c	1.5	308.6	1527.5	7.1	2494.5	33.2	12436.9	0.3	6.2	3.4	2	721.2	8.1	916.4	11.9	15.3	21	2	3.3	1.5	688.3	2.4	713.8	58.5
247_T	T	mastectomy	24	Yes	Yes	No	No	No	TN	65	- - -	26	pT2	pN0	Ductal (INV)	3	0	0	60	0	No	RO -	RP -	HER2 -	pT2	1.5	1099.4	857	3.5	1079.7	10.2	3315.2	0.3	7.4	0.7	1.1	3390.7	8.1	71.6	5.4	9	32.6	1.1	1.6	0.3	807.5	2.4	1325.5	28.5
248_T	T	tumorectomy	36	Yes	Yes	No	No	No	LUMB	65	+ + -	20	pT1	pN0	Ductal (INV)	3	100	30	20	0	Yes	RO +	RP +	HER2 -	pT1c	1.5	51.2	1.5	4.6	383.9	33.2	11067.9	0.3	1.5	0.3	3.6	609.7	8.1	68.4	21.5	28.7	20.2	1.8	33.2	0.3	655.8	2.4	502.4	12.1
249_T	T	mastectomy	25	Yes	No	NA	Yes	No	LUMA	34	+ - -	7	pT1	pN1	Ductal (INV)	2	100	0	10	1	No	RO +	RP -	HER2 -	pT1b	1.5	67.1	4101.4	2.1	5228.7	40.5	11891.7	0.3	1.5	0.3	0.6	30.8	8.1	1350.2	10.7	6.7	9.3	4.1	7.5	0.3	33.7	2.4	805.1	12.1
250_T	T	mastectomy	24	Yes	No	NA	No	No	LUMB	55	+ + -	18	pT1	pN0	Ductal (INV)	3	90	90	25	0	Yes	RO +	RP +	HER2 -	pT1c	1.5	61.3	10000.5	66.6	8851.8	60.1	186150	0.3	1.5	0.3	0.8	38.5	8.1	2103.4	29.4	10.4	11.5	4.3	29.2	0.3	61.9	2.4	8115	12.1
251_T	T	mastectomy	27	Yes	No	NA	No	No	LUMB	38	+ + -	70	pT3	pN1	Ductal (INV)	3	100	10	65	1	Yes	RO +	RP +	HER2 -	pT3	1.5	67.7	2443.8	31.2	1557	28.6	15602.7	0.3	1.5	0.3	1.7	8.3	8.1	376.2	21.7	1.5	47.9	0.9	1.8	0.3	78.7	2.4	1501.9	12.1
252_T	T	mastectomy	19	Yes	No	NA	No	No	LUMA	47	+ + -	15	pT1	pN0	Ductal (INV)	1	90	60	10	0	No	RO +	RP +	HER2 -	pT1c	4.4	281.7	4221	34.7	11433.6	16.4	19251.9	0.3	1.5	0.3	0.3	128.1	8.1	1892.4	26.4	24.2	16.9	3.5	48.1	0.3	804.8	2.4	1344.5	30.9
253_T	T	tumorectomy	28	Yes	Yes	No	No	Yes	TN	61	- - -	23	pT2	pN0	Other (INV)	3	0	0	NA	0	No	RO -	RP -	HER2 -	pT2	1.5	293.9	10000.5	3578.4	11433.6	108.9	158214	0.3	1.5	0.6	2	437.5	41.1	2371.4	35.9	44	13.6	12.4	182.5	0.3	2139.9	2.4	23072.3	12.1
254_T	T	tumorectomy	22	Yes	No	NA	No	No	TN	43	- - -	15	pT1	pN1	Ductal (INV)	3	0	0	NA	1	Yes	RO -	RP -	HER2 -	pT1c	1.5	112.7	3999.4	6.1	7919.1	89.1	145690	0.3	7.8	0.3	2.4	1593.4	8.1	816.3	4	6.7	16.6	3.2	19.9	0.3	575.6	2.4	3825.3	45.6
255_T	T	mastectomy	25	Yes	Yes	No	No	No	LUMB	83	+ + -	40	pT2	pN0	Lobular (INV)	3	90	25	25	0	No	RO +	RP +	HER2 -	pT2	1.5	401.8	4.4	1.9	366.1	69.7	2562.4	0.3	1.5	0.3	2	1830.1	17.9	136.2	1.6	8.5	16	1.4	1.4	0.3	914.7	7.9	672.1	26.8
256_T	T	tumorectomy	22	Yes	No	NA	Yes	No	LUMA	42	+ + -	13	pT1	pN0	Lobular (INV)	2	50	35	15	0	No	RO +	RP +	HER2 -	pT1c	53.8	201.2	4063.6	4.2	6686.7	54.6	20333.9	0.3	1.5	0.3	0.3	91.5	8.1	1034.6	24.5	9.6	17.9	4.1	2.8	0.3	193.9	2.4	1537.4	12.1
257_T	T	tumorectomy	29	Yes	Yes	Yes	No	No	LUMB	68	+ + -	25	pT1	pN0	Ductal (INV)	2	90	70	25	0	No	RO +	RP +	HER2 -	pT1b	1.5	61.3	6072	12.1	1492.2	30.6	31033.4	0.3	1.5	0.3	0.3	8.3	8.1	1431.3	25.9	39.7	9	3.9	11.9	0.3	124.1	2.4	4187.1	12.1
258_T	T	tumorectomy	30	Yes	No	NA	Yes	No	LUMA	49	+ + -	20	pT1	pN0	Other (INV)	1	90	90	5	0	No	RO +	RP +	HER2 -	pT1c	1.5	26.6	10000.5	19.4	11113.2	25.4	70657.7	0.3	1.5	1.1	1.3	1793	50	792	130.2	110.7	73.8	0.3	13.8	0.3	70.6	111	5758.2	45.6
259_T	T	mastectomy	37	Yes	Yes	NA	No	No	LUMA	71	+ + -	55	pT3	pN3	Lobular (INV)	2	95	95	10	14	No	RO +	RP +	HER2 -	pT3	1.5	92.4	3979.5	6.9	3645.7	35.2	16690	0.3	1.5	0.6	0.6	119.7	8.1	1640.6	12	13.4	12.1	2.7	1.7	0.3	9	2.4	3583.1	12.1
260_T	T	tumorectomy	29	Yes	Yes	No	Yes	No	LUMA	70	+ + -	20	pT1	pN0	Other (INV)	2	100	60	10	0	No	RO +	RP +	HER2 -	pT1c	1.5	16.9	420.6	15.5	2459	41.2	72904.1	0.3	1.5	0.6	3.5	747.7	8.1	1305	19.6	27.9	4.5	10.9	10.9	0.3	9	2.4	14823.9	12.1
261_T	T	tumorectomy	22	Yes	Yes	Yes	No	Yes	LUMB	56	+ + -	15	pT1	pN1	Lobular (INV)	2	90	75	30	1	No	RO +	RP +	HER2 -	pT1c	1.5	196.1	1217.2	0.3	873.2	43.8	3023.4	0.3	1.5	0.3	0.3	8.3	8.1	410.5	3.3	1.5	1.6	0.3	1.3	0.3	9	2.4	275.6	12.1
262_T	T	tumorectomy	21	No	No	NA	No	No	LUMA	47	+ + -	20	pT1	pN2	Ductal (INV)	2	100	100	5	4	No	RO +	RP +	HER2 -	pT1c	1.5	257.5	6051.8	1.8	9647.2	24.1	148664	0.3	1.5	0.3	1	148.6	8.1	576.6	6	6.4	27	1.5	3.2	0.3	24.3	2.4	2494.9	12.1
263_T	T	mastectomy	24	Yes	Yes	Yes	No	No	LUMB	78	+ + -	18	pT1	pN1	Ductal (INV)	2	100	90	20	1	Yes	RO +	RP +	HER2 -	pT1c	1.5	704.3	10000.5	70.2	11433.6	37.2	68850.8	0.3	1.5	1.7	5.4	800.4	8.1	1605.1	35.7	50.8	21	3.4	29.7	0.3	61.9	2.4	5040.3	30.1
264_T	T	mastectomy	22	Yes	Yes	Yes	No	Yes	LUMB	74	+ + -	20	pT1	pN0	Ductal (INV)	3	98	95	25	0	No	RO +	RP +	HER2 -	pT1c	1.5	115.8	2248.2	0.3	3185.5	10.2	15307	0.3	12	0.3	0.3	1098.7	8.1	137	17.6	11.2	23.8	1.5	2.8	0.3	9	7.3	1948.4	51.7
265_T	T	tumorectomy	25	Yes	No	NA	No	No	LUMA	54	+ + -	20	pT1	pN0	Ductal (INV)	2	100	20	10	0	No	RO +	RP +	HER2 -	pT1c	1.5	537.3	1765.5	18	3058.2	116	13118	0.3	1.5	0.3	0.3	218.1	8.1	2610	3.4	7	18.3	2.1	2.7	0.3	639.7	2.4	1708.3	12.1
266_T	T	mastectomy	32	Yes	Yes	No	Yes	No	LUMA	85	+ + -	15	pT1	pN1	Lobular (INV)	2	100	100	2	1	No	RO +	RP +	HER2 -	pT1c	1.5	291.7	1421	7.9	2719.7	25.4	24910.4	0.3	1.5	0.3	0.3	449.2	8.1	98.3	13.9	24.2	11.1	1.9	2.5	0.3	67.7	2.4	3098.6	37.6
267_T	T	tumorectomy	32	Yes	No	NA	Yes	No	LUMB	54	+ + -	15	pT1	pN0	Ductal (INV)	3	98	20	45	0	No	RO +	RP +	HER2 -	pT1c	5.4	324.7	768.8	9.4	594.2	18.3	8995	0.3	1.5	0.3	1.4	228.1	8.1	54.7	27.3	7.4	56	0.3	75.6	0.3	55.6	2.4	164.4	12.1
268_T	T	mastectomy	23	Yes	Yes	No	No	No	LUMB	62	+ + -	30	pT2	pN0	Ductal (INV)	2	80	40	20	0	No	RO +	RP +	HER2 -	pT2	1.5	1601.1	6175.7	8.3	8733.9	11.5	48022.9	0.3	1.5	0.3	0.3	363.6	8.1	497.9	25.2	19.4	9.3	4.1	2.2	0.3	330	2.4	2998.6	30.1
269_T	T	mastectomy	20	Yes	Yes	Yes	No	No	LUMB	79	+ - -	15	pT1	pN1	Ductal (INV)	2	90	1	20	1	No	RO +	RP -	HER2 -	pT1c	1.5	222.5	1536.6	11.4	2495.5	83.5	5406.6	0.3	3.7	0.3	0.6	1044	8.1	197.1	1.6	6.7	27.5	2	10.5	0.3	432.8	2.4	2241.1	45.6
270_T	T	mastectomy	29	No	Yes	NA	No	No	TN	89	- - -	40	pT2	pN2	Ductal (INV)	2	0	0	8	4	No	RO -	RP -	HER2 -	pT2	1.5	176.9	1.5	118.9	1310	28	28350.4	0.3	1.5	0.3	5.8	1112.4	8.1	181.8	38	17	12.2	1.9	26.1	0.3	313.8	2.4	215.3	12.1
271_T	T	tumorectomy	23	Yes	Yes	NA	NA	No	LUMB	59	+ - -	32	pT2	pN1	Ductal (INV)	3	80	0	40	1	Yes	RO +	RP -	HER2 -	pT2	1.5	138.4	2956.5	2.9	3102.2	20.2	16159.1	0.3	1.5	0.3	1.1	1107	8.1	560.2	10.1	11.4	30.4	1.3	2.7	0.3	206.1	2.4	9667.2	12.1
272_T	T	mastectomy	21	Yes	No	NA	No	No	LUMB	50	+ + -	26	pT2	pN1	Ductal (INV)	3	100	100	70	3	Yes	RO +	RP +	HER2 -	pT2	1.5	68.3	2460	29.2	1535	75.1	26315.4	0.3	1.5	0.3	0.3	193.8	8.1	1490.2	47.6	43.9	14.8	0.3	16.2	0.3	312.2	2.4	3824.7	12.1
273_T	T	mastectomy	19	Yes	No	NA	No	No	LUMA	44	+ + -	12	pT1	pN1	Ductal (INV)	1	50	90	15	1	No	RO +	RP +	HER2 -	pT1c	103.7	141	3670.2	12.3	5178.5	51.9	66085.3	0.3	1.5	0.3	0.3	8.3	8.1	931.6	5.4	1.5	3.5	5.2	2.2	0.3	294	2.4	1356.9	12.1
274_T	T	tumorectomy	30	Yes	Yes	Yes	No	No	LUMB	67	+ + -	17	pT1	pN0	Ductal (INV)	3	90	60	25	0	Yes	RO +	RP +	HER2 -	pT1c	1.5	73.4	429.1	60.3	385	95.5	11833	0.3	1.5	0.3	0.3	8.3	8.1	275.9	7.9	4	4	0.3	40.3	0.3	513	2.4	1008.3	12.1
275_T	T	tumorectomy	22	Yes	Yes	Yes	Yes	No	LUMA	66	+ - -	17	pT1	pN0	Ductal (INV)	1	100	0	3	0	No	RO +	RP -	HER2 -	pT1c	1.5	89.9	1919.8	2.6	3263.4	6.6	18599	0.3	1.5	0.3	0.3	34	8.1	259	18.5	9	1.6	0.3	0.3	0.3	47.1	2.4	982.9	12.1
276_T	T	mastectomy	26	Yes	Yes	Yes	No	No	LUMHER2	72	+ - +	37	pT2	pN2	Ductal (INV)	3	100	1	NA	8	No	RO +	RP -	HER2 +	pT2	1.5	49.8	10000.5	10.2	8786.7	46.7	44200.8	0.3	1.5	0.3	0.3	2683.8	8.1	593.3	70	22.9	30.3	0.3	3.2	0.3	52.6	2.4	4607.7	12.1
277_T	T	mastectomy	24	Yes	Yes	No	Yes	No	LUMA	60	+ + -	40	pT2	pN2	Lobular (INV)	2	40	40	15	8	No	RO +	RP +	HER2 -	pT2	1.5	78.8	784.3	0.3	2398.5	8	8219.5	0.3	1.5	0.3	0.3	249	8.1	592.8	1.6	4.9	7.4	0.3	0.3	0.3	17.8	2.4	817.6	12.1
278_T	T	mastectomy	28	Yes	No	NA	No	No	LUMHER2	51	+ - +	20	pT1	pN1	Ductal (INV)	3	80	3	20	3	Yes	RO +	RP -	HER2 +	pT1c	1.5	512.4	509.2	0.3	919.6	24.3	2197	0.3	27.7	0.3	0.3	709.8	8.1	179.3	1.6	1.5	68.1	0.3	1.4	0.3	9	2.4	666.9	12.1
279_T	T	tumorectomy	21	Yes	No	NA	No	No	LUMB	29	+ - -	25	pT2	pN0	Other (INV)	3	10	1	80	0	No	RO +	RP -	HER2 -	pT2	1.5	289.2	1919.8	437.6	1510.1	238.5	17538.4	0.3	1.5	0.3	0.3	673.3	8.1	525.1	20	17.7	44.5	0.3	40.9	0.3	88.4	2.4	2732.4	12.1
280_T	T	tumorectomy	27	Yes	Yes	No	Yes	No	LUMB	57	+ + -	25	pT2	pN1	Other (INV)	3	100	20	25	2	No	RO +	RP +	HER2 -	pT2	1.5	163.1	3757.7	0.3	2309.9	13.5	6930.9	0.3	1.5	0.3	0.3	8.3	8.1	873.2	3.6	10.9	4	0.3	6.2	0.3	244.3	2.4	1369.1	12.1
281_T	T	tumorectomy	26	Yes	Yes	Yes	Yes	No	LUMB	64	+ + -	17	pT1	pN0	Ductal (INV)	2	100	80	30	0	Yes	RO +	RP +	HER2 -	pT1c	1.5	79	18.9	16	487	63.5	5641.9	0.3	1.5	0.3	0.3	376.8	8.1	89.1	12.5	19.9	36.9	0.3	0.3	0.3	1258.3	2.4	1430.3	12.1
282_T	T	tumorectomy	29	Yes	Yes	Yes	No	No	LUMB	59	+ + -	19	pT1	pN0	Other (INV)	3	100	100	22	0	No	RO +	RP +	HER2 -	pT1c	1.5	126.7	10000.5	167.8	11433.6	117.1	116977	0.3	1.5	0.3	0.3	6633.5	8.1	329.4	259.8	105.7	193.9	2.3	37.3	0.3	1002.2	73.8	2492.1	12.1
283_T	T	tumorectomy	34	Yes	Yes	NA	Yes	Yes	LUMA	80	+ + -	19	pT1	pN1	Ductal (INV)	2	100	100	17	1	No	RO +	RP +	HER2 -	pT1c	1.5	47.4	10000.5	89.1	6939	38.9	117570	0.3	1.5	0.3	0.3	253.1	8.1	517.7	323.8	37	24.2	1.3	3.5	0.3	90.3	2.4	4233.8	12.1
284_T	T	mastectomy	28	Yes	Yes	NA	Yes	No	TN	92	- - -	28	pT2	pN3	Other (INV)	3	0	0	45	17	Yes	RO -	RP -	HER2 -	pT2	1.5	209.7	4722.1	97.7	4141.9	167.1	60576.8	0.3	1.5	0.3	0.3	222.6	8.1	494.1	171.1	45	26.2	0.3	26.5	0.3	390.3	2.4	3340.8	12.1
285_T	T	mastectomy	25	NA	Yes	Yes	No	No	LUMB	88	+ + -	23	pT2	pN0	Ductal (INV)	2	100	70	25	0	No	RO +	RP +	HER2 -	pT2	1.5	1507.5	10000.5	160.8	11433.6	82.7	95349.1	0.3	1.5	0.3	3.4	852.7	8.1	149.7	284.3	137.2	73.9	0.3	147.7	0.3	84.5	2.4	2533.1	12.1
286_T	T	mastectomy	34	Yes	Yes	Yes	Yes	No	LUMB	87	+ + -	45	pT2	pN1	Ductal (INV)	3	95	95	70	3	No	RO +	RP +	HER2 -	pT2	1.5	65.4	47.2	82.5	888.1	134.2	17889.4	0.3	1.5	0.3	0.3	406.2	40.5	259.4	12.1	16	24.5	0.3	19.7	0.3	3987.8	2.4	1933.8	12.1
287_T	T	tumorectomy	24	No	No	NA	Yes	No	LUMB	45	+ + -	23	pT2	pN0	Ductal (INV)	2	100	100	20	0	No	RO +	RP +	HER2 -	pT2	1.5	50.9	2058.7	51	2286.7	54.5	31447.4	0.3	1.5	0.3	0.3	149.3	8.1	817.1	43.5	57	9.8	8.1	12.5	0.3	1466.5	2.4	1120.9	12.1
288_T	T	tumorectomy	22	Yes	No	NA	Yes	No	LUMB	38	+ + -	20	pT1	pN0	Ductal (INV)	2	95	25	20	0	No	RO +	RP +	HER2 -	pT1c	1.5	123.9	2872.4	15	2192.5	19	14200.7	0.3	3.3	0.3	0.3	1350.9	25.6	1597.3	10.8	10.7	19.5	0.3	1.6	0.3	9	36.9	1760.3	12.1
289_T	T	tumorectomy	20	Yes	Yes	No	Yes	No	LUMB	55	+ + -	45	pT2	pN1	Ductal (INV)	3	100	40	60	2	Yes	RO +	RP +	HER2 -	pT2	1.5	1153.2	1657.4	1.4	1931.1	38.9	12128.1	0.3	1.5	0.3	0.3	220.1	8.1	31.3	1.6	1.5	22.5	0.3	0.3	0.3	206.3	2.4	617	12.1
290_T	T	mastectomy	27	Yes	Yes	No	Yes	Yes	LUMA	74	+ + -	27	pT2	pN1	Ductal (INV)	3	98	50	10	2	Yes	RO +	RP +	HER2 -	pT2	1.5	177.9	95.9	3.4	512.4	25.7	3211.3	0.3	1.5	0.3	0.3	8.3	8.1	238.2	1.6	1.5	19.3	0.3	4	0.3	176.3	2.4	2051.1	12.1
291_T	T	mastectomy	19	Yes	Yes	No	Yes	Yes	TN	68	- - -	33	pT1	pN0	Ductal (INV)	3	0	0	100	0	No	RO -	RP -	HER2 -	pT1c	1.5	108.5	1336.1	230.1	1713.8	71.2	13060.8	0.3	1.5	0.3	0.3	1722.5	22.3	775.8	10.6	4.5	15	0.3	3.1	0.3	1046.1	2.4	2633.6	12.1
292_T	T	tumorectomy	28	Yes	Yes	No	Yes	No	LUMA	60	+ + -	22	pT2	pN0	Ductal (INV)	1	90	90	12	0	No	RO +	RP +	HER2 -	pT2	4.5	261.2	2524.5	25.5	1345.4	63.5	48355.9	0.3	1.5	0.3	0.3	8.3	8.1	2845.5	18	4.9	9.5	9.7	100.8	0.3	828.7	2.4	3182.5	12.1
293_T	T	mastectomy	37	Yes	Yes	No	No	No	LUMA	63	+ + -	28	pT2	pN2	Lobular (INV)	2	100	100	5	4	Yes	RO +	RP +	HER2 -	pT2	1.5	48.6	95.9	7.4	626.1	53.2	3097.9	0.3	1.5	0.3	0.3	1053.1	8.1	180.7	1.6	4.1	5.5	0.3	8.1	0.3	675.9	2.4	403.6	12.1
294_T	T	tumorectomy	18	No	No	NA	No	No	LUMB	25	+ + -	15	pT1	pN0	Ductal (INV)	2	90	70	20	0	Yes	RO +	RP +	HER2 -	pT1c	1.5	155.3	2713.1	54	2191.2	77.6	26000.7	0.3	1.5	0.3	0.3	655.8	8.1	2375.6	18.8	7.4	27.8	4.2	74.1	0.3	403.4	2.4	2084.8	12.1
295_T	T	tumorectomy	23	Yes	No	NA	No	No	LUMA	51	+ + -	35	pT2	pN1	Other (INV)	1	20	30	10	1	No	RO +	RP +	HER2 -	pT2	4	871	2471.8	174.4	11433.6	17.6	94838.9	0.3	1.5	0.3	0.3	175.7	8.1	395.4	61.7	10.4	25.3	13.3	60.1	0.3	225.2	2.4	1778.7	31.8
296_T	T	tumorectomy	42	Yes	No	NA	No	No	TN	46	- - -	25	pT2	pN1	Ductal (INV)	3	0	0	45	3	Yes	RO -	RP -	HER2 -	pT2	1.5	253.7	10000.5	13.1	8615.9	33.6	16102.1	0.3	5.2	0.3	0.3	5590.5	8.1	489.2	19.3	5.3	36.8	0.3	5.6	0.3	1159.9	2.4	2865.7	12.1
297_T	T	tumorectomy	22	Yes	Yes	Yes	No	No	LUMA	78	+ + -	37	pT2	pN0	Lobular (INV)	3	100	10	15	0	No	RO +	RP +	HER2 -	pT2	6.8	31.1	10000.5	2.7	11433.6	31	42477.4	0.3	1.5	0.3	0.3	34.8	8.1	1962.1	35.8	21.5	6.5	0.3	0.9	0.3	287.5	8.9	4178.9	12.1
298_T	T	tumorectomy	31	Yes	Yes	Yes	No	No	LUMB	59	+ + -	20	pT1	pN1	Ductal (INV)	3	95	90	20	1	Yes	RO +	RP +	HER2 -	pT1c	1.5	230.1	5094.1	11.1	5547.6	31	23054.4	0.3	1.5	0.3	0.3	487	8.1	3968.1	18.2	9.9	9.3	1.1	2.2	0.3	375.3	2.4	2648.7	12.1
299_T	T	mastectomy	22	Yes	Yes	No	Yes	No	LUMB	67	+ + -	27	pT2	pN2	Ductal (INV)	2	90	50	20	4	No	RO +	RP +	HER2 -	pT2	10.1	79	1150.7	44.3	3052.1	87.9	23009.5	0.3	1.5	0.3	4.6	434.7	8.1	3527.7	19.5	14.3	161.6	5.4	194.7	0.3	99.6	2.4	2190.1	12.1
300_T	T	mastectomy	20	Yes	Yes	No	Yes	No	LUMA	65	+ - -	75	pT3	pN2	Lobular (INV)	2	20	0	15	7	No	RO +	RP -	HER2 -	pT3	1.5	150.1	5291.4	1.2	4362.5	5.2	55190.9	0.3	1.5	0.3	0.3	8.3	8.1	340	9.7	5.3	10.3	0.3	0.3	0.3	37.9	2.4	1637.9	12.1
301_T	T	mastectomy	24	Yes	Yes	No	No	No	LUMB	59	+ - -	15	pT1	pN3	Ductal (INV)	2	90	0	40	12	No	RO +	RP -	HER2 -	pT1c	7.4	105.1	2986.7	4.1	1890	16.5	6584.6	0.3	9.3	1.1	0.6	220.3	8.1	227.9	1.6	7.8	45.5	0.3	3.6	0.3	76.4	2.4	1955.7	12.1
302_T	T	mastectomy	18	NA	Yes	NA	NA	Yes	LUMB	81	+ + -	67	pT3	pN2	Other (INV)	2	90	30	40	7	No	RO +	RP +	HER2 -	pT3	1.5	1161.8	96.1	106.4	314.9	334.2	5100.8	0.3	1.5	0.6	2.1	59.7	8.1	2485.6	1.6	4.8	41.1	1.9	118.8	0.3	148.6	5.8	638.8	12.1
303_T	T	mastectomy	24	Yes	Yes	No	NA	No	TN	68	- - -	52	pT3	pN1	Other (INV)	2	0	0	5	2	Yes	RO -	RP -	HER2 -	pT3	1.5	122	737.5	5.6	1141.5	8.2	34113.7	0.3	1.5	0.3	0.3	40.7	8.1	1058.1	9	9.7	14	2.7	1.4	0.3	111.8	2.4	1139	12.1
304_T	T	mastectomy	23	Yes	Yes	No	No	No	LUMHER2	85	+ + +	27	pT2	pN1	Ductal (INV)	3	100	15	NA	2	No	RO +	RP +	HER2 +	pT2	1.5	103.7	7193.2	2.9	2401.8	27.4	36572.7	0.3	3.1	0.3	0.3	56.8	8.1	413.9	20.6	5	26.5	0.3	3.5	0.3	56.5	2.4	3835.5	12.1
305_T	T	mastectomy	25	Yes	Yes	No	NA	No	LUMHER2	59	+ + +	26	pT2	pN3	Ductal (INV)	3	70	15	35	15	Yes	RO +	RP +	HER2 +	pT2	1.5	127.1	236.9	54.4	890	131.8	24187.9	0.3	1.5	0.3	3	2632.1	19.8	549.7	14.4	8.7	18	0.8	4.8	0.3	2739.5	7.6	2582.4	51.6
306_T	T	tumorectomy	41	Yes	Yes	NA	Yes	No	LUMA	59	+ + -	1	pT1	pN0	Ductal (INV)	NA	90	85	10	0	No	RO +	RP +	HER2 -	pT1a	1.5	36.1	6830.4	2.6	4856.6	8.2	19386.6	0.3	1.5	0.3	0.3	8.3	8.1	113.4	24.6	21.6	10	0.3	1.8	0.3	9	5.4	2831.1	12.1
307_T	T	mastectomy	33	No	Yes	No	NA	No	LUMB	60	+ + -	23	pT2	pN0	Ductal (INV)	2	98	90	20	0	Yes	RO +	RP +	HER2 -	pT2	1.5	57.3	10000.5	6.6	11433.6	39.4	141352	0.3	1.5	0.6	0.3	170.9	8.1	1459.6	68.6	42.3	12.3	1.9	13.5	0.3	260.2	11.3	5529.3	12.1
308_T	T	mastectomy	27	Yes	No	NA	Yes	No	LUMB	37	+ + -	13	pT1	pN0	Ductal (INV)	2	80	60	40	0	No	RO +	RP +	HER2 -	pT1c	1.5	69.3	10000.5	46.4	6865	46	32220.5	0.3	1.5	0.3	0.3	163	8.1	714.5	98.4	33.4	25.6	0.6	17.3	0.3	71.1	2.4	4343.5	12.1
309_T	T	tumorectomy	23	Yes	NA	NA	NA	No	LUMA	49	+ + -	12	pT1	pN0	Ductal (INV)	2	100	80	15	0	No	RO +	RP +	HER2 -	pT1c	1.5	170.8	8866.1	45	11433.6	29.7	46055.6	0.3	6.2	0.3	1	460.2	8.1	666.6	24.7	9.3	35.3	4.3	59.2	0.3	776	2.4	3998.3	12.1
310_T	T	mastectomy	24	No	Yes	No	No	No	HER2	56	- - +	5	pT1	pN1	Ductal (INV)	3	0	1	NA	1	Yes	RO -	RP -	HER2 +	pT1a	1.5	128.2	6638.1	28.5	11433.6	49.7	26741.2	0.3	4.9	0.3	0.7	547.3	8.1	2758.6	10.3	12.3	19.3	2.7	3.2	0.3	378.8	2.4	1571.7	12.1
311_T	T	tumorectomy	NA	Yes	Yes	No	NA	No	LUMB	67	+ + -	18	pT1	pN0	Ductal (INV)	3	100	60	25	0	No	RO +	RP +	HER2 -	pT1c	1.5	267.2	7098.3	133	3206.6	74.2	41582.6	0.3	1.5	0.3	0.6	1705.6	8.1	282.6	15.2	9.7	143.5	1	2.7	0.3	86.2	27.4	5459.4	12.1
312_T	T	tumorectomy	29	Yes	Yes	No	NA	No	LUMB	69	+ + -	20	pT1	pN0	Other (INV)	2	100	90	25	0	No	RO +	RP +	HER2 -	pT1c	1.5	112.4	10000.5	156	11433.6	30.4	149807	0.3	1.5	0.3	0.3	24.2	8.1	1668.3	116.5	32.8	35.1	2.4	56.5	0.3	507.2	2.4	6210.4	12.1
313_T	T	tumorectomy	36	Yes	Yes	No	Yes	Yes	LUMB	58	+ + -	28	pT2	pN3	Ductal (INV)	3	90	30	20	14	Yes	RO +	RP +	HER2 -	pT2	4	7.8	10000.5	21.8	9560.9	42.3	61450.5	0.3	1.5	0.3	0.3	122.3	27	392.8	124.5	39.8	36.1	0.3	18.8	0.3	24.1	15.8	6018.7	12.1
314_T	T	tumorectomy	23	No	No	NA	No	No	LUMA	47	+ + -	15	pT1	pN0	Ductal (INV)	2	80	60	5	0	NA	RO +	RP +	HER2 -	pT1c	1.5	133.7	1856.3	16	2095.2	54	29082.8	0.3	1.5	0.3	0.3	375.9	8.1	487.2	32.9	19.7	8.9	2.5	4.2	0.3	962.8	2.4	1052.6	12.1
315_T	T	tumorectomy	21	Yes	No	NA	Yes	No	TN	44	- - -	16	pT1	pN0	Ductal (INV)	3	0	1	100	0	No	RO -	RP -	HER2 -	pT1c	1.5	107.6	10000.5	12.8	5472.4	21.2	60684.6	0.3	1.5	0.3	0.3	702	8.1	672	24.1	13.7	59.7	0.3	4.6	0.3	38.6	10.8	2503.6	12.1
316_T	T	tumorectomy	30	Yes	No	NA	NA	No	LUMA	40	+ + -	13	pT1	pN0	Ductal (INV)	2	100	100	5	1	Yes	RO +	RP +	HER2 -	pT1c	1.5	158.4	8653.5	83.3	11433.6	106.9	74444.1	0.3	1.5	0.3	0.3	1776.9	8.1	810.1	68.3	11.3	23.2	3.6	14.8	0.3	1274.1	2.4	4610.5	12.1
317_T	T	mastectomy	26	Yes	Yes	Yes	Yes	No	LUMA	64	+ + -	65	pT3	pN3	Lobular (INV)	2	100	40	5	22	No	RO +	RP +	HER2 -	pT3	1.5	145.3	4644	17.9	6924.1	21.2	66458.5	0.3	1.5	0.6	0.8	45.1	8.1	870.9	80.8	34.1	10.9	1.4	7.5	0.3	53.3	2.4	3990.7	12.1
318_T	T	mastectomy	18	No	No	NA	Yes	No	LUMB	51	+ + -	20	pT1	pN0	Ductal (INV)	2	95	100	25	0	No	RO +	RP +	HER2 -	pT1c	1.5	132.7	9552.4	60.7	11433.6	9.9	41271	0.3	1.5	0.6	0.3	8.3	8.1	279.8	34.7	52.3	12	1.3	25.4	0.3	107.8	7.4	5760.1	12.1
319_T	T	tumorectomy	36	No	No	NA	No	No	LUMA	46	+ + -	25	pT2	pN1	Ductal (INV)	2	85	75	15	1	No	RO +	RP +	HER2 -	pT2	1.5	533.2	652.2	3.5	1388.5	45.3	11321.2	0.3	1.5	1.2	0.3	561.3	8.1	34.5	23.2	3.3	51.2	0.3	0.9	0.3	71.1	2.4	105.6	12.1
320_T	T	tumorectomy	22	Yes	No	NA	Yes	No	LUMB	50	+ + -	20	pT1	pN0	Ductal (INV)	3	60	75	65	1	No	RO +	RP +	HER2 -	pT1c	1.5	96.1	5464.6	10.9	11433.6	16.5	9292.9	0.3	6.6	0.3	0.3	4598.8	8.1	314.1	6.6	6.1	20.2	0.3	4.3	0.3	76.4	9.7	2731.6	12.1
321_T	T	mastectomy	24	Yes	Yes	No	Yes	No	HER2	80	- - +	30	pT2	pN1	Lobular (INV)	3	0	0	20	1	Yes	RO -	RP -	HER2 +	pT2	1.5	16.8	1.5	47.5	847.5	59.1	20028.5	0.3	1.5	0.3	0.3	207.9	26.5	283.5	82.3	12	132.2	0.3	5.2	0.3	1071.3	2.4	2782.9	45.5
322_T	T	mastectomy	20	Yes	Yes	NA	No	No	TN	81	- - -	24	pT2	pN1	Other (INV)	3	0	0	NA	1	Yes	RO -	RP -	HER2 -	pT2	1.5	298.4	9455.1	8	11433.6	30.4	186206	0.3	1.5	0.3	0.3	1233.4	8.1	950.2	56.7	82.6	16.1	5.2	10.7	0.3	385.5	22.7	6367.6	64.6
323_T	T	mastectomy	28	Yes	Yes	Yes	Yes	No	TN	64	- - -	30	pT2	pN0	Other (INV)	1	0	0	5	0	Yes	RO -	RP -	HER2 -	pT2	16.6	84.9	10000.5	7	11433.6	24.3	126107	0.3	1.5	0.8	0.3	53.3	8.1	1372.2	44.3	30.4	39	3.3	3.5	0.3	428.6	5	4127.8	12.1
324_T	T	tumorectomy	24	Yes	NA	NA	NA	No	TN	46	- - -	15	pT1	pN0	Ductal (INV)	3	1	1	80	0	No	RO -	RP -	HER2 -	pT1c	1.5	845.8	458	385.9	11433.6	58.4	9450.9	0.3	1.5	0.3	7.4	8071	76.8	159.1	28.1	6.3	154.4	0.3	104.2	0.3	240.2	34.4	469.5	31.4
325_T	T	mastectomy	20	Yes	Yes	Yes	NA	No	HER2	64	- - +	25	pT2	pN0	Ductal (INV)	3	0	0	NA	0	No	RO -	RP -	HER2 +	pT2	1.5	164.2	10000.5	75.8	9960.7	9.9	24848.7	0.3	1.5	0.3	0.6	645.5	8.1	573.9	21.8	13.7	18.3	1.2	14.3	0.3	393.7	2.4	2882.4	45.5
326_T	T	mastectomy	NA	Yes	Yes	No	Yes	No	LUMB	75	+ - -	70	pT3	pN1	Ductal (INV)	3	95	0	70	2	Yes	RO +	RP -	HER2 -	pT3	1.5	40	81.8	36.1	2007.1	110.5	39436.5	0.3	1.5	0.9	1.4	692.6	27.1	128.8	112.1	102.2	20.2	1.3	9.2	0.3	3990.5	16.1	6715.7	12.1
327_T	T	tumorectomy	42	Yes	Yes	No	NA	No	LUMB	66	+ + -	32	pT2	pN1	Lobular (INV)	3	80	90	20	2	No	RO +	RP +	HER2 -	pT2	1.5	101.8	161	1	196.9	139.6	2573.3	0.3	1.5	0.3	1	180.5	8.1	97.3	1.6	1.5	16	0.3	37.4	0.3	216.6	2.4	718.8	12.1
328_T	T	mastectomy	24	Yes	Yes	Yes	Yes	No	LUMA	81	+ + -	19	pT1	pN0	Ductal (INV)	2	100	20	10	0	Yes	RO +	RP +	HER2 -	pT1c	5.1	138.7	949.4	91.4	1313.4	48.8	25692.6	0.3	1.5	0.3	2.5	114.7	8.1	214.3	14.7	7.1	21.7	1.2	4.4	0.3	198.2	2.4	3503.9	12.1
329_T	T	tumorectomy	23	Yes	Yes	NA	No	No	LUMB	80	+ + -	17	pT1	pN0	Ductal (INV)	2	95	80	30	0	No	RO +	RP +	HER2 -	pT1c	1.5	87.8	3234.5	17.6	1791.5	95	34036	0.3	1.5	0.8	0.6	42.1	8.1	2732.4	25.8	24.4	28.2	8.9	51	0.3	67.2	2.4	4233.2	12.1
330_T	T	tumorectomy	31	Yes	Yes	Yes	Yes	No	LUMB	56	+ + -	12	pT1	pN1	Ductal (INV)	2	100	80	20	1	Yes	RO +	RP +	HER2 -	pT1c	1.5	282.8	10000.5	175.9	5700.9	17.3	41888.7	0.3	1.5	0.3	1.8	44.4	8.1	863.7	10.4	14.3	17.7	3.1	3.8	0.3	200.1	2.4	8200	12.1
331_T	T	mastectomy	21	Yes	Yes	No	Yes	No	LUMB	57	+ + -	15	pT1	pN1	Ductal (INV)	1	100	60	20	1	Yes	RO +	RP +	HER2 -	pT1c	1.5	70.7	10000.5	5.8	5816.1	14.7	67160.9	0.3	1.5	0.3	0.3	90.4	8.1	416.8	34.9	26.9	1.6	0.8	2.6	0.3	188.2	2.4	3206.1	12.1
332_T	T	mastectomy	23	No	Yes	No	Yes	No	LUMB	56	+ + -	40	pT2	pN0	Ductal (INV)	2	95	40	20	0	Yes	RO +	RP +	HER2 -	pT2	1.5	162	4	10.7	338.3	51.7	11312.9	0.3	4.9	0.3	0.3	8.3	8.1	198.6	11.4	11.2	3.3	2.9	4.1	0.3	454.6	2.4	2377.1	12.1
333_T	T	tumorectomy	24	Yes	Yes	No	Yes	No	LUMHER2	72	+ + +	22	pT2	pN0	Ductal (INV)	2	NA	NA	30	0	No	RO +	RP +	HER2 +	pT2	1.5	131	2003.7	1	1983.1	141.5	4766.5	0.3	1.5	0.3	0.3	41.2	8.1	316.5	1.6	5.9	3.5	0.3	2.6	0.3	9	2.4	2545.7	12.1
334_T	T	tumorectomy	23	Yes	NA	NA	NA	No	HER2	56	- - +	25	pT2	pN0	Ductal (INV)	3	0	0	20	0	Yes	RO -	RP -	HER2 +	pT2	1.5	164.3	151.5	48.3	1058.4	53.5	15231.2	0.3	1.5	0.3	2.5	1098.8	8.1	271.7	29.6	21.5	187.9	0.3	6.8	0.3	1879.9	2.4	2399.1	12.1
335_T	T	tumorectomy	22	Yes	No	NA	NA	No	LUMB	27	+ + -	16	pT1	pN1	Ductal (INV)	3	70	50	35	1	Yes	RO +	RP +	HER2 -	pT1c	1.5	137.4	3217.9	11.4	1111	21.1	16089.7	0.3	1.5	0.3	0.3	50.3	8.1	227.6	1.6	1.5	5.8	1.8	3.8	0.3	196.2	2.4	1748.1	12.1
336_T	T	mastectomy	23	Yes	Yes	NA	Yes	No	TN	88	- - -	55	pT3	pN2	Ductal and Lobular (INV)	2	0	0	15	7	Yes	RO -	RP -	HER2 -	pT3	4.8	266.5	724.5	8.4	1455.9	5.5	40038.6	0.3	1.5	0.3	0.3	28	8.1	75.2	5.8	1.5	19.4	1.3	1.6	0.3	151.4	2.4	1564.6	12.1
337_T	T	tumorectomy	22	Yes	Yes	NA	Yes	No	TN	56	- - -	25	pT2	pN1	Ductal (INV)	3	0	0	95	2	Yes	RO -	RP -	HER2 -	pT2	1.5	122.4	610.2	1.5	506.9	22.9	2753.1	0.3	1.5	0.3	1.2	10680.4	8.1	40.6	14	12.9	628	0.3	48.3	0.3	33.1	12.5	742	12.1
338_T	T	mastectomy	30	Yes	Yes	NA	Yes	No	LUMA	86	+ + -	15	pT1	pN0	Ductal and Lobular (INV)	2	90	50	5	0	No	RO +	RP +	HER2 -	pT1c	1.5	58.1	1.5	91.7	127.5	46.4	8549.8	0.3	1.5	0.3	2	75.6	8.1	361.3	1.6	8.8	1.6	0.3	64.8	0.3	344.8	2.4	682.4	12.1
339_T	T	mastectomy	25	Yes	NA	NA	Yes	No	LUMB	53	+ + -	37	pT2	pN0	Ductal (INV)	2	80	95	25	0	No	RO +	RP +	HER2 -	pT2	1.5	71.1	10000.5	181.3	5127.9	29.7	46882	0.3	8.1	0.3	0.3	436.5	590	2654.8	39	10.2	43.2	3.2	20.5	0.3	610.1	2.4	2151.1	12.1
340_T	T	mastectomy	26	Yes	Yes	No	NA	No	LUMA	65	+ - -	45	pT2	pN3	Lobular (INV)	2	100	0	15	14	No	RO +	RP -	HER2 -	pT2	1.5	193.1	7938.8	1.1	2417.7	9.5	15595.7	0.3	1.5	0.3	0.3	55.3	8.1	859.8	13.9	23.1	12.2	2.6	1.2	0.3	9	2.4	6234.6	12.1
341_T	T	mastectomy	22	Yes	No	NA	No	No	LUMHER2	33	+ + +	51	pT3	pN3	Ductal (INV)	3	NA	NA	25	15	Yes	RO +	RP +	HER2 +	pT3	1.5	7.8	10000.5	87.4	4143.2	17.3	57834	0.3	1.5	0.3	0.3	223.6	8.1	73	517.8	244.4	76.1	0.3	25.7	0.3	9	110.4	7529.1	12.1
342_T	T	mastectomy	22	No	Yes	NA	Yes	No	LUMA	62	+ + -	45	pT2	pN0	Lobular (INV)	2	90	60	5	0	No	RO +	RP +	HER2 -	pT2	1.5	297.5	44.9	0.3	395.1	9.5	3381.4	0.3	1.5	0.3	0.3	8.3	8.1	77.1	1.6	1.5	3.9	0.3	0.3	0.3	9	2.4	229.9	12.1
343_T	T	tumorectomy	21	Yes	Yes	Yes	Yes	No	TN	74	- - -	15	pT1	pN0	Ductal (INV)	3	0	0	25	0	No	RO -	RP -	HER2 -	pT1c	1.5	544.3	1.5	7.7	694.7	18.6	11198.1	0.3	1.5	0.3	0.3	3777	60.4	81.4	7.7	9.5	20.2	2.6	3.2	0.3	2827.8	8	3175.6	28.9
344_T	T	tumorectomy	28	Yes	Yes	No	No	No	HER2	51	- - +	35	pT2	pN1	Ductal (INV)	3	0	2	25	3	Yes	RO -	RP -	HER2 +	pT2	1.5	262.8	22.4	5.7	411.2	15.2	7696.2	0.3	1.5	0.3	2.7	288.7	8.1	62.6	14.9	15.5	31.4	1.2	1.1	0.3	143.3	2.4	383.4	12.1
345_T	T	tumorectomy	21	Yes	No	NA	No	No	LUMB	49	+ - -	18	pT1	pN0	Ductal (INV)	3	10	2	50	0	Yes	RO +	RP -	HER2 -	pT1c	1.5	20.2	10000.5	28.7	8977	5	27384	0.3	1.5	0.3	0.3	738.6	22.5	343.4	94	64.4	6.9	1.1	3.7	0.3	60.7	49.2	8789.8	12.1
346_T	T	tumorectomy	21	Yes	No	NA	No	No	LUMB	39	+ + -	22	pT2	pN0	Ductal (INV)	3	100	100	20	0	Yes	RO +	RP +	HER2 -	pT2	1.5	468.1	5128.4	123.7	9845.7	75.2	19253.3	0.3	23.7	0.3	1.4	1259.7	8.1	1734.7	5.9	4.9	14	4.7	22.8	0.3	331.2	2.4	7906.5	12.1
347_T	T	tumorectomy	NA	No	Yes	No	NA	No	TN	55	- - -	22	pT2	pN0	Ductal (INV)	3	0	0	80	0	No	RO -	RP -	HER2 -	pT2	1.5	2317.5	166.1	8.6	530.8	17.5	7020.4	0.3	1.5	0.3	0.8	285.1	8.1	362.3	9.9	24.8	6	1.1	2.7	0.3	3113	2.4	558.8	74.8
348_T	T	mastectomy	26	Yes	Yes	No	No	No	LUMB	73	+ + -	35	pT2	pN1	Lobular (INV)	3	100	100	40	3	No	RO +	RP +	HER2 -	pT2	1.5	171.1	1878.1	17.7	2154.4	27	39829.3	0.3	1.5	0.3	0.3	197.1	8.1	2086.7	8.2	7.7	7.9	2.8	70.7	0.3	1498.6	2.4	839.3	12.1
349_T	T	tumorectomy	19	Yes	No	NA	Yes	Yes	TN	51	- - -	21	pT2	pN0	Ductal (INV)	3	0	0	90	0	No	RO -	RP -	HER2 -	pT2	1.5	902.6	10000.5	727.7	11433.6	167.2	104349	0.3	17.4	1.1	2.2	10680.4	8.1	3652.4	38.5	14.5	103.3	7.9	208.8	0.3	1700.1	2.4	8741.5	37.9
350_T	T	tumorectomy	34	Yes	Yes	No	No	No	LUMB	54	+ + -	25	pT2	pN1	Ductal (INV)	3	98	60	40	3	Yes	RO +	RP +	HER2 -	pT2	1.5	160.6	733.6	28.6	369.6	33.1	8302	0.3	4.6	0.3	0.9	34.4	8.1	490	1.6	5.4	4.3	3.3	60.7	0.3	833.7	2.4	1116.1	12.1
351_T	T	mastectomy	27	Yes	No	NA	Yes	No	LUMHER2	41	+ + +	30	pT2	pN2	Ductal (INV)	3	85	90	50	5	Yes	RO +	RP +	HER2 +	pT2	1.5	566	1.5	262.2	831.3	65.6	11194.5	0.3	1.5	0.8	5	181	8.1	361.5	16.8	35.2	61.5	1.3	80.4	0.3	909.1	2.4	517	12.1
352_T	T	tumorectomy	37	Yes	No	NA	Yes	No	LUMB	41	+ + -	35	pT2	pN1	Ductal (INV)	3	100	60	85	3	No	RO +	RP +	HER2 -	pT2	1.5	599.9	1.5	12.7	261.3	41	3658.2	0.3	4	0.3	0.3	443.3	8.1	93.4	1.6	6.6	75.8	0.3	19.3	0.3	346	2.4	806.7	12.1
353_T	T	tumorectomy	24	No	No	NA	No	No	LUMA	37	+ + -	18	pT1	pN0	Ductal (INV)	2	90	60	5	0	Yes	RO +	RP +	HER2 -	pT1c	1.5	111.9	468	0.3	636	121.6	3182.1	0.3	1.5	0.3	1	216.1	8.1	513.2	1.6	1.5	11	0.3	13.9	0.3	709.5	2.4	1142.7	12.1
354_T	T	mastectomy	30	Yes	Yes	No	NA	No	LUMA	77	+ + -	45	pT2	pN1	Ductal (INV)	2	80	60	5	3	Yes	RO +	RP +	HER2 -	pT2	1.5	26.9	167.6	11.8	143.7	73.9	3308.8	0.3	1.5	0.3	1.3	250.1	8.1	855.9	6.4	1.5	7.3	0.3	3.2	0.3	9	2.4	44.9	12.1
355_T	T	tumorectomy	35	No	Yes	No	Yes	No	LUMA	64	+ - -	27	pT1	pN0	Ductal (INV)	2	100	0	18	0	No	RO +	RP -	HER2 -	pT1c	1.5	150.3	1.5	9.2	527.3	16.3	6650.4	0.3	1.5	0.3	3.7	816.9	89.3	48.2	5.4	19	5.2	7.7	3.2	0.3	532.2	9.9	1196	47.7
356_T	T	tumorectomy	22	Yes	NA	NA	NA	No	LUMB	49	+ - -	35	pT2	pN2	Other (INV)	3	100	9	67	7	Yes	RO +	RP -	HER2 -	pT2	7.8	158.6	35.3	45.2	2059.8	11.7	19609.3	0.3	1.5	0.3	0.3	1542	124	54.8	19.9	43.2	16.9	3.1	3	0.3	303.5	40.3	10763.9	54.4
357_T	T	mastectomy	21	Yes	Yes	NA	NA	No	LUMA	85	+ + -	60	pT3	pN1	Lobular (INV)	NA	100	100	15	2	No	RO +	RP +	HER2 -	pT3	3.5	269.1	10000.5	319.9	11433.6	45.4	75881.7	0.3	1.5	0.3	0.7	106.3	8.1	543.1	1675.7	456.2	95.8	7.5	690.9	0.3	60.7	2.4	3222	33.5
358_T	T	mastectomy	21	Yes	No	NA	No	No	LUMA	41	+ + -	35	pT2	pN1	Ductal (INV)	2	90	90	10	1	No	RO +	RP +	HER2 -	pT2	1.5	113.6	92.5	23.1	473	51.6	17384.5	0.3	1.5	0.3	0.7	90.4	8.1	1747.1	4.6	12	8.4	2.8	67.4	0.3	606.7	2.4	2359.8	12.1
359_T	T	tumorectomy	29	No	Yes	Yes	No	No	LUMB	65	+ - -	18	pT1	pN0	Ductal (INV)	2	80	5	50	0	Yes	RO +	RP -	HER2 -	pT1c	1.5	22.6	7699.6	37.5	11433.6	12.9	33579.7	0.3	1.5	0.7	0.6	506.8	116.5	2911.8	35.9	53.9	23	1.6	4	0.3	87.5	82.1	13290.2	29.1
360_T	T	mastectomy	20	No	Yes	NA	Yes	No	LUMB	58	+ - -	25	pT2	pN1	Ductal (INV)	2	100	8	30	1	Yes	RO +	RP -	HER2 -	pT2	1.5	54.7	2013.5	14.4	11433.6	11.7	75554.9	0.3	1.5	0.3	1	1936.4	108.5	409.9	17.9	51	14.7	6	19	0.3	124.1	101.1	1915.1	189.3
361_T	T	mastectomy	NA	Yes	Yes	NA	NA	No	LUMB	67	+ + -	21	pT2	pN3	Ductal (INV)	2	100	30	25	19	Yes	RO +	RP +	HER2 -	pT2	6.4	66.2	2355.8	6.6	3222.9	11.7	14691.5	0.3	1.5	0.3	0.3	132.4	8.1	1459.8	13.3	3.7	22.1	1.2	6.8	0.3	521.1	2.4	2832.5	12.1
362_T	T	tumorectomy	31	Yes	No	NA	NA	No	LUMHER2	47	+ + +	27	pT2	pN1	Other (INV)	3	90	70	20	1	Yes	RO +	RP +	HER2 +	pT2	1.5	29.2	759.9	2.2	4292	6.1	6074.6	0.3	1.5	0.3	1.2	139.7	8.1	967.9	1.6	4.7	3.1	0.3	1.4	0.3	18.6	2.4	4894	12.1
363_T	T	tumorectomy	27	Yes	Yes	Yes	Yes	No	TN	72	- - -	40	pT2	pN0	Other (INV)	3	NA	NA	NA	0	No	RO -	RP -	HER2 -	pT2	1.5	28.7	3562.3	117	3919.2	2.9	11567.8	0.3	1.5	0.3	0.3	22.9	8.1	7.8	749	534.6	37	0.3	777.7	0.3	9	118.1	408.9	12.1
364_T	T	tumorectomy	20	Yes	No	NA	Yes	No	TN	39	- - -	20	pT1	pN0	Ductal (INV)	3	4	0	70	0	No	RO -	RP -	HER2 -	pT1c	1.5	212.8	10000.5	140.4	11433.6	28.8	24776.8	0.3	1.5	0.3	1.1	7090.6	24.2	1086.6	15.1	15.7	70.5	1.5	64.4	0.3	787.8	7.9	7458.8	12.1
365_T	T	mastectomy	24	Yes	Yes	No	Yes	No	LUMB	87	+ + -	25	pT2	pN0	Lobular (INV)	2	100	95	20	0	No	RO +	RP +	HER2 -	pT2	1.5	132.2	4635.3	5.7	3777.9	56.7	23054.2	0.3	1.5	0.3	0.3	103.5	8.1	1443.8	12.6	18.8	8.6	1.3	16.6	0.3	36.6	6.7	5942.1	12.1
366_T	T	tumorectomy	27	Yes	Yes	No	Yes	No	TN	67	- - -	15	pT1	pN1	Ductal (INV)	3	0	0	60	1	Yes	RO -	RP -	HER2 -	pT1c	1.5	328.5	6436.2	58	3182.5	6.1	8245.6	0.3	8.4	0.3	0.3	1220.1	8.1	102.3	10.8	16.6	55.9	0.3	6.4	0.3	9	2.4	4946.6	12.1
367_T	T	tumorectomy	45	Yes	Yes	No	Yes	No	LUMA	58	+ + -	27	pT2	pN0	Ductal (INV)	2	100	90	15	0	No	RO +	RP +	HER2 -	pT2	1.5	84.6	2008.8	4.6	3225.5	55.4	14147.4	0.3	1.5	0.3	0.6	132.1	8.1	2135.9	7.6	1.5	12.3	4.6	36.1	0.3	374.4	2.4	641	12.1
368_T	T	mastectomy	27	Yes	Yes	No	Yes	No	TN	62	- - -	24	pT2	pN0	Ductal (INV)	3	0	0	60	0	Yes	RO -	RP -	HER2 -	pT2	1.5	25.5	10000.5	126.9	11433.6	18.7	107726	0.3	2.8	0.8	0.3	117.7	8.1	1908	136.1	91.3	24.9	1.6	13.3	0.3	474.5	2.4	10053.1	12.1
369_T	T	tumorectomy	24	Yes	Yes	No	Yes	No	LUMB	58	+ + -	23	pT2	pN0	Ductal (INV)	2	100	30	20	0	No	RO +	RP +	HER2 -	pT2	1.5	301.2	1075.5	23.1	702.7	120.3	169048	0.3	1.5	0.3	1.3	21.5	8.1	225.1	16.1	8.7	5.1	1.2	10.7	0.3	246.5	2.4	1256.3	12.1
370_T	T	tumorectomy	22	Yes	Yes	Yes	Yes	No	TN	75	- - -	25	pT2	pN0	Ductal (INV)	3	2	8	30	0	Yes	RO -	RP -	HER2 -	pT2	4.3	394.7	1508.5	1.3	441	36.5	1983.6	0.3	3.6	0.3	2.4	2383.5	8.1	571.6	1.6	3.6	68.8	3.7	1	0.3	208.2	8.5	276.2	12.1
371_T	T	mastectomy	NA	Yes	No	NA	No	No	LUMB	39	+ + -	20	pT1	pN0	Ductal and Lobular (INV)	2	100	80	25	0	Yes	RO +	RP +	HER2 -	pT1c	1.5	287.8	111.5	0.3	390.7	24.8	1657.5	0.3	6.8	0.3	0.3	247.5	8.1	495.1	1.6	1.5	32	0.7	1.3	0.3	56.4	2.4	434.2	33.5
372_T	T	mastectomy	25	Yes	Yes	Yes	NA	No	LUMB	77	+ + -	35	pT2	pN2	Ductal (INV)	3	100	50	60	4	No	RO +	RP +	HER2 -	pT2	1.5	125.7	1.5	13.9	589.1	94.1	7598.2	0.3	1.5	0.3	2.3	2845.9	144.2	101.3	13.7	19.3	12.9	4.8	2.9	0.3	559.9	124.6	3169	49
373_T	T	tumorectomy	18	Yes	Yes	NA	Yes	No	TN	62	- - -	24	pT2	pN0	Ductal (INV)	3	0	0	85	0	Yes	RO -	RP -	HER2 -	pT2	1.5	183	613.5	15.8	2349.2	86.1	11030.7	0.3	1.5	0.3	4	10680.4	19.3	343.8	1.6	1.5	57	0.3	123	0.3	737	2.4	7330.2	41.1
374_T	T	tumorectomy	23	No	Yes	Yes	No	No	LUMB	68	+ - -	18	pT1	pN1	Ductal (INV)	2	100	8	30	1	No	RO +	RP -	HER2 -	pT1c	1.5	70.6	37.9	0.3	252.1	40.7	1918.6	0.3	1.5	0.3	1.3	232.2	32.1	437.2	1.6	1.5	6.2	2.2	0.7	0.3	139.4	2.4	945.4	12.1
375_T	T	tumorectomy	24	Yes	No	NA	NA	No	TN	52	- - -	19	pT1	pN0	Ductal (INV)	3	0	1	25	0	No	RO -	RP -	HER2 -	pT1c	1.5	567.4	10000.5	50.6	8685.5	25.7	25611.8	0.3	6.7	0.3	4.2	5814.5	8.1	186.2	7.1	1.5	91.6	0.6	104.5	0.3	334.9	2.4	4281.8	48.1
376_T	T	mastectomy	23	Yes	No	NA	No	No	LUMHER2	47	+ + +	6	pT1	pN1	Ductal (INV)	2	70	35	50	1	No	RO +	RP +	HER2 +	pT1b	1.5	237.2	10000.5	5.6	11433.6	12.7	33324.6	0.3	1.5	0.3	0.3	8.3	8.1	372.7	30.5	13.2	9.1	3.7	1.5	0.3	636.8	2.4	1687.8	12.1
377_T	T	mastectomy	27	Yes	NA	NA	NA	No	LUMA	66	+ + -	50	pT2	pN3	Lobular (INV)	2	90	40	10	11	No	RO +	RP +	HER2 -	pT2	1.5	326.3	7227.9	2.8	4674.6	24	21760.4	0.3	5.9	0.3	0.3	56.1	8.1	554.8	4.4	4.4	8.5	0.3	3.9	0.3	160.5	2.4	4177.4	12.1
378_T	T	tumorectomy	24	Yes	Yes	NA	Yes	No	HER2	64	- - +	18	pT1	pN0	Ductal (INV)	3	1	0	35	0	No	RO -	RP -	HER2 +	pT1c	1.5	927.1	634	2.9	789.2	27.3	4543.7	0.3	1.5	0.3	1.4	3630.2	8.1	150.8	1.6	4.5	15.6	0.3	1.6	0.3	834.7	2.4	618.1	43.8
379_T	T	mastectomy	20	Yes	Yes	No	Yes	No	LUMB	78	+ + -	24	pT2	pN3	Ductal (INV)	3	100	40	90	10	No	RO +	RP +	HER2 -	pT2	1.5	105.3	10000.5	5.8	11433.6	34	25421.1	0.3	5.6	0.3	0.3	39.3	8.1	534.9	5.8	3.2	57.4	0.9	1	0.3	203.3	2.4	5288.7	12.1
380_T	T	tumorectomy	46	Yes	NA	NA	No	No	LUMA	57	+ + -	25	pT2	pN0	Ductal (INV)	2	95	40	15	2	Yes	RO +	RP +	HER2 -	pT2	1.5	208.3	635.2	3.7	2928.9	138.6	22619.3	0.3	3.4	0.3	1.4	16.8	8.1	3678.8	1.6	1.5	13.4	7.8	166.6	0.3	584.1	2.4	609.7	12.1
381_T	T	mastectomy	22	Yes	No	NA	No	No	LUMB	48	+ + -	21	pT2	pN1	Ductal (INV)	2	80	80	40	3	No	RO +	RP +	HER2 -	pT2	15.8	78.4	10000.5	7.6	9776.3	19.1	35401.2	0.3	1.5	0.3	0.8	16.1	8.1	682.3	42.1	32.6	14.5	1.4	116.1	0.3	642.9	2.4	7511.1	12.1
382_T	T	tumorectomy	23	Yes	No	NA	NA	No	LUMA	51	+ + -	30	pT2	pN0	Ductal (INV)	2	50	15	5	0	Yes	RO +	RP +	HER2 -	pT2	1.5	88.5	20.1	5.2	633	24	6858	0.3	1.5	0.3	0.3	273.7	8.1	176	1.6	3.7	5.1	0.9	31.1	0.3	1362.3	2.4	46.6	12.1
383_T	T	tumorectomy	21	Yes	Yes	NA	No	No	LUMB	78	+ - -	19	pT1	pN1	Ductal (INV)	3	85	2	40	2	No	RO +	RP -	HER2 -	pT1c	1.5	541.1	5617.3	48.5	3229.2	155.2	18738.2	0.3	5.4	0.3	4.3	978.9	8.1	964.5	13.3	4.8	58.6	0.7	8	0.3	226.9	2.4	3019.5	12.1
384_T	T	tumorectomy	38	Yes	No	NA	NA	No	LUMA	49	+ + -	33	pT2	pN1	Other (INV)	1	100	100	15	1	Yes	RO +	RP +	HER2 -	pT2	1.5	46.5	1.5	23.3	394.7	36.5	7592.1	0.3	1.5	0.3	4.3	847.5	8.1	2768.8	5.2	6.8	5.7	36.7	98	0.3	221.4	2.4	1050.2	12.1
385_T	T	mastectomy	23	No	NA	NA	NA	No	LUMA	53	+ + -	35	pT2	pN1	Ductal (INV)	2	100	100	3	3	Yes	RO +	RP +	HER2 -	pT2	22.7	169.5	4875.5	4.5	11433.6	65.9	28453.8	0.3	1.5	0.3	0.9	57.3	8.1	502.9	6.9	5.9	22.5	0.9	6.1	0.3	494.5	2.4	2661.2	12.1
386_T	T	mastectomy	31	No	Yes	NA	NA	No	LUMB	85	+ + -	30	pT2	pN0	Ductal (INV)	3	100	90	35	0	Yes	RO +	RP +	HER2 -	pT2	1.5	189.5	258.6	1.6	605.9	883.8	2102.2	0.3	9.1	0.3	1.9	5867.8	8.1	391	3.6	5.1	66.5	0.7	34.3	0.3	68.1	4.9	453.4	12.1
387_T	T	mastectomy	18	Yes	No	NA	No	No	LUMB	34	+ + -	35	pT2	pN1	Ductal (INV)	2	100	30	40	2	No	RO +	RP +	HER2 -	pT2	1.5	343.5	3004.4	22.2	11433.6	355.6	40187.5	0.3	3	0.3	0.6	457.6	8.1	546.7	5.2	1.5	27.2	1.3	63.5	0.3	208.5	2.4	1649.5	26
388_T	T	tumorectomy	24	Yes	No	NA	No	No	HER2	51	- - +	11	pT1	pN0	Ductal (INV)	2	0	0	27	0	Yes	RO -	RP -	HER2 +	pT1c	1.5	129.3	1943.4	0.9	11433.6	267.1	12052.5	0.3	1.5	0.3	0.3	46.7	8.1	399.7	9.1	6.3	14.7	1.3	2	0.3	21.8	2.4	769.2	26.9
389_T	T	tumorectomy	27	Yes	No	NA	No	No	TN	45	- - -	14	pT1	pN0	Ductal (INV)	3	0	0	40	0	No	RO -	RP -	HER2 -	pT1c	1.5	690.5	2017.3	198.4	11433.6	1612	37050.7	0.3	1.5	0.3	2.9	7078.6	238.8	845.4	28.7	38.9	26.7	1.8	62.3	0.3	5776.5	15.2	16916	65.7
390_T	T	tumorectomy	26	No	Yes	No	NA	No	TN	55	- - -	15	pT1	pN0	Ductal (INV)	3	0	0	90	0	No	RO -	RP -	HER2 -	pT1c	1.5	111.8	5684.7	17.6	11433.6	168.4	24387.8	0.3	1.5	0.3	2	410.8	22	1503	51.8	43	38.9	3.2	16.6	0.3	285.8	10	17822	26
391_T	T	tumorectomy	25	Yes	No	NA	Yes	No	TN	45	- - -	30	pT2	pN0	Ductal (INV)	3	0	1	95	0	No	RO -	RP -	HER2 -	pT2	1.5	286.6	258.1	5.1	972.5	1683.6	4074.7	0.3	1.5	0.3	4.3	852.6	21.1	58.4	5.4	6.9	9.1	1.6	33.7	0.3	1137.5	2.4	3200.4	12.1
392_T	T	mastectomy	25	No	Yes	No	Yes	No	TN	58	- - -	20	pT1	pN3	Ductal (INV)	3	0	0	50	10	Yes	RO -	RP -	HER2 -	pT1c	1.5	116.7	763.4	5.3	3114.1	74.3	2757.3	0.3	1.5	0.7	0.3	809.1	8.1	411	4.9	4.9	78.9	0.8	6.5	0.3	76.7	2.4	1550.2	12.1
393_T	T	mastectomy	NA	Yes	Yes	No	Yes	No	LUMB	71	+ + -	20	pT1	pN1	Ductal (INV)	3	100	70	60	1	Yes	RO +	RP +	HER2 -	pT1c	1.5	458.8	1151.6	12.2	1127.4	224.3	3135.3	0.3	10.1	0.3	1.7	222.5	8.1	68.8	3.8	1.5	32.8	0.3	3.5	0.3	46.2	2.4	607.9	12.1
394_T	T	mastectomy	20	No	No	NA	No	No	LUMA	37	+ + -	35	pT2	pN0	Ductal (INV)	3	80	40	3	0	Yes	RO +	RP +	HER2 -	pT2	1.5	102.9	18.8	11.6	342.8	139	1768.5	0.3	1.5	0.3	1.4	544.7	34.6	277.3	1.6	1.5	47.2	2.4	34.1	0.3	3141.4	2.4	87	125.5
395_T	T	tumorectomy	20	Yes	Yes	NA	Yes	No	TN	74	- - -	20	pT1	pN0	Ductal (INV)	3	0	0	95	0	No	RO -	RP -	HER2 -	pT1c	1.5	36.1	6614	9.1	11433.6	251.8	24626.7	0.3	1.5	0.3	0.6	1214.8	173.9	1266.2	79	83.9	21.6	2.2	43.1	0.3	89.8	117.7	23072.3	73.5
396_T	T	tumorectomy	25	Yes	Yes	No	Yes	No	LUMHER2	72	+ + +	25	pT1	pN1	Other (INV)	3	90	70	30	1	Yes	RO +	RP +	HER2 +	pT1c	1.5	61.2	426.4	0.9	2953.8	37.8	2530.6	0.3	1.5	0.3	0.8	226.7	8.1	292.2	4.5	14.8	9.7	2	3.7	0.3	51.8	2.4	2337	49.7
397_T	T	tumorectomy	33	Yes	No	NA	No	No	LUMHER2	42	+ + +	8	pT1	pN0	Ductal (INV)	2	95	90	18	0	No	RO +	RP +	HER2 +	pT1b	1.5	230.6	331.1	3.9	1038.1	222.1	776.5	0.3	13.2	0.3	1.1	951.4	8.1	222.1	1.6	6.3	88.2	0.3	7.1	0.3	55.4	2.4	397.8	12.1
398_T	T	tumorectomy	21	Yes	Yes	NA	Yes	No	TN	84	- - -	22	pT2	pN0	Ductal (INV)	3	0	0	45	0	No	RO -	RP -	HER2 -	pT2	6.3	89.7	10000.5	94	11433.6	102.6	24784	0.3	1.5	0.3	1.1	37.3	8.1	263.8	42.1	19.7	6.5	0.7	14.8	0.3	25	2.4	6229.2	12.1
399_T	T	tumorectomy	24	Yes	Yes	Yes	No	No	TN	73	- - -	25	pT2	pN0	Ductal (INV)	3	0	0	NA	0	No	RO -	RP -	HER2 -	pT2	1.5	2317.5	32.3	5.2	783.9	3987.6	879.9	0.3	3	1.2	4.5	10008.8	95.3	631.2	3.5	4.9	548.8	0.3	47.8	0.3	901.8	25.3	233.6	12.1
400_T	T	mastectomy	27	Yes	Yes	NA	Yes	No	TN	74	- - -	50	pT2	pN0	Ductal (INV)	3	0	0	30	0	No	RO -	RP -	HER2 -	pT2	1.5	596.9	2161.3	13.6	6331.1	542.8	22375.5	0.3	1.5	0.3	2.4	3425.3	8.1	142.8	10.1	10.6	30.5	1	5.6	0.3	87.3	2.4	2885.9	12.1
401_T	T	tumorectomy	22	No	NA	NA	NA	No	LUMB	49	+ - -	40	pT2	pN0	Other (INV)	2	100	NA	60	0	No	RO +	RP -	HER2 -	pT2	16.9	204.7	3525.5	1	3738.7	81.4	4592.7	0.3	1.5	0.3	0.3	33.9	8.1	444.5	1.6	1.5	26.2	1.3	4	0.3	9	2.4	912.7	12.1
402_T	T	mastectomy	22	Yes	NA	NA	Yes	Yes	TN	56	- - -	17	pT1	pN0	Other (INV)	3	0	0	20	0	No	RO -	RP -	HER2 -	pT1c	153	409.1	4281.9	16.3	4588.5	10217.4	11642.7	0.3	1.5	0.3	1.6	84	8.1	200.7	26.6	41.3	15.9	1.1	13.1	0.3	231.3	2.4	2708.7	12.1
403_T	T	mastectomy	21	Yes	NA	NA	Yes	No	TN	48	- - -	35	pT2	pN1	Other (INV)	3	1	0	75	3	Yes	RO -	RP -	HER2 -	pT2	1.5	86	631	42.7	11433.6	10217.4	12349.8	0.3	1.5	0.3	10.4	3051.5	8.1	478.8	329.1	125.6	76.6	2	271.4	0.3	525.9	2.4	12419.4	12.1
404_T	T	mastectomy	21	Yes	No	NA	No	No	HER2	41	- - +	15	pT1	pN0	Ductal (INV)	3	0	0	20	0	No	RO -	RP -	HER2 +	pT1c	1.5	93.3	10000.5	10	11433.6	107	14528.8	0.3	4.9	0.3	0.6	538.5	8.1	4466	1.6	1.5	25.4	1.1	8.8	0.3	64.3	2.4	11362.1	29.5
405_T	T	tumorectomy	45	Yes	Yes	NA	NA	No	TN	68	- - -	25	pT2	pN0	Ductal (INV)	3	0	0	NA	0	Yes	RO -	RP -	HER2 -	pT2	1.5	94	284.5	18.9	1497.8	452.9	9509.3	0.3	1.5	0.3	4.5	10026.3	19	16.8	13.5	6.3	25.7	15	917.1	0.3	1601.9	2.4	3050	33.9
406_T	T	mastectomy	NA	NA	NA	NA	NA	No	HER2	72	- - +	35	pT2	pN0	Other (INV)	3	0	0	20	0	No	RO -	RP -	HER2 +	pT2	1.5	454.3	3015.1	18.5	1944.6	98.8	5034.7	0.3	15	0.3	1.1	302.5	8.1	69.5	1.6	1.5	49.5	0.3	2.8	0.3	40.1	2.4	1266.8	12.1
407_T	T	NA	30	Yes	Yes	Yes	No	No	TN	74	- - -	25	pT2	pN1	Ductal (INV)	3	1	0	60	1	Yes	RO -	RP -	HER2 -	pT2	1.5	425.8	524.9	8.6	1028.1	552	10914	0.3	1.5	0.3	2.6	66.4	8.1	18.2	14.3	6.6	13.3	0.9	2.9	0.3	63.6	2.4	1788.1	12.1
408_T	T	mastectomy	32	Yes	Yes	No	No	No	TN	61	- - -	30	pT3	pN3	Lobular (INV)	3	0	0	50	15	No	RO -	RP -	HER2 -	pT3	1.5	95.8	3.3	7.4	350.8	132.9	3718.5	0.3	1.5	0.3	0.9	275.1	8.1	78.8	1.6	5.9	9.1	1.1	1.3	0.3	335.5	2.4	187.2	76.6
409_T	T	tumorectomy	21	Yes	No	NA	Yes	No	LUMHER2	49	+ + +	15	pT1	pN0	Ductal (INV)	2	100	70	60	0	No	RO +	RP +	HER2 +	pT1c	1.5	98.1	3772	2.9	6579.8	59.9	2508	0.3	14.4	0.3	0.3	1184.2	8.1	133.3	1.6	4.5	27.9	0.3	4.2	0.3	9	2.4	1282.8	172.2
410_T	T	tumorectomy	26	Yes	Yes	No	NA	No	HER2	69	- - +	30	pT2	pN1	Ductal (INV)	3	0	0	30	1	No	RO -	RP -	HER2 +	pT2	1.5	202.3	2241	1.8	1786.9	115.7	2668	0.3	8.1	0.3	0.9	2774.6	8.1	61.1	1.6	1.5	39.6	0.3	5.8	0.3	26.5	2.4	1073	51.4
411_T	T	mastectomy	31	Yes	Yes	Yes	No	No	TN	71	- - -	29	pT2	pN3	Ductal (INV)	3	2	0	50	11	Yes	RO -	RP -	HER2 -	pT2	1.5	150.9	1698.2	13.6	11433.6	712	11604.6	0.3	1.5	0.3	2.9	77.4	8.1	799.6	59.2	13.2	27.4	0.8	14.4	0.3	20.1	2.4	1548.9	12.1
412_T	T	NA	34	Yes	Yes	NA	Yes	No	HER2	79	- - +	20	pT2	pN0	Ductal (INV)	3	6	0	70	0	No	RO -	RP -	HER2 +	pT2	1.5	165.2	1924.7	83.9	5972.9	249.8	9117.6	0.3	1.5	0.3	2.7	1850.4	8.1	377.2	15.7	15.8	45.5	0.3	9.5	0.3	153.3	2.4	3024	61
413_T	T	mastectomy	18	No	NA	NA	NA	No	TN	59	- - -	18	pT1	pN2	Other (INV)	2	1	0	25	4	No	RO -	RP -	HER2 -	pT1c	1.5	181.9	573.1	14.2	4598.4	268	11365.8	0.3	1.5	0.3	0.3	437.7	8.1	50.3	12.8	13.6	138.8	1.8	6.3	0.3	125.1	2.4	2159.5	12.1
414_T	T	tumorectomy	NA	Yes	Yes	NA	NA	No	TN	93	- - -	22	pT1	pN2	Ductal (INV)	3	0	0	42	4	No	RO -	RP -	HER2 -	pT1c	1.5	80.3	10000.5	29.4	11433.6	92.2	31795.6	0.3	1.5	0.3	1.1	1189.9	8.1	185.6	75.6	88.1	62.3	1.7	17.6	0.3	86	21.3	10767.8	56.2
415_T	T	tumorectomy	NA	Yes	No	NA	NA	No	TN	50	- - -	18	pT1	pN1	Ductal (INV)	3	0	0	60	1	No	RO -	RP -	HER2 -	pT1c	1.5	596.2	5502	35.3	11433.6	251.8	7925.3	0.3	16.7	0.3	1.4	5580.9	27.3	157.6	6.3	9.3	65.6	1.3	5.9	0.3	80.8	12.3	1700.1	33
416_T	T	tumorectomy	38	Yes	Yes	Yes	Yes	No	HER2	59	- - +	17	pT1	pN1	Ductal (INV)	3	0	0	28	1	No	RO -	RP -	HER2 +	pT1c	1.5	161.5	6246.3	9.9	11433.6	134.2	8750.4	0.3	1.5	0.3	1.4	114	26.7	1863.9	7.8	11.9	10.8	1	7.7	0.3	79.5	2.4	23072.3	12.1
417_T	T	mastectomy	23	Yes	NA	NA	Yes	No	LUMHER2	50	+ - +	12	pT1	pN2	Ductal (INV)	3	20	0	35	4	No	RO +	RP -	HER2 +	pT1c	1.5	410.7	4087.5	5.3	5574.2	166.4	5202.3	0.3	17	0.3	1.9	1253.6	8.1	345.2	3.2	1.5	28.2	1.7	3	0.3	92.8	2.4	754.1	34.7
418_T	T	tumorectomy	26	Yes	No	NA	No	No	LUMHER2	50	+ + +	25	pT2	pN1	Ductal (INV)	2	90	25	45	3	No	RO +	RP +	HER2 +	pT2	1.5	256.3	134.1	0.8	675.3	193.8	608.9	0.3	1.5	0.3	0.6	1051.3	8.1	170.6	1.6	4.1	10	0.7	2.9	0.3	120	2.4	336.8	108.1
419_T	T	mastectomy	21	Yes	Yes	NA	No	No	TN	91	- - -	40	pT2	pN1	Ductal (INV)	3	0	0	40	1	Yes	RO -	RP -	HER2 -	pT2	1.5	94.8	38.2	4.1	1151.6	339	2207.8	0.3	1.5	1	10.4	7790.6	16.1	16.6	24.5	5.2	115.2	2.5	28.8	0.3	633.3	5.3	937.5	28.6
420_T	T	tumorectomy	28	Yes	Yes	Yes	No	No	TN	73	- - -	15	pT1	pN1	Ductal (INV)	3	1	0	80	3	Yes	RO -	RP -	HER2 -	pT1c	1.5	1807.6	822.4	2.2	2304.4	716.1	6280.7	0.3	1.5	0.3	1.3	10680.4	17.6	151.1	1.6	1.5	26.6	3	55.3	0.3	58	2.4	1236.5	45.5
421_T	T	tumorectomy	26	Yes	Yes	NA	Yes	No	HER2	75	- - +	19	pT1	pN0	Ductal (INV)	3	0	0	30	0	No	RO -	RP -	HER2 +	pT1c	1.5	379.4	3291.8	160.1	10027.6	159.7	15076.6	0.3	1.5	0.3	3.8	2371	19.6	84.2	284.8	148.5	72.8	0.3	39.5	0.3	140.7	14.8	12831.7	277.4
422_T	T	NA	17	Yes	Yes	Yes	Yes	No	TN	72	- - -	22	pT2	pN0	Ductal (INV)	2	0	0	30	0	No	RO -	RP -	HER2 -	pT2	1.5	139.6	6962.2	6.5	11433.6	1.5	13155	0.3	1.5	0.3	0.3	75	8.1	197.7	8.2	9.7	22.1	11.6	2.8	0.3	637.8	2.4	3265.9	52.1
001_J	J	tumorectomy	NA	Yes	Yes	NA	NA	No	TN	82	- - -	20	pT1	pN0	Ductal (INV)	3	0	0	NA	0	Yes	RO -	RP -	HER2 -	pT1c	1.5	34.6	1331.4	3.6	1418	1.5	4967.4	0.3	1.5	1.3	0.3	382	8.1	7.8	43.8	43.3	14.1	0.3	1.6	0.3	9	77.6	1069.2	30.4
002_J	J	mastectomy	22	Yes	NA	NA	NA	No	TN	81	- - -	26	pT2	pN0	Ductal (INV)	3	0	0	NA	0	Yes	RO -	RP -	HER2 -	pT2	1.5	26.4	2319.8	4.1	6508.3	11.7	11798	0.3	1.5	3.1	1.4	118.2	8.1	385.9	18.5	21.4	6.5	9	3.2	0.3	25.6	9.1	1982.1	30.4
003_J	J	tumorectomy	27	Yes	No	NA	No	No	TN	45	- - -	30	pT2	pN1	Ductal (INV)	3	0	0	95	1	No	RO -	RP -	HER2 -	pT2	1.5	7.8	295.9	1.3	1186.9	1.5	1928.3	0.3	1.5	0.3	0.3	308.1	8.1	7.8	7.1	27.8	4.5	0.3	2.2	0.3	17.9	11.2	789.7	76.8
004_J	J	mastectomy	17	Yes	Yes	Yes	No	No	TN	79	- - -	40	pT2	pN0	Lobular (INV)	2	1	0	3	0	No	RO -	RP -	HER2 -	pT2	1.5	128.9	4358.6	6	9796.5	7.7	12923.3	0.3	1.5	2.2	2.6	144	8.1	739.6	36.2	21.7	390.7	5.9	3.8	0.3	9	35.3	5902.6	54.2
005_J	J	tumorectomy	18	Yes	Yes	No	No	Yes	LUMA	64	+ - -	17	pT1	pN3	Ductal (INV)	2	10	1	15	22	Yes	RO +	RP -	HER2 -	pT1c	1.5	20.2	1814.5	4.5	7993.4	17.1	10279.2	0.3	1.5	0.8	1.2	251.2	8.1	507.6	44	42	10.6	9.2	8.3	0.3	48.9	19	2111.2	40
006_J	J	mastectomy	28	Yes	Yes	NA	No	No	TN	81	- - -	25	pT2	pN0	Ductal (INV)	2	0	0	40	0	Yes	RO -	RP -	HER2 -	pT2	1.5	7.8	8579.8	22.2	8170.8	9.8	100718	0.3	1.5	0.3	1.2	235.5	54.8	451.1	88.9	45.3	16.3	0.3	5.2	0.3	9	14	5262	12.1
007_J	J	tumorectomy	26	Yes	Yes	Yes	Yes	No	TN	71	- - -	35	pT2	pN0	Ductal (INV)	3	0	0	50	0	Yes	RO -	RP -	HER2 -	pT2	1.5	7.8	29	0.3	132.8	1.5	380.1	0.3	1.5	0.3	0.3	150.5	8.1	7.8	28.2	26.8	5.3	0.3	1.6	0.3	9	72.3	95.4	12.1
008_J	J	tumorectomy	27	Yes	NA	NA	Yes	No	TN	70	- - -	21	pT2	pN1	Ductal (INV)	3	0	0	NA	3	Yes	RO -	RP -	HER2 -	pT2	1.5	7.8	888.4	1.4	6667.9	1.5	3833.4	0.3	1.5	0.3	0.3	8.3	8.1	97.4	16.4	14.8	1.6	0.3	0.8	0.3	9	2.4	2378.1	24.9
009_J	J	tumorectomy	25	Yes	Yes	NA	No	No	TN	73	- - -	17	pT1	pN0	Ductal (INV)	3	5	5	NA	0	No	RO -	RP -	HER2 -	pT1c	1.5	54.5	7779.5	7.3	7861.8	28.5	23523.1	0.3	1.5	2.2	1.2	35.9	8.1	900.2	143.4	66.5	8.2	15.9	9.1	0.3	51	13.9	3738.7	27.8
010_J	J	mastectomy	20	Yes	No	NA	No	No	TN	36	- - -	35	pT2	pN1	Other (INV)	3	0	5	NA	1	Yes	RO -	RP -	HER2 -	pT2	1.5	75.4	4039.7	5	6333.1	7.7	14922.8	0.3	1.5	3.3	0.9	53.4	8.1	219.6	51.1	54.9	19	2.6	6.4	0.3	213	2.4	2457.3	33
011_J	J	tumorectomy	25	Yes	Yes	NA	NA	Yes	TN	93	- - -	20	pT1	pN1	Ductal (INV)	1	0	0	NA	2	No	RO -	RP -	HER2 -	pT1c	8.3	46.8	3978.1	3.7	7316.6	1.5	15266.4	0.3	1.5	0.3	0.3	103.3	25.3	73.8	70.2	48.9	22.7	1.8	2.8	0.3	17.9	49.3	3758.8	127.9
012_J	J	tumorectomy	24	No	No	NA	No	No	TN	34	- - -	19	pT1	pN0	Ductal (INV)	3	0	0	35	0	No	RO -	RP -	HER2 -	pT1c	1.5	41.1	10000.5	5.3	11433.6	22.9	18388.9	0.3	1.5	1.3	1.4	8.3	8.1	1064	74	40.4	51.5	18.1	6	0.3	62.3	16.7	4917.2	12.1
013_J	J	tumorectomy	29	Yes	Yes	NA	Yes	Yes	TN	62	- - -	23	pT2	pN0	Ductal (INV)	3	0	0	100	0	Yes	RO -	RP -	HER2 -	pT2	1.5	92.3	4456.2	2.1	6375	1.5	17706.2	0.3	1.5	0.3	0.3	94.1	16.6	399.2	83.6	32.1	9.8	1.1	2.2	0.3	42.2	9.8	1488.6	12.1
014_J	J	tumorectomy	29	Yes	Yes	Yes	Yes	No	TN	60	- - -	17	pT1	pN1	Ductal (INV)	3	0	0	15	1	No	RO -	RP -	HER2 -	pT1c	1.5	21.3	1162.8	2.3	1313.3	1.5	3944.6	0.3	1.5	0.3	0.3	50.3	8.1	7.8	33.3	19.7	6.9	0.3	1.6	0.3	22	5.4	618.7	12.1
015_J	J	mastectomy	18	Yes	Yes	No	NA	No	TN	61	- - -	30	pT2	pN0	Ductal (INV)	3	0	0	NA	0	Yes	RO -	RP -	HER2 -	pT2	1.5	31.5	2467.9	3.2	3677.1	13.5	9298	0.3	1.5	0.3	0.7	84.8	8.1	349.2	36.4	23.9	5.5	2.4	8.1	0.3	9	9.1	1382.8	12.1
016_J	J	mastectomy	28	Yes	Yes	NA	Yes	No	TN	89	- - -	25	pT2	pN1	Ductal (INV)	3	0	0	NA	2	No	RO -	RP -	HER2 -	pT2	1.5	7.8	3766.1	4	6147.6	5.6	12004.6	0.3	1.5	0.6	0.3	47.2	21.3	411	36	41.9	9.1	6.5	3.5	0.3	17.9	43.2	3098.5	12.1
017_J	J	tumorectomy	25	Yes	No	NA	No	No	HER2	22	- - +	22	pT2	pN1	Ductal (INV)	3	1	0	NA	1	Yes	RO -	RP -	HER2 +	pT2	1.5	19.7	2026	1.6	6852.4	1.5	3083.8	0.3	1.5	0.3	1.2	563	19.3	281.7	20	40.4	17.2	0.3	4.1	0.3	17.9	14	1828.6	54.2
018_J	J	tumorectomy	39	No	Yes	No	No	No	HER2	60	- - +	21	pT2	pN1	Ductal (INV)	3	0	2	NA	1	Yes	RO -	RP -	HER2 +	pT2	1.5	7.8	421.2	1.4	1437.7	1.5	2936.6	0.3	1.5	0.3	0.3	52.3	16.6	7.8	24	15.6	135.3	0.3	0.7	0.3	9	54	651.5	12.1
019_J	J	mastectomy	23	Yes	Yes	NA	NA	No	HER2	57	- - +	30	pT2	pN0	Ductal (INV)	3	5	3	35	0	Yes	RO -	RP -	HER2 +	pT2	1.5	7.8	568.6	1.5	754.7	7.7	2272.8	0.3	1.5	0.3	0.3	429.8	8.1	7.8	33.5	38.8	5.7	0.3	1.3	0.3	9	88.5	481.6	12.1
020_J	J	tumorectomy	26	Yes	Yes	No	NA	No	HER2	57	- - +	15	pT1	pN0	Ductal (INV)	3	1	1	15	0	No	RO -	RP -	HER2 +	pT1c	1.5	52.1	3407.9	9.8	5463.1	17.1	21303.7	0.3	1.5	1.7	0.3	23.3	46.4	487.2	140.9	37.9	1136.1	3.7	3.9	0.3	31.9	35.2	4085	12.1
021_J	J	NA	22	Yes	Yes	No	Yes	No	HER2	70	- - +	32	pT2	pN3	Ductal (INV)	3	0	0	NA	11	Yes	RO -	RP -	HER2 +	pT2	3.4	96.2	3709.7	3.2	4856.5	20.4	18412.6	0.3	7.5	6.5	1.7	21.6	8.1	95.1	95.5	22.6	10.7	2.4	2.9	0.8	54.9	6.5	2291	30.4
022_J	J	tumorectomy	18	Yes	Yes	NA	Yes	No	HER2	62	- - +	15	pT1	pN0	Ductal (INV)	3	0	0	35	0	No	RO -	RP -	HER2 +	pT1c	1.5	27.3	1047.1	6.3	1652.4	18.8	6271.3	0.3	2.9	1.3	0.9	1837.8	16.6	32.6	94.3	49.9	36.6	0.3	4.3	0.3	31.9	156.5	805.2	12.1
023_J	J	mastectomy	23	Yes	Yes	Yes	No	No	HER2	56	- - +	2	pT1	pN1	Ductal (INV)	2	0	0	NA	1	Yes	RO -	RP -	HER2 +	pT1a	1.5	7.8	897.2	1.4	5033.8	8.8	2694.2	0.3	1.5	0.3	0.3	8.3	8.1	95.2	16.4	13.3	1.6	0.3	0.9	0.3	25.6	2.4	2415.2	12.1
024_J	J	mastectomy	21	Yes	No	NA	No	No	HER2	36	- - +	2	pT1	pN0	Ductal (INV)	2	0	0	NA	0	Yes	RO -	RP -	HER2 +	pT1a	1.5	255.5	10000.5	80.7	5618.6	9.8	201322	0.3	1.5	1.7	1.2	33.9	8.1	2430.9	65	20.6	7.3	2	4.5	0.3	37.3	2.4	3165.6	12.1
025_J	J	tumorectomy	30	No	Yes	NA	NA	No	LUMHER2	60	+ - +	19	pT1	pN2	Ductal (INV)	3	100	5	NA	5	Yes	RO +	RP -	HER2 +	pT1c	1.5	47.7	1388.3	3.9	4631.6	23.7	7287.8	0.3	1.5	2.2	1.7	158.3	8.1	206.6	54.2	21.7	189.8	7	5.9	0.3	31.9	19.6	1712.7	12.1
026_J	J	mastectomy	28	Yes	Yes	Yes	NA	No	LUMB	64	+ - -	30	pT2	pN0	Ductal (INV)	3	100	0	20	0	Yes	RO +	RP -	HER2 -	pT2	1.5	136.9	1964	6	4596.6	1.5	17930.8	0.3	1.5	0.3	0.7	309.8	8.1	79.4	64.3	40.9	27	0.3	3.4	0.3	9	10.4	2096.6	12.1
027_J	J	tumorectomy	26	No	Yes	No	Yes	No	LUMA	63	+ - -	11	pT1	pN0	Ductal (INV)	2	90	0	15	0	No	RO +	RP -	HER2 -	pT1c	1.5	71.1	559.6	7.1	2542.9	4.4	NA	0.3	1.5	0.3	0.3	86.4	46.4	7.8	70.1	47	126.4	0.3	3.1	0.3	9	16.4	3482	12.1
028_J	J	tumorectomy	32	No	Yes	NA	No	No	LUMHER2	62	+ + +	15	pT1	pN0	Ductal (INV)	3	95	70	NA	0	Yes	RO +	RP +	HER2 +	pT1c	1.5	7.8	204.7	0.3	1042.3	1.5	1860.4	0.3	1.5	0.3	0.3	149.5	26.9	43.9	56.1	45.3	17.9	0.3	1.6	0.3	9	67.9	1065.5	12.1
029_J	J	mastectomy	17	Yes	Yes	No	Yes	No	LUMHER2	58	+ + +	17	pT1	pN0	Ductal (INV)	3	70	20	NA	0	Yes	RO +	RP +	HER2 +	pT1c	1.5	56.8	1723.2	1.3	3333.4	1.5	11923	0.3	1.5	0.8	0.3	8.3	8.1	22.4	31.7	17.5	4.1	0.3	1.8	0.3	17.9	2.4	1452.3	24.9
030_J	J	mastectomy	17	Yes	Yes	Yes	NA	No	LUMHER2	75	+ + +	30	pT2	pN0	Ductal (INV)	3	80	25	15	0	No	RO +	RP +	HER2 +	pT2	1.5	41.1	3730.6	3.7	4716.8	5.6	19353.9	0.3	1.5	0.3	0.9	8.3	8.1	118.1	23.3	7.4	31.6	2.9	1.4	0.3	9	2.4	1981.5	12.1
031_J	J	tumorectomy	24	Yes	No	NA	Yes	No	LUMHER2	37	+ + +	12	pT1	pN0	Ductal (INV)	3	70	90	NA	0	Yes	RO +	RP +	HER2 +	pT1c	1.5	45.8	4148.5	8.8	5125.9	1.5	22749.1	0.3	1.5	0.3	0.3	201.8	70	199.8	67.4	35.5	2245.6	0.3	2.8	0.3	9	24.4	5381.2	12.1
032_J	J	mastectomy	21	Yes	No	NA	No	No	LUMHER2	39	+ + +	26	pT2	pN2	Ductal (INV)	2	70	50	NA	4	No	RO +	RP +	HER2 +	pT2	1.5	30.7	4858.6	22.3	6162.2	18.8	16553.5	0.3	1.5	2.2	0.7	33.9	8.1	424.4	63.7	32.2	29.3	3	11.4	0.3	25.6	2.4	3306.1	12.1
033_J	J	mastectomy	20	Yes	No	NA	No	No	LUMHER2	44	+ + +	18	pT2	pN0	Ductal (INV)	2	20	50	25	0	No	RO +	RP +	HER2 +	pT2	9.4	17.6	2791.7	0.6	4984.4	5.6	6311.5	0.3	1.5	0.3	0.3	56.2	8.1	731.3	14.1	13.7	4.7	6	1.5	0.3	31.9	2.4	1974.6	12.1
034_J	J	mastectomy	27	Yes	Yes	NA	Yes	No	LUMHER2	69	+ + +	50	pT2	pN3	Ductal (INV)	3	70	10	NA	11	Yes	RO +	RP +	HER2 +	pT2	1.5	37.6	1042.4	5.4	5310	1.5	10638.1	0.3	1.5	0.3	0.3	1789.1	71.4	7.8	72.5	73	101.3	0.3	2.7	0.3	9	315.4	3346.9	12.1
035_J	J	tumorectomy	32	No	No	NA	Yes	No	LUMHER2	30	+ + +	24	pT2	pN2	Ductal (INV)	3	95	100	NA	6	Yes	RO +	RP +	HER2 +	pT2	1.5	30.7	10000.5	109.6	11433.6	5.6	59888	0.3	1.5	0.3	0.3	451.3	23.4	425.7	184.1	100.3	22.9	2.6	13.6	0.3	131.2	31.2	6161.7	33
036_J	J	mastectomy	19	Yes	No	NA	No	No	LUMHER2	55	+ + +	22	pT2	pN1	Ductal (INV)	3	85	20	25	1	Yes	RO +	RP +	HER2 +	pT2	1.5	37.9	2261.9	10.3	7229.1	1.5	12878.8	0.3	1.5	0.3	0.3	320.4	32.9	15.3	96.2	28.4	261	0.3	4.4	0.3	9	87.4	1237.4	12.1
037_J	J	tumorectomy	28	NA	Yes	No	No	No	LUMB	78	+ + -	20	pT1	pN0	Ductal (INV)	3	100	60	50	0	No	RO +	RP +	HER2 -	pT1c	1.5	7.8	2740.3	9.6	6218.2	7.7	17925.2	0.3	1.5	0.3	0.3	8.3	21.3	76.6	52.1	18.4	27	0.3	3.2	0.3	9	2.4	3579.2	12.1
038_J	J	tumorectomy	25	Yes	Yes	Yes	Yes	No	LUMA	71	+ + -	20	pT1	pN0	Ductal (INV)	2	90	90	15	0	No	RO +	RP +	HER2 -	pT1c	1.5	7.8	1628	2.4	3661.5	1.5	8408.9	0.3	1.5	0.3	0.3	77.5	8.1	53.3	55.1	29.5	1.6	0.3	2.9	0.3	9	11.1	1543	12.1
039_J	J	mastectomy	32	Yes	Yes	NA	Yes	No	LUMB	74	+ + -	20	pT1	pN1	Ductal (INV)	2	100	10	30	1	Yes	RO +	RP +	HER2 -	pT1c	1.5	19.7	10000.5	14.2	5706.2	5.6	36055.2	0.3	1.5	0.8	0.3	1701.1	108.8	63.6	244.4	135.5	38.1	0.3	8.5	0.3	22	206.2	5209.5	37.8
040_J	J	tumorectomy	25	No	Yes	No	NA	No	LUMB	59	+ + -	23	pT2	pN0	Ductal (INV)	3	100	30	40	0	No	RO +	RP +	HER2 -	pT2	1.5	19.7	3081.1	9.4	4950	1.5	14517.7	0.3	1.5	0.3	0.3	544	26.9	21.4	170	67.3	21.1	0.3	6.3	0.3	9	74.4	2291.8	24.9
041_J	J	mastectomy	25	Yes	Yes	NA	NA	No	LUMA	86	+ + -	30	pT2	pN2	Ductal (INV)	2	100	100	15	8	Yes	RO +	RP +	HER2 -	pT2	1.5	45.1	1066.3	5.7	3482.1	1.5	13266.6	0.3	1.5	0.3	0.3	91.1	8.1	30.9	114.8	41.9	31.2	0.3	4.6	0.3	17.9	6.8	2099.9	12.1
042_J	J	mastectomy	19	Yes	No	NA	Yes	No	LUMB	41	+ + -	24	pT2	pN0	Ductal (INV)	2	100	100	30	0	No	RO +	RP +	HER2 -	pT2	1.5	17.6	7286.3	6.2	6019.6	1.5	17130.8	0.3	1.5	1.3	0.3	1289.5	65.7	258.3	107.5	131	22.7	0.3	9.6	0.3	51	224.6	3789.6	27.8
043_J	J	mastectomy	27	No	NA	NA	NA	No	LUMA	40	+ + -	2	pT1	pN0	Ductal (INV)	2	50	100	5	0	No	RO +	RP +	HER2 -	pT1a	1.5	19.7	10000.5	24.9	11433.6	1.5	33575.8	0.3	1.5	0.3	0.7	1087.1	61.3	910.7	246.8	268.1	21.1	0.8	11	0.3	31.9	80.1	10626	106.9
044_J	J	mastectomy	19	Yes	Yes	NA	No	No	LUMA	84	+ + -	30	pT2	pN1	Ductal (INV)	2	45	15	15	1	Yes	RO +	RP +	HER2 -	pT2	3.6	31.1	10000.5	7.3	7894.8	3.1	54407.9	0.3	1.5	0.3	0.9	75.5	8.1	159.3	99.4	24.2	6.1	5.3	1.5	0.3	84.2	18.4	4853.4	54.2
045_J	J	tumorectomy	26	Yes	Yes	NA	Yes	No	LUMA	59	+ + -	30	pT2	pN0	Ductal (INV)	2	100	70	15	0	Yes	RO +	RP +	HER2 -	pT2	1.5	46.8	162.7	1.4	1147	1.5	2548.9	0.3	1.5	0.3	0.3	29.7	8.1	7.8	37.1	24.5	68.2	0.3	1.3	0.3	9	10.1	625.4	12.1
046_J	J	tumorectomy	28	Yes	Yes	No	Yes	No	LUMA	67	+ + -	15	pT1	pN1	Ductal (INV)	2	100	90	10	1	Yes	RO +	RP +	HER2 -	pT1c	1.5	19.7	5858.9	5.1	6273.8	1.5	35175.7	0.3	1.5	0.6	0.3	18.8	8.1	46.8	111.1	55.3	4.1	0.3	4.9	0.3	100	7.4	4530	12.1
047_J	J	mastectomy	23	Yes	NA	NA	No	No	LUMA	55	+ + -	24	pT2	pN0	Ductal (INV)	1	100	70	5	0	No	RO +	RP +	HER2 -	pT2	1.5	16.4	538.2	0.3	1567.9	1.5	2208.4	0.3	1.5	0.3	0.3	23.5	8.1	176.1	11.6	21.7	1.6	0.3	2	0.3	9	2.4	966.5	66.4
048_J	J	mastectomy	28	Yes	No	NA	No	No	LUMA	39	+ + -	18	pT1	pN0	Lobular (INV)	3	100	100	12	0	No	RO +	RP +	HER2 -	pT1c	1.5	17.6	1796.6	12.2	4896.7	1.5	5764.8	0.3	1.5	0.8	0.3	204.9	39.9	47.6	52.5	40.1	54.8	0.3	3.2	0.3	22	45.2	1117.2	48.4
049_J	J	mastectomy	17	Yes	Yes	NA	Yes	No	LUMA	74	+ + -	25	pT2	pN1	Ductal (INV)	3	90	25	15	2	No	RO +	RP +	HER2 -	pT2	1.5	7.8	1317.4	3.4	3436.4	1.5	11065	0.3	1.5	0.8	0.3	107.9	53.3	27	68.6	44.1	12.9	0.3	3.2	0.3	17.9	57	1853.1	24.9
050_J	J	mastectomy	35	No	Yes	No	Yes	No	LUMA	74	+ + -	28	pT2	pN0	Ductal (INV)	2	100	100	15	0	No	RO +	RP +	HER2 -	pT2	1.5	33.8	3044.3	8.5	2528.8	9.8	16557.8	0.3	1.5	0.3	0.3	8.3	8.1	866.3	24.1	15.5	4.5	2.4	7.9	0.3	62.3	2.4	3268.7	24.9
051_J	J	tumorectomy	27	Yes	Yes	No	Yes	No	LUMB	57	+ + -	20	pT1	pN0	Ductal (INV)	3	90	30	20	0	Yes	RO +	RP +	HER2 -	pT1c	1.5	30.3	250.6	6.9	1243.6	1.5	1758.7	0.3	1.5	0.3	0.3	8.3	8.1	45.7	5.9	1.5	77.3	0.3	0.3	0.3	9	2.4	632.6	12.1
052_J	J	tumorectomy	27	Yes	Yes	NA	NA	No	LUMB	52	+ + -	23	pT2	pN1	Ductal (INV)	2	90	75	20	2	Yes	RO +	RP +	HER2 -	pT2	1.5	7.8	403.5	1.4	778.2	1.5	3244.4	0.3	1.5	0.3	0.3	232.3	8.1	31.8	44	30	4.7	0.3	2	0.3	9	40.6	438.6	12.1
053_J	J	tumorectomy	26	Yes	Yes	NA	NA	No	LUMA	74	+ + -	18	pT1	pN2	Ductal (INV)	1	100	60	15	8	No	RO +	RP +	HER2 -	pT1c	1.5	15.8	245.5	2.1	1396.6	1.5	7442.4	0.3	1.5	0.3	0.3	8.3	8.1	14.7	28	11.3	39.7	0.3	0.8	0.3	9	4.9	1104.2	12.1
054_J	J	mastectomy	29	Yes	NA	NA	No	No	LUMB	59	+ - -	60	pT3	pN2	Ductal (INV)	3	100	0	45	7	Yes	RO +	RP -	HER2 -	pT3	1.5	41.1	10000.5	76	7808.6	31.6	144963	0.3	1.5	0.3	0.9	120.7	8.1	432.3	424	130	20.2	1.8	18.2	0.3	92.4	35.4	5021.3	12.1
055_J	J	mastectomy	18	Yes	No	NA	Yes	No	LUMB	37	+ + -	15	pT1	pN1	Ductal (INV)	3	95	15	30	1	Yes	RO +	RP +	HER2 -	pT1c	1.5	38.3	8112.1	7.7	8500.4	1.5	18944.8	0.3	1.5	0.3	0.7	214.6	24.9	505.9	97	67.8	18	4.6	6.6	0.3	62.3	14.7	5146.5	291.8
056_J	J	mastectomy	19	Yes	Yes	No	NA	No	LUMB	54	+ - -	17	pT1	pN2	Ductal (INV)	2	100	5	25	4	No	RO +	RP -	HER2 -	pT1c	1.5	67	700.2	0.3	1808.1	1.5	1801.4	0.3	1.5	0.3	0.3	8.3	8.1	31.3	7.5	1.5	5	0.3	0.9	0.3	9	2.4	818	12.1
057_J	J	mastectomy	22	No	Yes	No	No	No	LUMB	56	+ + -	28	pT2	pN0	Lobular (INV)	2	80	10	25	0	No	RO +	RP +	HER2 -	pT2	1.5	42.5	3501.1	4.9	5760.9	1.5	8924	0.3	1.5	0.3	0.3	16.8	8.1	119	41.6	20.3	56.1	0.3	3.9	0.3	9	2.4	2087.3	12.1
058_J	J	tumorectomy	22	No	Yes	NA	NA	No	LUMB	66	+ - -	15	pT1	pN1	Ductal (INV)	3	100	0	60	2	No	RO +	RP -	HER2 -	pT1c	1.5	23.2	2185.6	2.7	3081.5	1.5	5289.6	0.3	1.5	0.3	0.3	107.5	40.2	7.8	24.5	15.6	55.1	0.3	1.2	0.3	9	13.8	797.8	12.1
059_J	J	mastectomy	27	Yes	Yes	Yes	NA	No	LUMA	66	+ - -	30	pT2	pN3	Lobular (INV)	2	70	0	5	18	Yes	RO +	RP -	HER2 -	pT2	1.5	22.7	3216.1	13.3	5295.8	3.1	32873.3	0.3	1.5	0.3	0.3	237.2	20.8	127.2	56.3	24.5	7.4	0.3	5.2	0.3	51	13.8	3974.5	12.1
060_J	J	tumorectomy	27	Yes	NA	NA	NA	No	LUMB	52	+ - -	20	pT1	pN0	Ductal (INV)	3	90	0	60	0	No	RO +	RP -	HER2 -	pT1c	1.5	7.8	600.7	2.2	734.7	1.5	3786.2	0.3	1.5	0.3	0.3	203.1	8.1	7.8	41.2	10.8	5.5	0.3	2.1	0.3	9	38.4	241.2	12.1
061_J	J	tumorectomy	31	Yes	NA	NA	No	Yes	LUMA	44	+ - -	23	pT2	pN1	Lobular (INV)	2	90	7	5	1	No	RO +	RP -	HER2 -	pT2	1.5	19.7	93.9	0.3	115	1.5	170.3	0.3	1.5	0.3	0.3	28.4	8.1	7.8	4.1	1.5	8.9	0.3	0.3	0.3	9	2.4	45.7	12.1
062_J	J	mastectomy	NA	Yes	Yes	No	Yes	No	LUMB	54	+ - -	32	pT2	pN3	Ductal and Lobular (INV)	3	100	3	30	28	Yes	RO +	RP -	HER2 -	pT2	1.5	7.8	243.9	2.6	2077	3.1	5373.3	0.3	1.5	0.3	1.2	96	19.9	43	24	25.5	8.7	0.3	1.3	0.3	17.9	10.4	2086.8	24.9
063_J	J	mastectomy	21	No	Yes	No	NA	No	LUMA	58	+ + -	55	pT3	pN1	Lobular (INV)	2	80	10	10	1	Yes	RO +	RP +	HER2 -	pT3	1.5	21.8	252.9	0.3	195	1.5	978.8	0.3	1.5	0.3	0.3	37.9	8.1	7.8	12.3	9	6.1	0.3	1.2	0.3	9	2.4	73.2	12.1
064_J	J	mastectomy	27	No	Yes	NA	NA	No	LUMB	87	+ - -	22	pT2	pN0	Ductal (INV)	3	30	0	20	0	Yes	RO +	RP -	HER2 -	pT2	1.5	7.8	1101.6	1.6	3191.4	1.5	5162.8	0.3	1.5	0.3	0.3	97.3	35.2	15	46.8	40.9	6.1	0.3	2.7	0.3	9	41.6	2306.1	24.9
065_J	J	mastectomy	24	Yes	Yes	No	Yes	No	LUMA	77	+ + -	25	pT2	pN3	Lobular (INV)	2	95	30	10	20	No	RO +	RP +	HER2 -	pT2	1.5	24.7	2112.7	3.3	5352.5	36.9	4989	NA	1.5	NA	1.7	8.3	8.1	1920.9	NA	20.4	8.3	18.6	7.1	0.3	101.7	2.4	752	12.1
066_J	J	mastectomy	28	Yes	Yes	No	No	No	LUMA	62	+ + -	30	pT2	pN1	Ductal (INV)	1	90	60	1	1	No	RO +	RP +	HER2 -	pT2	1.5	62.5	4275.7	36.8	6456.8	33.7	27672.6	0.3	1.5	0.3	3.6	20	8.1	1263.8	23.8	30.9	13.8	14.3	4	0.3	9	2.4	5503.2	28.6
067_J	J	tumorectomy	21	Yes	Yes	No	No	No	LUMA	64	+ + -	16	pT1	pN0	Ductal (INV)	1	98	30	2	0	No	RO +	RP +	HER2 -	pT1c	1.5	7.8	1594.9	0.8	2658.8	5.7	4969.7	0.3	1.5	0.3	0.3	77.3	8.1	38.6	66	36.3	6.2	0.3	1.5	0.3	9	18.2	855.5	49.7
068_J	J	mastectomy	21	Yes	Yes	No	Yes	No	TN	59	- - -	20	pT1	pN1	Ductal (INV)	3	0	0	22	3	Yes	RO -	RP -	HER2 -	pT1c	1.5	37.7	398.6	2.1	939.1	5.7	2235.4	0.3	1.5	0.3	0.3	204.2	8.1	7.8	34.3	29.7	55.5	0.3	0.8	0.3	9	59.3	430.3	12.1
069_J	J	mastectomy	24	Yes	Yes	NA	Yes	No	LUMB	69	+ + -	30	pT2	pN0	Ductal (INV)	2	100	30	25	0	No	RO +	RP +	HER2 -	pT2	1.5	22.9	204.1	2.7	911	5.7	2168.3	0.3	1.5	0.3	0.3	86.1	8.1	7.8	12.5	17.7	59.6	0.3	0.9	0.3	9	36.9	209	12.1
070_J	J	tumorectomy	29	Yes	Yes	No	NA	No	LUMA	79	+ + -	20	pT1	pN0	Ductal (INV)	2	100	70	15	0	No	RO +	RP +	HER2 -	pT1c	1.5	115.7	5796	13.3	6469.8	35.3	30242.1	0.3	1.5	0.3	1.9	8.3	8.1	1278.2	65.5	53.8	56.2	11.3	11.5	0.3	9	2.4	3478.1	12.1
071_J	J	tumorectomy	22	Yes	Yes	No	No	No	LUMB	61	+ - -	16	pT1	pN0	Ductal (INV)	2	70	0	20	0	No	RO +	RP -	HER2 -	pT1c	1.5	67.3	4388.1	57.8	3639.3	19	19773.1	0.3	1.5	2	0.3	334.3	35.4	165.1	230.5	98	263.7	0.3	20.2	0.3	9	89.5	2879.5	12.1
072_J	J	mastectomy	20	NA	Yes	Yes	NA	No	LUMB	70	+ + -	25	pT2	pN0	Ductal (INV)	3	90	90	60	0	No	RO +	RP +	HER2 -	pT2	1.5	18.2	6202.8	86.8	6043.2	19.9	117060	0.3	1.5	2	0.7	799.9	70.5	347.5	307.5	145.1	37.2	2.4	17.4	0.3	98.1	78.6	6856	40.3
073_J	J	tumorectomy	19	Yes	Yes	Yes	Yes	No	LUMA	74	+ - -	15	pT1	pN0	Ductal (INV)	2	100	1	1	0	No	RO +	RP -	HER2 -	pT1c	5.7	171	10000.5	34.4	5313.6	8	81328.8	0.3	1.5	0.3	0.3	132.4	36.1	98.1	251.9	100.9	24.9	3.5	12.4	0.3	9	56.8	3937	49.7
074_J	J	tumorectomy	23	No	NA	NA	No	No	LUMB	51	+ + -	25	pT2	pN2	Ductal (INV)	3	95	10	70	4	Yes	RO +	RP +	HER2 -	pT2	4.7	83.8	4119.2	8.4	5722.6	16.2	29396.8	0.3	1.5	0.3	0.3	46.5	8.1	110.6	129.4	46.2	21.4	2.2	4.9	0.3	73.8	7.7	2637.8	25.8
075_J	J	mastectomy	26	No	Yes	No	No	No	LUMB	60	+ + -	17	pT1	pN0	Ductal (INV)	3	98	98	50	0	Yes	RO +	RP +	HER2 -	pT1c	1.5	25.9	1709.5	6.3	4497.9	33.7	9274.6	0.3	1.5	1.4	0.3	30.7	18.7	542.8	136.5	72.2	176.8	10.2	11.1	0.3	9	6.3	2327.1	24.2
076_J	J	mastectomy	23	Yes	Yes	Yes	Yes	No	LUMA	62	+ + -	40	pT2	pN1	Other (INV)	2	100	100	15	1	No	RO +	RP +	HER2 -	pT2	1.5	19.7	947.7	0.3	1131.2	1.5	817.8	0.3	1.5	0.3	0.3	30.2	8.1	14.3	21	36.9	15.7	0.3	2.3	0.3	9	14.7	1268.8	12.1
077_J	J	mastectomy	26	Yes	Yes	NA	No	No	LUMA	65	+ + -	20	pT1	pN0	Ductal and Lobular (INV)	3	100	90	15	0	No	RO +	RP +	HER2 -	pT1c	1.5	28.1	10000.5	43.9	7012.5	18.1	94233.7	0.3	1.5	2.5	0.9	4827.5	137.9	267.8	324.6	140.5	57.5	0.8	11.9	0.3	28.8	291.8	4360.8	33.7
078_J	J	tumorectomy	20	Yes	Yes	Yes	Yes	Yes	LUMB	60	+ + -	35	pT2	pN2	Lobular (INV)	3	95	50	35	9	No	RO +	RP +	HER2 -	pT2	1.5	24.7	627	2.5	644.3	1.5	1617.1	0.3	1.5	0.3	0.3	30.7	8.1	7.8	20.5	34.8	8.3	0.3	1.3	0.3	9	9.9	310.4	12.1
079_J	J	tumorectomy	30	Yes	NA	NA	No	No	LUMB	52	+ - -	18	pT1	pN1	Ductal (INV)	3	60	0	30	1	No	RO +	RP -	HER2 -	pT1c	1.5	18.2	1543.2	1.5	4352.6	3.1	5444	0.3	1.5	0.3	0.3	79	18.7	90.2	31.2	26.4	6.2	0.3	2.8	0.3	9	23.3	1884.4	12.1
080_J	J	tumorectomy	18	Yes	No	NA	NA	Yes	LUMA	52	+ + -	17	pT1	pN0	Ductal (INV)	2	90	80	10	0	No	RO +	RP +	HER2 -	pT1c	1.5	35	3785.9	2.6	4378.9	14.2	6154.9	0.3	1.5	0.3	0.3	43.9	8.1	608.8	17.5	15.6	4.8	8	1.5	0.3	9	2.4	2866.7	25.8
081_J	J	tumorectomy	25	Yes	Yes	No	Yes	No	LUMB	64	+ + -	20	pT1	pN1	Ductal (INV)	3	100	80	20	1	No	RO +	RP +	HER2 -	pT1c	1.5	36.8	6858.4	10.8	9750.2	25.2	20806	0.3	1.5	0.8	0.7	73.2	8.1	879.1	58.5	51.4	20.4	15.9	14.8	0.3	9	8.1	3841.6	12.1
082_J	J	tumorectomy	29	Yes	Yes	Yes	No	No	LUMA	61	+ + -	16	pT1	pN0	Ductal (INV)	2	100	100	5	0	No	RO +	RP +	HER2 -	pT1c	1.5	17.5	1606.4	5.9	1656.3	8	4989	0.3	1.5	0.3	0.3	86.9	25.4	7.8	45.7	49.5	7.4	0.3	1.7	0.3	9	84.3	609.8	12.1
083_J	J	tumorectomy	18	Yes	No	NA	NA	No	LUMB	41	+ + -	17	pT1	pN1	Ductal (INV)	2	100	100	40	1	No	RO +	RP +	HER2 -	pT1c	1.5	29.2	1753.8	2.1	2952.4	3.1	6509.7	0.3	1.5	0.3	0.3	8.3	18	53.6	28.5	23.9	17.3	0.8	4	0.3	24.6	10.4	704.6	12.1
084_J	J	mastectomy	25	No	NA	NA	NA	No	LUMA	45	+ + -	12	pT1	pN0	Ductal (INV)	2	100	100	10	0	No	RO +	RP +	HER2 -	pT1c	6.6	27	10000.5	42.7	9871.9	23.5	86700.7	0.3	1.5	1.2	1.7	1978.6	232.8	472.6	343.7	350.3	68.7	1.1	13.4	0.3	28.8	440	5722.6	136.1
085_J	J	mastectomy	33	Yes	NA	NA	Yes	No	LUMB	47	+ + -	25	pT2	pN1	Ductal (INV)	3	80	80	35	3	Yes	RO +	RP +	HER2 -	pT2	1.5	63.1	10000.5	19.8	8523	12.2	63586.5	0.3	1.5	0.3	0.3	761.7	83.1	218.7	195.8	121.7	33.1	5.1	8.9	0.3	262.1	23.6	4008.7	28.6
086_J	J	mastectomy	17	Yes	Yes	No	Yes	No	LUMA	65	+ - -	13	pT1	pN0	Lobular (INV)	2	95	0	10	0	No	RO +	RP -	HER2 -	pT1c	22.6	128.5	5779.9	6.3	4949	5.7	13572.9	0.3	1.5	0.3	0.3	8.3	27.3	21.8	71.1	42.9	9.7	0.7	3.8	0.3	28.8	12.3	2701.8	12.1
087_J	J	mastectomy	20	No	Yes	No	Yes	No	LUMA	67	+ + -	10	pT1	pN0	Lobular (INV)	2	95	50	15	0	No	RO +	RP +	HER2 -	pT1b	1.5	29.2	3672.5	3.8	2320.6	3.1	6707.1	0.3	1.5	0.3	0.3	8.3	8.1	172.8	41.6	30.3	7.4	0.3	6.3	0.3	9	2.4	2547.4	12.1
088_J	J	tumorectomy	33	Yes	NA	NA	No	No	LUMB	62	+ + -	21	pT2	pN0	Other (INV)	2	100	75	35	0	Yes	RO +	RP +	HER2 -	pT2	6.1	99.7	1627.7	4.1	991.2	5.7	7154.5	0.3	1.5	0.3	0.3	8.3	8.1	16.4	17.7	1.5	15.2	0.3	2	0.3	9	2.4	999.7	12.1
089_J	J	mastectomy	20	Yes	NA	NA	No	No	LUMA	57	+ + -	14	pT1	pN1	Other (INV)	1	100	20	3	1	No	RO +	RP +	HER2 -	pT1c	1.5	63.7	6496	18.4	5326.1	8	24848.7	0.3	1.5	0.3	0.3	30	26.8	140.8	136	77.7	20.9	0.3	3.6	0.3	9	42.7	4094.2	12.1
090_J	J	tumorectomy	20	Yes	Yes	Yes	NA	No	LUMB	67	+ + -	25	pT2	pN0	Other (INV)	2	100	30	20	0	No	RO +	RP +	HER2 -	pT2	1.5	49.8	3369.5	25.1	4367.7	5.7	25747.3	0.3	1.5	0.3	0.3	8.3	8.1	27.9	51.4	4.1	46.1	0.3	6.2	0.3	9	2.4	1997.6	12.1
091_J	J	tumorectomy	30	Yes	Yes	NA	No	No	LUMA	82	+ + -	15	pT1	pN1	Ductal (INV)	2	100	80	15	2	Yes	RO +	RP +	HER2 -	pT1c	1.5	41.9	285	1.6	1245.8	3.1	4114.4	0.3	1.5	0.3	0.3	131.6	57.6	17.5	86.1	70.8	112	0.3	1.9	0.3	9	136.7	1508.6	12.1
092_J	J	tumorectomy	26	Yes	NA	NA	Yes	No	LUMB	49	+ + -	17	pT1	pN0	Ductal (INV)	2	90	90	25	0	No	RO +	RP +	HER2 -	pT1c	18.4	151.3	1.5	0.3	12.9	1.5	218.9	0.3	1.5	0.3	0.3	8.3	8.1	7.8	1.6	1.5	26.8	0.9	2.3	0.3	9	2.4	2.4	12.1
093_J	J	tumorectomy	23	Yes	Yes	NA	Yes	No	LUMA	73	+ + -	21	pT2	pN0	Ductal (INV)	2	100	85	10	0	Yes	RO +	RP +	HER2 -	pT2	1.5	124.3	1525.3	5.1	2373.9	1.5	10123	0.3	1.5	0.3	0.3	19.8	8.1	7.8	95.5	36.6	5.2	0.3	2.6	0.3	9	56.9	1879.1	12.1
094_J	J	tumorectomy	23	Yes	No	NA	Yes	No	LUMA	51	+ + -	20	pT1	pN1	Ductal (INV)	3	95	70	15	3	Yes	RO +	RP +	HER2 -	pT1c	1.5	38.5	150	1	395	1.5	588.1	0.3	1.5	0.3	0.3	77.3	8.1	7.8	14.4	24.6	237.8	0.3	1	0.3	9	12	350.2	12.1
095_J	J	tumorectomy	19	Yes	No	NA	No	No	LUMA	33	+ - -	15	pT1	pN0	Ductal (INV)	2	90	0	15	0	Yes	RO +	RP -	HER2 -	pT1c	1.5	7.8	4812.3	10.1	5161.8	5.7	15640.7	0.3	1.5	0.3	0.3	309.7	39.6	168.9	173.1	244.9	21.7	0.3	10.7	0.3	9	64.8	5702	36
096_J	J	NA	26	Yes	No	No	Yes	No	LUMA	48	+ + -	22	pT2	pN1	Ductal (INV)	2	100	100	15	1	Yes	RO +	RP +	HER2 -	pT2	1.5	7.8	419.3	1.6	1118.4	1.5	2929.4	0.3	1.5	0.3	0.3	8.3	8.1	7.8	8.1	1.5	33.4	0.3	1	0.3	9	2.4	253.9	12.1
097_J	J	mastectomy	22	Yes	Yes	NA	Yes	No	LUMB	90	+ + -	25	pT2	pN1	Lobular (INV)	3	90	15	20	1	No	RO +	RP +	HER2 -	pT2	2.8	16	2683.8	6.6	6585.3	12.5	9944.3	0.3	1.5	0.9	0.3	35.7	8.1	199	32.7	21.8	5.5	3.5	4.4	0.3	9	27.1	1440.9	26.3
098_J	J	tumorectomy	20	Yes	Yes	Yes	NA	No	LUMB	63	+ + -	25	pT2	pN2	Ductal (INV)	3	70	50	20	6	Yes	RO +	RP +	HER2 -	pT2	1.5	7.8	2533.8	2.3	5093	13.9	5931.6	0.3	1.5	1.2	0.3	8.3	8.1	507	32.8	10.3	154	1.9	1.5	0.3	18.2	2.4	1275.1	12.1
099_J	J	tumorectomy	34	Yes	Yes	Yes	No	No	LUMA	52	+ + -	19	pT1	pN0	Ductal (INV)	1	95	40	15	0	No	RO +	RP +	HER2 -	pT1c	1.5	17.1	110.6	0.9	165	9.7	531.7	0.3	1.5	0.3	0.3	275.9	8.1	7.8	17.5	22.8	21.9	0.3	0.3	0.3	9	85.6	34.9	12.1
100_J	J	mastectomy	25	Yes	NA	NA	No	No	LUMB	45	+ + -	12	pT1	pN1	Ductal (INV)	3	90	80	50	1	No	RO +	RP +	HER2 -	pT1c	1.5	7.8	348.4	0.3	756.7	1.5	1004.6	0.3	1.5	0.7	0.3	34	8.1	7.8	10.6	24	4.2	0.3	0.9	0.3	18.2	25.5	300.1	27.5
101_J	J	tumorectomy	26	Yes	Yes	No	No	No	LUMA	68	+ + -	23	pT2	pN1	Ductal (INV)	3	90	80	10	3	Yes	RO +	RP +	HER2 -	pT2	1.5	25.9	39	0.7	103.6	1.5	353.1	0.3	1.5	0.3	0.3	19.7	8.1	7.8	4.1	1.5	13.2	0.3	0.3	0.3	9	2.4	57.2	12.1
102_J	J	tumorectomy	39	No	NA	NA	NA	No	LUMB	49	+ + -	32	pT2	pN0	Ductal (INV)	3	20	30	25	0	Yes	RO +	RP +	HER2 -	pT2	1.5	24.7	2075.4	1.5	11433.6	32.9	7910.1	0.3	1.5	1.2	1.4	22.9	8.1	668.7	7.2	26.2	7.9	9.1	1.6	0.3	29.7	2.4	2146.8	29.8
103_J	J	tumorectomy	29	Yes	No	NA	Yes	No	LUMA	47	+ + -	20	pT1	pN1	Ductal (INV)	1	100	100	15	1	No	RO +	RP +	HER2 -	pT1c	1.5	37.7	4436.4	9.7	11433.6	9.7	36228	0.3	1.5	0.3	0.3	8.3	8.1	118.3	93.2	30.6	55.6	0.3	7.9	0.3	9	2.4	4472.2	12.1
104_J	J	mastectomy	22	Yes	Yes	No	Yes	No	LUMB	59	+ + -	15	pT1	pN0	Ductal (INV)	3	100	100	25	0	No	RO +	RP +	HER2 -	pT1c	1.5	33.9	2521.2	6.6	9534.5	6.7	22116.7	0.3	1.5	0.7	0.3	8.3	8.1	45	22.3	14.8	5.5	0.3	1.8	0.3	38.6	2.4	2768.8	12.1
105_J	J	tumorectomy	27	Yes	NA	NA	Yes	No	LUMA	47	+ + -	15	pT1	pN0	Ductal (INV)	2	30	100	15	0	No	RO +	RP +	HER2 -	pT1c	23.7	91.8	632.4	1.8	1305.1	9.7	6699.9	0.3	1.5	0.9	0.3	8.3	8.1	35.2	14.1	1.5	25.1	1	0.9	0.3	9	2.4	316.4	12.1
106_J	J	tumorectomy	22	NA	NA	NA	NA	No	LUMA	50	+ + -	25	pT1	pN1	Lobular (INV)	2	65	25	2	1	No	RO +	RP +	HER2 -	pT1c	1.5	37.2	55.9	3.7	37.8	1.5	207.2	0.3	1.5	0.3	0.3	8.3	8.1	7.8	1.6	1.5	4.2	0.3	0.3	0.3	9	2.4	8.1	12.1
107_J	J	tumorectomy	22	Yes	No	NA	NA	No	LUMB	51	+ + -	22	pT2	pN1	Ductal (INV)	3	80	80	20	1	Yes	RO +	RP +	HER2 -	pT2	1.5	22.1	69.7	0.8	310.4	1.5	378	0.3	1.5	0.3	0.3	44	8.1	7.8	7.8	6.9	33.9	0.3	0.3	0.3	9	5.9	107.9	12.1
108_J	J	mastectomy	32	Yes	No	NA	No	No	LUMA	44	+ + -	80	pT3	pN0	Ductal and Lobular (INV)	2	90	95	15	0	No	RO +	RP +	HER2 -	pT3	1.5	22.8	2052.9	1.4	1083.8	5.3	1856.7	0.3	1.5	0.3	0.3	8.3	8.1	7.8	7.1	1.5	5.5	0.3	1.4	0.3	9	2.4	350.9	12.1
109_J	J	tumorectomy	20	No	Yes	NA	No	No	LUMA	74	+ + -	10	pT1	pN0	Ductal (INV)	2	100	100	5	0	No	RO +	RP +	HER2 -	pT1b	1.5	55.7	203.1	1.4	878.3	6.7	2752.8	0.3	1.5	0.3	0.3	389.1	8.1	55.1	23.2	23	7.2	0.3	1.7	0.3	9	57	772.7	12.1
110_J	J	tumorectomy	26	No	No	NA	No	No	LUMB	46	+ + -	20	pT1	pN0	Ductal (INV)	3	20	90	20	0	No	RO +	RP +	HER2 -	pT1c	1.5	16.7	449.3	3.3	689.2	1.5	998.7	0.3	1.5	0.3	0.3	1189.4	8.1	7.8	62.6	43.4	13.8	0.3	1.6	0.3	9	303.6	256.3	12.1
111_J	J	mastectomy	29	Yes	Yes	NA	Yes	No	LUMA	79	+ + -	25	pT2	pN1	Ductal (INV)	2	100	100	15	1	Yes	RO +	RP +	HER2 -	pT2	1.5	7.8	3327.4	18	7664.8	27.6	56693.8	0.3	1.5	0.3	0.3	939.8	36.2	95.4	185.4	57.8	107.9	0.3	8.6	0.3	9	101.4	7154.8	12.1
112_J	J	tumorectomy	24	Yes	Yes	Yes	No	No	LUMB	57	+ + -	12	pT1	pN0	Ductal (INV)	2	100	100	40	0	Yes	RO +	RP +	HER2 -	pT1c	1.5	50.6	2852.8	4.5	8748.9	5.3	32168.8	0.3	1.5	0.3	0.3	84.9	8.1	125	32.7	41.4	7.4	1.1	NA	0.3	84.4	18.4	2228.4	12.1
113_J	J	mastectomy	21	Yes	Yes	NA	No	Yes	LUMA	59	+ + -	17	pT1	pN0	Lobular (INV)	2	60	15	5	0	No	RO +	RP +	HER2 -	pT1c	1.5	66.7	1543.8	0.3	3211.6	1.5	5094.1	0.3	1.5	0.3	0.3	95	8.1	27	16.2	14.3	5	0.3	2.5	0.3	9	8.2	1656.7	55.7
114_J	J	tumorectomy	17	Yes	Yes	No	No	No	LUMB	71	+ + -	15	pT1	pN0	Ductal (INV)	2	100	30	40	0	No	RO +	RP +	HER2 -	pT1c	1.5	25.9	10000.5	104.9	11433.6	11.1	244714	0.3	1.5	0.7	0.3	324.7	30	83.7	222.3	23	12.5	0.3	15.5	0.3	29.7	45.3	7657.2	12.1
115_J	J	tumorectomy	33	Yes	Yes	No	Yes	No	LUMB	70	+ + -	32	pT2	pN1	Ductal (INV)	3	90	90	30	1	Yes	RO +	RP +	HER2 -	pT2	1.5	7.8	4743.7	6.9	6109.3	5.3	26900.7	0.3	1.5	0.3	0.3	135.3	16.1	37.2	131.7	40.1	11.6	0.3	3.8	0.3	29.7	48.6	2450.9	12.1
116_J	J	tumorectomy	26	Yes	No	NA	Yes	No	LUMA	48	+ + -	20	pT1	pN0	Ductal (INV)	2	100	40	8	0	Yes	RO +	RP +	HER2 -	pT1c	1.5	7.8	5869.5	11.6	4570.4	6.7	41908.1	0.3	1.5	0.3	0.3	907.1	21.8	112	309.1	76.6	36.9	0.3	13.4	0.3	9	160.1	5117.5	12.1
117_J	J	tumorectomy	31	NA	Yes	No	Yes	No	LUMA	74	+ - -	24	pT2	pN0	Ductal (INV)	2	100	1	15	0	No	RO +	RP -	HER2 -	pT2	2.9	74.9	2900.9	5.2	3072.9	1.5	31575.7	0.3	1.5	0.3	0.3	19.1	8.1	7.8	28.8	4	1.6	0.3	2	0.3	9	2.4	1260.7	12.1
118_J	J	tumorectomy	37	No	NA	NA	NA	No	LUMB	57	+ + -	17	pT1	pN0	Lobular (INV)	2	90	40	20	0	No	RO +	RP +	HER2 -	pT1c	1.5	26.5	138.6	1.7	488.6	3.7	2588.9	0.3	1.5	0.3	0.3	8.3	8.1	7.8	16.4	1.5	19.3	0.3	0.3	0.3	9	2.4	171.4	12.1
119_J	J	mastectomy	29	Yes	NA	NA	Yes	No	HER2	46	- - +	7	pT1	pN0	Ductal (INV)	2	0	0	30	0	No	RO -	RP -	HER2 +	pT1b	1.5	7.8	947.4	0.9	3150.1	3.7	5994.7	0.3	1.5	0.3	0.3	26.8	8.1	90.3	24.6	24.5	21.1	0.3	2.5	0.3	9	16.8	1341.4	12.1
120_J	J	mastectomy	21	Yes	Yes	NA	Yes	No	LUMB	63	+ + -	30	pT2	pN1	Ductal (INV)	3	50	60	20	1	Yes	RO +	RP +	HER2 -	pT2	1.5	7.8	2501.9	2.5	4369.1	1.5	7546.8	0.3	1.5	0.3	0.3	18.2	8.1	33	64.8	34.8	20.3	0.3	2.2	0.3	9	19.2	2394.8	12.1
121_J	J	mastectomy	28	Yes	NA	NA	No	No	LUMB	54	+ - -	30	pT2	pN2	Ductal (INV)	2	95	2	20	5	Yes	RO +	RP -	HER2 -	pT2	1.5	21.5	5045.3	10.6	11433.6	9.7	9533.3	0.3	1.5	0.3	0.3	157.7	8.1	561.5	24.1	12.1	8.3	3.5	1.3	0.3	9	15.6	3065.8	12.1
122_J	J	tumorectomy	NA	Yes	Yes	No	Yes	No	LUMB	82	+ + -	36	pT2	pN1	Ductal (INV)	3	70	10	20	1	No	RO +	RP +	HER2 -	pT2	1.5	7.8	4013.2	77.2	8347.8	5.3	49099.3	0.3	1.5	0.3	0.3	114.2	62.4	40.3	380.6	105.5	66.8	0.3	10.4	0.3	9	115.9	6551.9	12.1
123_J	J	tumorectomy	27	No	Yes	No	No	No	LUMB	64	+ + -	22	pT2	pN1	Ductal (INV)	2	90	70	35	3	Yes	RO +	RP +	HER2 -	pT2	1.5	7.8	1372.7	18.5	7183.5	8.2	NA	0.3	1.5	0.3	0.3	8.3	8.1	105.1	17	7.4	14.1	0.3	1.9	0.3	9	10.2	3932.9	12.1
124_J	J	mastectomy	27	No	Yes	No	No	No	LUMB	52	+ + -	22	pT2	pN1	Ductal and Lobular (INV)	3	100	20	60	1	Yes	RO +	RP +	HER2 -	pT2	1.5	22.8	577.3	0.3	1474.8	1.5	844.1	0.3	1.5	0.3	0.3	8.3	8.1	38	3.2	3.8	1.6	0.3	0.3	0.3	9	2.4	1052.6	12.1
125_J	J	mastectomy	24	NA	Yes	Yes	Yes	No	LUMB	68	+ + -	35	pT2	pN1	Ductal (INV)	2	80	100	30	2	Yes	RO +	RP +	HER2 -	pT2	453.5	21.5	4726.2	24.8	10527.5	72.6	21170.7	0.3	1.5	0.3	0.3	429.1	127.2	175.4	58.2	46.4	118.5	0.3	3.6	0.3	9	239.8	7519.7	12.1
126_J	J	mastectomy	29	Yes	Yes	No	NA	No	LUMB	63	+ + -	30	pT2	pN0	Ductal (INV)	3	100	10	60	0	No	RO +	RP +	HER2 -	pT2	1.5	28.9	1.5	0.3	22.3	1.5	52.2	0.3	1.5	0.3	0.3	8.3	8.1	7.8	1.6	1.5	72	0.3	0.3	0.3	9	2.4	8.1	12.1
127_J	J	NA	28	Yes	Yes	NA	Yes	No	LUMA	59	+ + -	48	pT2	pN0	Ductal (INV)	2	100	90	15	0	No	RO +	RP +	HER2 -	pT2	1.5	7.8	405	0.3	2483.8	1.5	3006.9	0.3	1.5	0.7	0.3	58.1	8.1	148.3	4.1	13.6	1.6	0.3	1.2	0.3	9	5	2044.3	36
128_J	J	tumorectomy	21	Yes	No	NA	No	No	HER2	40	- - +	28	pT2	pN1	Ductal (INV)	3	0	0	30	2	No	RO -	RP -	HER2 +	pT2	1.5	21.5	10000.5	17	8160	5.3	51070.7	0.3	1.5	0.3	0.3	467	21.6	445.6	293.9	58	10.4	1.9	16.5	0.3	9	23.4	4164.6	12.1
129_J	J	tumorectomy	37	Yes	Yes	NA	No	No	TN	53	- - -	17	pT2	pN1	Ductal (INV)	3	3	0	NA	1	No	RO -	RP -	HER2 -	pT2	1.5	7.8	122	1	329.7	6.7	1001	0.3	1.5	0.3	0.3	371.2	16.9	7.8	39.7	56.2	8	0.3	1.6	0.3	9	91.4	449.3	12.1
130_J	J	mastectomy	23	No	Yes	NA	Yes	No	LUMB	76	+ - -	20	pT1	pN1	Lobular (INV)	2	70	5	50	1	No	RO +	RP -	HER2 -	pT1c	1.5	20.1	4085.2	7.5	4165.2	11.2	15290.8	0.3	1.5	0.3	0.3	45.1	8.1	197	59.3	17.5	107.8	2.6	5.2	0.3	9	2.4	1945.3	12.1
131_J	J	tumorectomy	20	Yes	NA	NA	NA	No	LUMA	56	+ + -	22	pT2	pN1	Ductal (INV)	1	100	80	15	2	Yes	RO +	RP +	HER2 -	pT2	1.5	7.8	7628.8	7.4	4351.9	6.7	13984.1	0.3	1.5	0.6	0.3	586.7	391.5	83	265.4	258.3	34.8	0.3	5.3	0.3	25.8	365.2	13676.7	50.4
132_J	J	mastectomy	19	Yes	No	NA	No	No	LUMA	42	+ - -	45	pT2	pN0	Ductal (INV)	3	80	0	15	0	No	RO +	RP -	HER2 -	pT2	1.5	38.8	10000.5	76.1	7084.1	18.5	172619	0.3	1.5	0.3	0.9	10680.4	60.7	225.1	825.7	293.8	231.7	0.3	69.4	0.3	25.8	203.8	10810.2	12.1
133_J	J	tumorectomy	27	Yes	Yes	No	Yes	No	LUMHER2	89	+ + +	25	pT2	pN2	Ductal (INV)	2	100	60	40	8	No	RO +	RP +	HER2 +	pT2	1.5	7.8	1981.2	5.2	1627.9	1.5	5314.5	0.3	1.5	0.3	0.3	65.3	18.5	7.8	61.4	24.7	13.6	0.3	2.4	0.3	9	36.3	1121.2	12.1
134_J	J	mastectomy	26	Yes	NA	NA	No	No	LUMB	46	+ + -	25	pT2	pN1	Other (INV)	3	70	80	35	1	Yes	RO +	RP +	HER2 -	pT2	1.5	29.8	525.3	0.3	719.5	8.2	3057.9	0.3	1.5	0.3	0.3	459.9	8.1	19.4	13	16.9	43.9	0.3	1.7	0.3	9	25.3	419.9	12.1
135_J	J	tumorectomy	20	Yes	Yes	No	Yes	No	LUMB	57	+ + -	20	pT1	pN0	Ductal (INV)	3	80	60	50	0	No	RO +	RP +	HER2 -	pT1c	1.5	20.9	1093.7	3	3086.1	5.2	12960.8	0.3	1.5	0.3	0.3	367.9	8.1	83.3	39.8	40.3	5.8	0.3	3.9	0.3	9	10.5	1784.7	12.1
136_J	J	mastectomy	28	No	Yes	NA	Yes	No	LUMA	83	+ + -	28	pT2	pN1	Ductal (INV)	2	90	100	12	1	Yes	RO +	RP +	HER2 -	pT2	24.9	73.4	1027.9	0.6	2108.3	1.5	6496.2	0.3	1.5	0.3	0.3	84.6	8.1	472.9	5.4	8.2	5	2.2	1.4	0.3	9	9.2	1945.5	12.1
137_J	J	mastectomy	24	Yes	No	NA	NA	Yes	LUMB	45	+ + -	60	pT3	pN2	Ductal (INV)	3	100	45	60	8	Yes	RO +	RP +	HER2 -	pT3	1.5	16.1	108.9	0.6	226	1.5	427.6	0.3	1.5	0.3	0.3	135.8	8.1	7.8	12.4	9.4	13.6	0.3	0.3	0.3	9	32.4	68.4	12.1
138_J	J	mastectomy	24	NA	NA	NA	NA	No	LUMA	45	+ + -	40	pT2	pN2	Ductal (INV)	3	90	80	10	6	Yes	RO +	RP +	HER2 -	pT2	1.5	114.7	267.7	1.8	226.3	1.5	695.3	0.3	1.5	0.3	0.3	240	8.1	54.8	4.1	12.2	3.7	0.3	0.3	0.3	9	19.2	140.5	12.1
139_J	J	mastectomy	25	Yes	Yes	NA	Yes	No	TN	81	- - -	35	pT2	pN0	Ductal (INV)	3	0	0	NA	0	No	RO -	RP -	HER2 -	pT2	1.5	51.9	1509.5	3.3	4074.8	1.5	11686.6	0.3	1.5	0.3	0.3	35.5	8.1	20.9	31.5	18.9	365.3	0.3	1	0.3	9	5.5	2988.1	12.1
140_J	J	mastectomy	21	Yes	Yes	Yes	Yes	No	LUMA	66	+ + -	25	pT2	pN1	Ductal (INV)	2	100	60	10	2	Yes	RO +	RP +	HER2 -	pT2	1.5	17	512.3	0.3	410.2	17.1	1245.2	0.3	1.5	0.3	0.3	8.3	8.1	7.8	1.6	1.5	8.5	0.3	0.3	0.3	9	2.4	151.7	12.1
141_J	J	tumorectomy	37	Yes	NA	NA	NA	No	LUMB	51	+ + -	25	pT2	pN2	Ductal (INV)	3	80	20	70	4	Yes	RO +	RP +	HER2 -	pT2	12.9	26.6	10000.5	66.3	3322.8	5.2	80962	0.3	1.5	0.3	0.3	483.3	19.4	75.2	296	35.4	2261	0.3	11.3	0.3	34.3	23	4945.3	12.1
142_J	J	mastectomy	19	Yes	Yes	Yes	No	No	LUMA	55	+ + -	20	pT1	pN0	Ductal (INV)	3	90	20	15	0	Yes	RO +	RP +	HER2 -	pT1c	1.5	25.2	1112.1	1.8	2454.3	3.6	7327.1	0.3	1.5	0.3	0.3	8.3	8.1	52.3	12.3	4	205.4	0.3	0.3	0.3	9	2.4	1442.5	12.1
143_J	J	mastectomy	18	Yes	Yes	No	No	Yes	LUMB	85	+ + -	19	pT1	pN1	Ductal (INV)	3	90	100	40	1	No	RO +	RP +	HER2 -	pT1c	1.5	7.8	4352.2	10.9	3663.4	9.7	23530.4	0.3	1.5	0.3	0.3	56.3	41.2	723	49	38.4	204.5	6.6	4.3	0.3	9	28.1	7353.8	12.1
144_J	J	tumorectomy	27	Yes	NA	NA	No	No	LUMB	53	+ + -	28	pT2	pN1	Ductal (INV)	2	100	100	25	1	Yes	RO +	RP +	HER2 -	pT2	14.1	83.4	413.7	0.3	380.1	1.5	1983.1	0.3	1.5	0.3	0.3	8.3	8.1	15.2	1.6	1.5	18	0.3	0.8	0.3	9	2.4	148.5	12.1
145_J	J	tumorectomy	29	Yes	Yes	Yes	NA	No	LUMA	63	+ + -	20	pT1	pN2	Ductal (INV)	3	95	40	5	5	Yes	RO +	RP +	HER2 -	pT1c	1.5	16.1	5431	13.5	2344.1	5.2	13029	0.3	1.5	0.3	0.3	2111.2	35.8	22	116.6	44.7	60.4	0.3	4.4	0.3	9	253.8	896.7	12.1
146_J	J	mastectomy	32	Yes	Yes	NA	Yes	No	LUMA	56	+ - -	60	pT3	pN3	Lobular (INV)	2	75	0	10	11	No	RO +	RP -	HER2 -	pT3	1.5	7.8	207.1	2.1	657.8	1.5	979.6	0.3	1.5	0.3	0.3	477	53.7	16.6	32.6	49.8	10.5	0.3	1.4	0.3	9	148.9	338.2	12.1
147_J	J	mastectomy	26	Yes	No	NA	Yes	No	TN	49	- - -	23	pT2	pN1	Ductal (INV)	3	0	0	NA	1	No	RO -	RP -	HER2 -	pT2	1.5	7.8	345.6	1.1	581.4	1.5	1325.7	0.3	1.5	0.3	0.3	255	8.1	15.9	14.7	23.9	11.5	0.3	0.7	0.3	9	34	223.3	12.1
148_J	J	mastectomy	24	Yes	No	NA	No	No	TN	37	- - -	30	pT2	pN0	Ductal (INV)	3	1	10	45	0	No	RO -	RP -	HER2 -	pT2	1.5	128.5	10000.5	22.9	5184.1	3.6	119994	0.3	1.5	0.3	0.3	8.3	8.1	267	18.1	3.5	52.8	1.7	6.7	0.3	31.7	2.4	4530.4	12.1
149_J	J	tumorectomy	30	Yes	No	NA	No	No	LUMB	49	+ - -	20	pT1	pN2	Ductal (INV)	3	70	1	70	4	Yes	RO +	RP -	HER2 -	pT1c	1.5	39.9	110.9	0.3	207.2	1.5	624.1	0.3	1.5	0.3	0.3	30.6	8.1	7.8	7	4.5	53.1	0.3	0.3	0.3	9	9.2	114.9	12.1
150_J	J	tumorectomy	25	Yes	NA	NA	Yes	No	LUMA	44	+ + -	15	pT1	pN0	Ductal (INV)	2	100	100	15	0	No	RO +	RP +	HER2 -	pT1c	1.5	7.8	362.3	2.7	370.3	1.5	1162.7	0.3	1.5	0.3	0.3	272.7	8.1	7.8	33.3	24.7	4.9	0.3	2.6	0.3	9	29.1	161	12.1
151_J	J	tumorectomy	19	No	No	NA	No	No	LUMB	26	+ + -	20	pT1	pN1	Ductal (INV)	2	100	80	25	1	Yes	RO +	RP +	HER2 -	pT1c	1.5	60.1	1267.6	1.5	3319	1.5	4534.2	NA	1.5	NA	0.3	61	8.1	132.3	8.8	23	8.8	1.2	NA	0.3	182.9	5.3	772.9	12.1
152_J	J	tumorectomy	24	Yes	Yes	Yes	NA	No	LUMHER2	60	+ + +	35	pT2	pN3	Lobular (INV)	3	100	80	25	10	Yes	RO +	RP +	HER2 +	pT2	1.5	7.8	2091.7	7.4	2445.6	1.5	7906.1	0.3	1.5	1	0.3	60.3	40	61.8	76.9	64.5	8.8	0.3	3.3	0.3	9	65.3	1166.5	12.1
153_J	J	mastectomy	28	Yes	Yes	No	No	No	TN	69	- - -	27	pT2	pN0	Other (INV)	3	0	4	70	0	No	RO -	RP -	HER2 -	pT2	1.5	7.8	1466.7	2.9	4611.7	1.5	6862.5	0.3	1.5	0.3	0.3	261.9	99.2	50.9	52.8	87.3	14.3	0.3	3.1	0.3	9	149.9	3581.5	27.9
154_J	J	mastectomy	20	Yes	No	NA	Yes	No	LUMA	48	+ + -	30	pT2	pN1	Lobular (INV)	2	80	90	10	2	No	RO +	RP +	HER2 -	pT2	1.5	20.9	9786.5	2.6	3003.5	1.5	111126	0.3	1.5	0.3	0.3	254.6	16.9	475.2	74.4	61.7	29.6	7.3	6.1	0.3	67.4	12.9	2891.2	143.4
155_J	J	mastectomy	22	Yes	No	NA	NA	No	LUMB	37	+ + -	24	pT2	pN0	Ductal (INV)	3	50	10	80	0	Yes	RO +	RP +	HER2 -	pT2	1.5	102.5	659.7	6.3	1053.1	1.5	4768.9	0.3	1.5	0.3	0.3	119.5	8.1	7.8	12.6	8.2	497.4	0.3	0.3	0.3	9	11.4	421.8	12.1
156_J	J	mastectomy	22	Yes	Yes	NA	Yes	No	LUMB	70	+ - -	30	pT2	pN1	Ductal (INV)	3	90	0	45	3	Yes	RO +	RP -	HER2 -	pT2	1.5	7.8	158.1	2.2	448.6	1.5	1003.1	0.3	1.5	0.3	0.3	656.2	16.1	7.8	29.3	41.3	51.7	0.3	0.8	0.3	9	176	280.3	12.1
157_J	J	tumorectomy	26	Yes	NA	NA	NA	No	LUMB	50	+ - -	43	pT2	pN2	Other (INV)	3	50	0	20	4	Yes	RO +	RP -	HER2 -	pT2	1.5	70.4	9331.4	6.1	4399.5	1.5	109346	0.3	1.5	0.3	0.3	26.3	8.1	201.3	97.2	25.8	5.4	0.7	2.7	0.3	9	8.4	2713.4	12.1
158_J	J	mastectomy	21	Yes	Yes	Yes	No	No	HER2	52	- - +	11	pT1	pN0	Ductal (INV)	3	0	0	80	0	No	RO -	RP -	HER2 +	pT1c	1.5	98.3	4029.7	1.3	4987.5	6.5	21761	0.3	1.5	0.3	0.3	118.6	8.1	61.1	30.4	22.7	7	1	1.5	0.3	25.5	16.9	1565.4	12.1
159_J	J	mastectomy	21	Yes	Yes	No	NA	No	TN	92	- - -	18	pT1	pN0	Ductal (INV)	3	0	0	26	0	No	RO -	RP -	HER2 -	pT1c	1.5	18.4	49.3	0.3	243.3	1.5	273.9	0.3	1.5	0.3	0.3	644.2	8.1	7.8	5.5	8.6	10.3	0.3	0.3	0.3	9	23	98.6	12.1
160_J	J	tumorectomy	26	Yes	Yes	No	Yes	No	LUMB	57	+ + -	20	pT1	pN0	Ductal (INV)	2	90	70	20	0	No	RO +	RP +	HER2 -	pT1c	1.5	25.8	301.5	0.3	282	3.8	708.2	0.3	1.5	0.3	0.3	8.3	8.1	7.8	6.7	7.9	4.2	0.3	0.3	0.3	9	2.4	131.9	12.1
161_J	J	tumorectomy	22	Yes	NA	NA	Yes	No	LUMB	49	+ + -	20	pT1	pN0	Ductal (INV)	2	95	70	30	0	Yes	RO +	RP +	HER2 -	pT1c	1.5	20.5	1316.1	2.2	9726.4	7.8	7038.7	0.3	1.5	0.3	0.3	446.4	32.3	179.8	34.6	50.3	19.1	0.3	2.1	0.3	25.5	63.8	1208.8	33.3
162_J	J	mastectomy	26	No	No	NA	Yes	No	LUMHER2	32	+ + +	25	pT2	pN0	Ductal (INV)	3	95	70	5	0	Yes	RO +	RP +	HER2 +	pT2	1.5	21.2	584.5	1.7	2289.1	1.5	4360.5	0.3	1.5	0.3	0.3	45.3	8.1	7.8	15.3	8.6	58.4	0.3	0.3	0.3	9	25.6	877.7	12.1
163_J	J	tumorectomy	24	Yes	NA	NA	Yes	No	HER2	56	- - +	12	pT1	pN0	Other (INV)	3	0	0	20	0	Yes	RO -	RP -	HER2 +	pT1c	1.5	31.4	539.7	0.3	819.9	3.8	3204.1	0.3	1.5	0.3	0.3	113	8.1	45.4	11.8	17.5	21.1	0.3	0.9	0.3	9	15.8	355.9	12.1
164_J	J	mastectomy	21	Yes	No	NA	Yes	No	LUMA	47	+ - -	30	pT2	pN1	Ductal (INV)	2	95	7	18	2	Yes	RO +	RP -	HER2 -	pT2	1.5	16.9	3130.8	5.3	6198.4	7.8	10515.9	0.3	1.5	0.3	0.3	72.5	32.2	7.8	50.8	57.8	593	0.3	1.5	0.3	9	79.4	1802.8	12.1
165_J	J	mastectomy	24	Yes	Yes	No	Yes	No	LUMA	76	+ + -	20	pT1	pN1	Ductal (INV)	2	100	70	10	1	NA	RO +	RP +	HER2 -	pT1c	1.5	17.7	11.6	0.3	296.2	1.5	375.1	0.3	1.5	0.3	0.3	75.9	8.1	7.8	1.6	3.8	13	0.3	0.3	0.3	9	7.4	65.8	12.1
166_J	J	tumorectomy	21	Yes	NA	NA	NA	No	LUMB	39	+ + -	16	pT1	pN0	Lobular (INV)	2	100	100	30	0	No	RO +	RP +	HER2 -	pT1c	1.5	7.8	406.7	0.3	1138.2	1.5	1447.9	0.3	1.5	0.3	0.3	174.3	31	7.8	28.8	34.8	46.1	0.3	1.5	0.3	9	87.4	662.8	24.8
167_J	J	tumorectomy	26	Yes	Yes	NA	NA	No	LUMA	77	+ + -	40	pT2	pN0	Other (INV)	1	100	90	15	0	No	RO +	RP +	HER2 -	pT2	1.5	7.8	47.7	0.3	175.4	1.5	271.1	0.3	1.5	0.3	0.3	280.8	8.1	7.8	12	17.8	5.9	0.3	0.3	0.3	9	34.4	150.9	26.3
168_J	J	tumorectomy	28	Yes	NA	NA	NA	No	LUMB	43	+ + -	17	pT1	pN0	Ductal (INV)	3	100	60	60	0	No	RO +	RP +	HER2 -	pT1c	1.5	7.8	40.5	0.3	212.2	15.6	193.2	0.3	1.5	0.3	0.3	9071.9	38	35.9	17.1	27.6	32.7	0.3	0.9	0.3	9	541	16.6	12.1
169_J	J	tumorectomy	23	Yes	Yes	No	No	No	TN	59	- - -	15	pT1	pN0	Ductal (INV)	3	0	0	90	0	No	RO -	RP -	HER2 -	pT1c	1.5	29.6	10000.5	39	11433.6	15.6	73561.5	0.3	1.5	0.3	0.3	54.7	177.2	599	52.7	65	9.1	0.9	8	0.3	25.5	46.5	9310.3	12.1
170_J	J	mastectomy	22	Yes	Yes	Yes	NA	No	LUMHER2	75	+ + +	40	pT2	pN1	Ductal (INV)	3	80	80	40	1	Yes	RO +	RP +	HER2 +	pT2	1.5	47.8	844.4	4.9	1424.2	1.5	5029.7	0.3	1.5	0.3	0.3	8.3	8.1	7.8	1.6	1.5	4.4	0.3	0.3	0.3	9	2.4	300.1	12.1
171_J	J	tumorectomy	18	Yes	Yes	NA	NA	No	LUMA	77	+ - -	12	pT1	pN0	Lobular (INV)	2	90	NA	15	0	No	RO +	RP -	HER2 -	pT1c	1.5	165.9	4802.8	20.7	6038.5	1.5	33165.6	0.3	1.5	0.3	0.3	282.4	8.1	54	31.8	13.9	57.7	0.3	4.2	0.3	9	60.5	1950.5	12.1
172_J	J	tumorectomy	20	Yes	Yes	Yes	NA	No	LUMB	90	+ + -	15	pT1	pN0	Ductal (INV)	2	95	40	20	0	Yes	RO +	RP +	HER2 -	pT1c	1.5	117.8	1830.6	2.1	3974.2	3.8	12166.4	0.3	1.5	0.3	0.3	42.6	8.1	16.6	35.2	44.5	3.3	0.3	0.7	0.3	9	66.1	1924.2	12.1
173_J	J	tumorectomy	24	Yes	Yes	No	No	No	LUMB	64	+ - -	23	pT2	pN0	Ductal (INV)	2	95	2	20	0	No	RO +	RP -	HER2 -	pT2	1.5	45.4	44.5	0.3	125.5	1.5	366	0.3	1.5	0.3	0.3	70.8	8.1	7.8	8.3	13.1	5.5	0.3	0.3	0.3	9	9	74.7	12.1
174_J	J	NA	22	Yes	No	No	Yes	No	TN	40	- - -	22	pT2	pN0	Ductal (INV)	3	0	0	70	0	No	RO -	RP -	HER2 -	pT2	1.5	30.8	41.3	0.3	224.9	1.5	592.5	0.3	1.5	0.3	0.3	57.8	8.1	7.8	3.6	6.9	10.3	0.3	0.3	0.3	9	2.4	37.1	12.1
175_J	J	mastectomy	31	No	Yes	NA	Yes	No	LUMA	68	+ + -	40	pT2	pN1	Ductal (INV)	2	100	60	5	2	Yes	RO +	RP +	HER2 -	pT2	5.4	200.9	997	0.3	3931.9	6.5	6153.1	0.3	1.5	0.3	0.6	213.2	8.1	694	1.6	1.5	8	2.5	0.9	0.3	364.7	6.1	977.6	12.1
176_J	J	tumorectomy	18	No	Yes	Yes	NA	No	LUMB	75	+ - -	20	pT1	pN0	Ductal (INV)	3	100	0	20	0	No	RO +	RP -	HER2 -	pT1c	1.5	36.6	10000.5	6.3	6007.5	6.5	53544.2	0.3	1.5	0.3	0.3	8.3	8.1	100.2	14.1	1.5	6.3	1.1	0.3	0.3	9	2.4	1865.5	12.1
177_J	J	tumorectomy	23	Yes	Yes	Yes	Yes	No	LUMB	67	+ + -	20	pT1	pN2	Ductal (INV)	2	100	35	30	4	Yes	RO +	RP +	HER2 -	pT1c	1.5	24.6	44.5	0.3	239.5	1.5	1179.9	0.3	1.5	0.3	0.3	8.3	8.1	7.8	1.6	1.5	5.2	0.3	0.3	0.3	9	2.4	61.5	12.1
178_J	J	tumorectomy	24	Yes	Yes	Yes	Yes	No	TN	54	- - -	18	pT1	pN0	Ductal (INV)	3	1	3	80	0	No	RO -	RP -	HER2 -	pT1c	1.5	7.8	124.1	0.3	492.6	1.5	1064.4	0.3	1.5	0.3	0.3	413.9	8.1	7.8	22.8	47.9	4.2	0.3	0.8	0.3	9	71.3	445.4	12.1
179_J	J	mastectomy	26	No	Yes	No	NA	No	LUMA	79	+ - -	65	pT3	pN3	Lobular (INV)	2	90	5	15	23	Yes	RO +	RP -	HER2 -	pT3	1.5	27.7	5574.7	13.6	8982.4	21.9	83023.3	0.3	1.5	0.9	0.3	33.5	8.1	1307.5	175.4	98.7	89.1	10.2	3.3	0.3	61.6	10	5416.4	12.1
180_J	J	tumorectomy	31	Yes	No	NA	Yes	Yes	LUMA	59	+ + -	28	pT2	pN0	Ductal (INV)	2	NA	NA	8	0	No	RO +	RP +	HER2 -	pT2	1.5	18.4	1004.4	0.3	2170.8	1.5	7539.3	0.3	1.5	0.3	0.3	8.3	8.1	7.8	1.6	1.5	5.1	0.3	0.3	0.3	9	2.4	1002.4	12.1
181_J	J	tumorectomy	21	Yes	Yes	NA	Yes	No	LUMA	63	+ + -	20	pT1	pN0	Ductal (INV)	2	100	10	15	0	No	RO +	RP +	HER2 -	pT1c	1.5	34.3	1110.7	0.3	2169.2	1.5	5611.1	0.3	1.5	0.3	0.3	58.8	8.1	7.8	5.2	3.8	19.3	0.3	0.3	0.3	9	7.2	1299.8	12.1
182_J	J	tumorectomy	25	NA	NA	NA	NA	No	LUMB	47	+ + -	18	pT1	pN0	Lobular (INV)	2	70	70	25	0	No	RO +	RP +	HER2 -	pT1c	1.5	7.8	590.2	3.8	1366.5	5.2	2654.8	0.3	1.5	0.3	0.3	472.3	35.2	7.8	46.1	89.9	19.5	0.3	1.6	0.3	9	110.7	649.8	12.1
183_J	J	tumorectomy	NA	Yes	Yes	NA	NA	No	LUMB	54	+ - -	25	pT2	pN0	Ductal (INV)	2	80	0	25	0	Yes	RO +	RP -	HER2 -	pT2	1.5	46.7	6268.8	9.5	4805.9	7.8	24520.1	0.3	1.5	0.3	0.3	8.3	8.1	217	50.8	7.9	1.6	1.2	1.6	0.3	9	2.4	1462.8	12.1
184_J	J	tumorectomy	25	Yes	No	NA	No	No	LUMB	50	+ + -	23	pT2	pN0	Ductal (INV)	3	90	100	50	0	Yes	RO +	RP +	HER2 -	pT2	1.5	30.8	5218	33.3	6533.4	13.6	72865.2	0.3	1.5	0.3	0.3	8.3	8.1	391.6	78.1	16.8	685.5	1.3	3.3	0.3	9	7	3051	12.1
185_J	J	tumorectomy	24	Yes	Yes	No	No	No	TN	64	- - -	20	pT1	pN0	Ductal (INV)	3	5	0	NA	0	No	RO -	RP -	HER2 -	pT1c	5.9	39.9	952.9	0.3	2606.3	1.5	20597.9	0.3	1.5	0.3	0.3	103.7	8.1	43.5	8.9	1.5	30	0.3	1.3	0.3	9	2.4	941.5	12.1
186_J	J	mastectomy	16	No	Yes	No	Yes	No	LUMA	54	+ + -	14	pT1	pN0	Ductal (INV)	1	90	40	10	0	No	RO +	RP +	HER2 -	pT1c	1.5	38.2	10000.5	18.7	11433.6	13	65217.1	0.3	1.5	0.3	0.3	8.3	8.1	1078.1	65.7	21.9	3.3	6	1.7	0.3	37.9	14.6	4900.3	12.1
187_J	J	mastectomy	29	Yes	Yes	No	NA	No	LUMB	78	+ + -	45	pT2	pN0	Ductal (INV)	3	90	80	65	0	No	RO +	RP +	HER2 -	pT2	1.5	7.8	218.6	0.9	563.9	1.5	1422.4	0.3	1.5	0.3	0.3	252.5	8.1	7.8	24.5	41.3	14.7	0.3	1.1	0.3	9	80.2	618.8	12.1
188_J	J	tumorectomy	29	Yes	Yes	No	No	No	TN	77	- - -	35	pT2	pN1	Ductal (INV)	3	0	0	NA	2	Yes	RO -	RP -	HER2 -	pT2	1.5	7.8	212.2	1.4	1407.6	5.2	4385.8	0.3	1.5	0.3	0.3	668.9	70.2	16.6	75.6	105.3	19.2	0.3	3.3	0.3	17.6	339.6	1874.7	12.1
189_J	J	tumorectomy	28	Yes	No	NA	NA	No	LUMB	48	+ + -	20	pT1	pN1	Ductal (INV)	1	15	90	50	1	No	RO +	RP +	HER2 -	pT1c	1.5	39.9	230.7	1.1	176.1	1.5	543.7	0.3	1.5	0.3	0.3	27.3	8.1	7.8	3.7	3.2	22.2	0.3	0.3	0.3	9	2.4	122.7	12.1
190_J	J	tumorectomy	19	No	No	NA	Yes	No	LUMA	45	+ + -	23	pT2	pN0	Ductal (INV)	2	90	20	10	0	No	RO +	RP +	HER2 -	pT2	1.5	7.8	2667.7	3	2660.1	8.3	3678.9	0.3	1.5	0.3	0.3	74	8.1	7.8	15.2	36.7	7	0.3	2.3	0.3	19.9	37.6	1930.6	12.1
191_J	J	mastectomy	23	Yes	Yes	No	NA	No	LUMB	58	+ - -	80	pT3	pN2	Ductal (INV)	3	100	2	25	6	Yes	RO +	RP -	HER2 -	pT3	1.5	22.1	1184.9	1	5873.1	6.5	6657.9	0.3	1.5	0.3	0.3	8.3	8.1	54.2	20.8	9.8	21.3	0.3	NA	0.3	9	2.4	1675.9	12.1
192_J	J	mastectomy	26	No	Yes	No	NA	No	LUMA	58	+ - -	45	pT2	pN2	Ductal (INV)	3	90	5	5	5	Yes	RO +	RP -	HER2 -	pT2	1.5	36.4	2597.3	0.8	1949.3	4.6	7344.7	0.3	1.5	0.3	0.3	8.3	8.1	7.8	12.9	14.5	1.6	0.3	0.9	0.3	9	2.4	730.2	12.1
193_J	J	tumorectomy	31	Yes	Yes	NA	No	No	HER2	53	- - +	17	pT1	pN0	Ductal (INV)	2	0	0	30	0	No	RO -	RP -	HER2 +	pT1c	1.5	31.8	550.5	8.1	289.8	1.5	1651.8	0.3	1.5	0.3	0.3	8.3	8.1	7.8	36.9	18.7	5.9	0.3	8.9	0.3	9	2.4	59.1	12.1
194_J	J	tumorectomy	27	Yes	Yes	No	Yes	No	TN	44	- - -	17	pT1	pN0	Ductal (INV)	3	0	0	80	0	No	RO -	RP -	HER2 -	pT1c	1.5	24.2	815	3.8	1089.8	1.5	4514.1	0.3	1.5	0.3	0.3	134.7	51.5	28.4	42.6	51.9	15.9	0.6	2.7	0.3	19.9	115.8	1292.9	12.1
195_J	J	tumorectomy	23	Yes	No	NA	No	No	LUMA	43	+ + -	17	pT1	pN1	Ductal (INV)	2	80	75	15	1	No	RO +	RP +	HER2 -	pT1c	1.5	58.7	10000.5	36.7	10096	6.5	41152.3	0.3	1.5	0.6	0.3	98.9	50.6	93.4	264	47.4	29.8	0.3	6	0.3	9	15.2	5520.6	12.1
196_J	J	tumorectomy	32	Yes	Yes	No	NA	Yes	LUMB	74	+ + -	20	pT1	pN1	Ductal (INV)	2	85	95	20	1	No	RO +	RP +	HER2 -	pT1c	1.5	19.9	628.3	0.3	981.1	1.5	2431.4	0.3	1.5	0.3	0.3	8.3	8.1	7.8	13.3	15	34.4	0.3	0.3	0.3	9	20.1	390.5	12.1
197_J	J	mastectomy	23	No	Yes	NA	No	No	LUMB	79	+ - -	40	pT2	pN2	Ductal (INV)	3	100	2	70	5	No	RO +	RP -	HER2 -	pT2	1.5	7.8	833.2	0.8	2311.2	1.5	2583.5	0.3	1.5	0.3	0.3	21.8	8.1	23.2	7.1	4.2	103.3	0.3	0.3	0.3	9	2.4	668.2	12.1
198_J	J	tumorectomy	22	No	Yes	No	Yes	No	LUMA	66	+ - -	30	pT2	pN0	Lobular (INV)	2	80	5	5	0	No	RO +	RP -	HER2 -	pT2	1.5	50.7	9010.6	28.9	8509.2	6.5	30398.8	0.3	1.5	0.3	0.3	8.3	54.8	30.3	107.8	43.4	447.1	0.3	2.8	0.3	9	10.7	6217	12.1
199_J	J	tumorectomy	27	Yes	Yes	No	No	No	LUMB	68	+ + -	20	pT1	pN0	Lobular (INV)	2	100	100	30	0	No	RO +	RP +	HER2 -	pT1c	1.5	24.2	191.3	0.3	546.2	6.5	1117.2	0.3	1.5	0.3	0.3	302.7	8.1	7.8	26.1	20.6	18.5	0.3	0.7	0.3	9	34.9	213.7	12.1
200_J	J	tumorectomy	19	Yes	No	NA	Yes	No	LUMB	47	+ + -	28	pT2	pN1	Ductal (INV)	2	90	90	20	1	Yes	RO +	RP +	HER2 -	pT2	1.5	61.2	69.8	1.2	215.7	1.5	686.8	0.3	1.5	0.3	0.3	8.3	8.1	7.8	5	4.8	25	0.3	0.3	0.3	9	2.4	59.1	12.1
201_J	J	tumorectomy	25	No	NA	NA	Yes	No	LUMB	47	+ + -	28	pT2	pN1	Ductal (INV)	2	80	20	30	1	Yes	RO +	RP +	HER2 -	pT2	1.5	65.6	158.6	0.3	347.3	1.5	905.4	0.3	1.5	0.3	0.3	8.3	8.1	7.8	8.4	8.3	234.5	0.3	0.3	0.3	9	2.4	88.8	12.1
202_J	J	mastectomy	19	Yes	Yes	Yes	No	No	LUMA	65	+ + -	20	pT1	pN2	Ductal (INV)	1	100	100	3	6	Yes	RO +	RP +	HER2 -	pT1c	1.5	62.6	7509.3	4.3	6659	11.7	25762.7	0.3	1.5	0.3	0.3	8.3	8.1	571.2	39	18	1.6	3.2	3.6	0.3	9	2.4	2765	12.1
203_J	J	tumorectomy	26	Yes	No	NA	Yes	No	LUMA	44	+ + -	17	pT1	pN2	Ductal (INV)	2	100	100	15	4	Yes	RO +	RP +	HER2 -	pT1c	1.5	29.3	28	0.3	147.4	1.5	233.2	0.3	1.5	0.3	0.3	143.2	8.1	7.8	1.6	1.5	17.2	0.3	0.3	0.3	9	2.4	43.1	12.1
204_J	J	mastectomy	37	Yes	Yes	NA	No	No	LUMA	45	+ + -	35	pT2	pN1	Ductal (INV)	3	100	100	5	1	Yes	RO +	RP +	HER2 -	pT2	1.5	124.4	2837	1.2	1950.8	4.6	12833.2	0.3	1.5	0.3	0.3	8.3	8.1	7.8	1.6	1.5	8.4	0.3	0.3	0.3	9	2.4	1111.2	12.1
205_J	J	tumorectomy	27	Yes	Yes	Yes	NA	No	LUMB	66	+ + -	15	pT1	pN1	Ductal (INV)	2	85	95	30	1	Yes	RO +	RP +	HER2 -	pT1c	1.5	46.1	1363	4.6	2476.8	3.6	6409.3	0.3	1.5	0.3	0.3	31.6	19.2	42.3	52.7	17.5	1.6	0.3	1.5	0.3	9	11.2	715.4	12.1
206_J	J	tumorectomy	24	Yes	Yes	NA	No	No	LUMB	79	+ + -	15	pT1	pN0	Ductal (INV)	3	100	100	80	0	Yes	RO +	RP +	HER2 -	pT1c	1.5	25.9	34.1	0.3	169.6	1.5	434.9	0.3	1.5	0.3	0.3	137.3	8.1	7.8	12.2	29	12.4	0.3	0.3	0.3	9	24.3	71.9	12.1
207_J	J	tumorectomy	19	Yes	Yes	No	No	No	LUMA	57	+ + -	17	pT1	pN0	Ductal (INV)	2	100	80	15	0	No	RO +	RP +	HER2 -	pT1c	1.5	78.9	10000.5	7.6	6463.4	8.3	39450.5	0.3	1.5	0.3	0.3	8.3	8.1	63.3	26	5.7	5.1	0.3	2.6	0.3	9	2.4	1636	12.1
208_J	J	tumorectomy	23	Yes	Yes	NA	No	No	LUMA	82	+ + -	24	pT2	pN2	Ductal (INV)	2	95	80	3	6	Yes	RO +	RP +	HER2 -	pT2	1.5	29.6	74.3	0.3	356.6	1.5	483.5	0.3	1.5	0.3	0.3	56.8	8.1	7.8	9.2	10.2	71.4	0.3	0.3	0.3	9	24.4	164.9	12.1
209_J	J	mastectomy	30	Yes	Yes	NA	No	No	LUMB	59	+ + -	35	pT2	pN2	Ductal (INV)	3	100	90	30	4	Yes	RO +	RP +	HER2 -	pT2	28.1	7.8	10000.5	11.2	9281.5	18.3	114078	0.3	1.5	0.3	0.3	182.9	44.7	299.4	208.6	132.9	16.9	1.5	6.1	0.3	90.4	66.1	8460.2	29.5
210_J	J	mastectomy	31	Yes	Yes	No	No	No	LUMA	90	+ + -	30	pT2	pN0	Ductal (INV)	1	100	90	8	0	No	RO +	RP +	HER2 -	pT2	1.5	24.9	407.3	0.8	978.9	1.5	2771.8	0.3	1.5	0.3	0.3	90	22.3	7.8	24.7	21.6	1.6	0.3	1.4	0.3	9	42.5	559.8	12.1
211_J	J	tumorectomy	20	Yes	Yes	No	No	No	LUMA	51	+ + -	13	pT1	pN0	Ductal (INV)	1	80	80	5	0	No	RO +	RP +	HER2 -	pT1c	1.5	99.6	6858.3	8	5050.1	8.3	14120.4	0.3	1.5	0.3	0.3	8.3	8.1	653.9	22.8	3.2	6.7	3.6	2.6	0.3	9	2.4	1096.1	12.1
212_J	J	tumorectomy	25	Yes	Yes	Yes	No	No	LUMHER2	66	+ + +	20	pT1	pN1	Ductal (INV)	3	90	50	NA	1	Yes	RO +	RP +	HER2 +	pT1c	1.5	18.3	711.1	1.9	1066.8	1.5	3171.5	0.3	1.5	0.3	0.3	192	8.1	7.8	30.1	22.7	6.1	0.3	0.8	0.3	9	26.3	1147.1	12.1
213_J	J	tumorectomy	20	Yes	No	NA	No	No	LUMA	53	+ + -	11	pT1	pN0	Ductal (INV)	1	100	80	7	0	No	RO +	RP +	HER2 -	pT1c	3.6	45	10000.5	49.5	7802.3	6.5	19326.6	0.3	1.5	0.3	0.3	198.2	16	369.5	60.7	27.6	13.2	0.3	1.7	0.3	9	6.5	1981.8	12.1
214_J	J	tumorectomy	34	Yes	Yes	Yes	No	No	LUMA	62	+ + -	27	pT2	pN1	Ductal and Lobular (INV)	3	90	30	1	1	Yes	RO +	RP +	HER2 -	pT2	1.5	28.9	26.8	0.3	63.2	1.5	297	0.3	1.5	0.3	0.3	22.9	8.1	7.8	6.1	3.2	6.4	0.3	0.3	0.3	9	2.4	24.2	12.1
215_J	J	tumorectomy	21	Yes	Yes	Yes	No	No	LUMB	62	+ + -	18	pT1	pN1	Lobular (INV)	3	100	60	20	2	No	RO +	RP +	HER2 -	pT1c	1.5	24.2	10000.5	9	8538.7	8.3	47457.2	0.3	1.5	0.3	0.3	25.8	56.7	392.8	212.5	38.8	199.7	0.3	7.3	0.3	9	8.1	6644.9	12.1
216_J	J	tumorectomy	26	Yes	Yes	NA	Yes	No	LUMB	72	+ + -	16	pT1	pN0	Ductal (INV)	2	100	10	30	0	No	RO +	RP +	HER2 -	pT1c	1.5	7.8	302.2	1.2	757.1	1.5	2195.9	0.3	1.5	0.3	0.3	41.4	8.1	7.8	32.2	18.9	4.2	0.3	0.8	0.3	9	17.8	275.2	12.1
217_J	J	tumorectomy	27	Yes	Yes	No	No	No	LUMA	58	+ + -	22	pT4	pN1	Ductal (INV)	3	100	100	18	2	Yes	RO +	RP +	HER2 -	pT4b	1.5	58.7	6784.3	6.6	5121.9	10	25434.2	0.3	1.5	0.3	0.3	1023.5	89.9	330.5	103.8	61.6	20.1	0.3	4.9	0.3	9	134.3	6438.4	12.1
218_J	J	tumorectomy	24	Yes	Yes	Yes	No	No	LUMB	59	+ - -	13	pT1	pN1	Ductal (INV)	2	70	5	25	2	Yes	RO +	RP -	HER2 -	pT1c	1.5	152.6	3808.6	58	2057.8	19.9	15686.8	0.3	1.5	0.3	0.3	22.3	8.1	863.8	43.9	26.9	20.3	0.8	6.1	0.3	275.9	2.4	1542.1	12.1
219_J	J	mastectomy	25	Yes	Yes	NA	No	No	LUMB	79	+ + -	52	pT3	pN0	Lobular (INV)	3	100	30	30	0	No	RO +	RP +	HER2 -	pT3	1.5	103.9	10000.5	22.6	9956.7	20.2	65743.2	0.3	1.5	0.3	1.3	8.3	8.1	808.5	110.1	26.4	4.1	5.3	3.4	0.3	9	2.4	7383.2	12.1
220_J	J	tumorectomy	26	Yes	No	NA	No	No	LUMB	47	+ + -	30	pT2	pN1	Ductal (INV)	3	90	90	40	3	Yes	RO +	RP +	HER2 -	pT2	1.5	7.8	116.6	1.4	536.8	6.6	1043.1	0.3	1.5	0.3	0.3	2062	22.4	7.8	22.1	37.2	21.6	0.3	1	0.3	9	185.5	86.7	12.1
221_J	J	tumorectomy	21	Yes	Yes	Yes	Yes	No	TN	68	- - -	18	pT1	pN0	Ductal (INV)	3	5	5	60	0	No	RO -	RP -	HER2 -	pT1c	1.5	20.2	454.3	1.3	1073.8	6.6	3086.3	0.3	1.5	0.3	0.3	1553.1	25.6	22.5	64.1	61	19.7	0.3	1.7	0.3	9	309.8	571.4	12.1
222_J	J	tumorectomy	21	Yes	Yes	No	Yes	No	LUMB	56	+ - -	25	pT2	pN1	Ductal (INV)	3	80	1	25	1	Yes	RO +	RP -	HER2 -	pT2	1.5	116	1575.6	10.4	690.7	21.5	4229.2	0.3	1.5	0.3	0.9	150.1	8.1	408.4	4	1.5	20.9	3.2	1.3	0.3	144.5	2.4	573.2	12.1
223_J	J	tumorectomy	25	Yes	Yes	No	No	No	LUMB	50	+ + -	25	pT2	pN0	Ductal (INV)	3	NA	20	25	0	Yes	RO +	RP +	HER2 -	pT2	1.5	7.8	139.4	0.6	731.7	5.4	1255.5	0.3	1.5	0.3	0.3	205.5	8.1	7.8	23.7	32.1	15.6	0.3	0.8	0.3	9	41.9	187.4	12.1
224_J	J	tumorectomy	21	Yes	No	NA	No	No	LUMB	52	+ - -	33	pT2	pN2	Ductal (INV)	3	100	0	30	5	Yes	RO +	RP -	HER2 -	pT2	1.5	16.4	10000.5	13	11433.6	10.2	24719.5	0.3	1.5	0.3	0.3	639.3	148.1	236.6	113.8	96.7	24.9	0.6	4.1	0.3	9	290.1	4838.3	12.1
225_J	J	mastectomy	33	Yes	Yes	No	Yes	No	LUMB	75	+ + -	18	pT1	pN2	Ductal (INV)	3	90	15	35	5	Yes	RO +	RP +	HER2 -	pT1c	1.5	7.8	3695	2.8	6295.8	5.4	16413.9	0.3	1.5	0.3	0.3	423	21.7	140.1	79.7	44.2	15.3	0.3	1.9	0.3	9	33.7	2452.9	12.1
226_J	J	mastectomy	31	Yes	Yes	Yes	Yes	No	LUMA	60	+ - -	50	pT2	pN1	Lobular (INV)	2	90	1	5	1	No	RO +	RP -	HER2 -	pT2	1.5	17.4	3214.9	0.7	3325.9	5.4	8521.7	0.3	1.5	0.3	0.3	8.3	8.1	49.6	28.5	19.7	3.7	0.3	1	0.3	9	2.4	1183.1	12.1
227_J	J	mastectomy	19	Yes	No	NA	Yes	No	LUMB	40	+ - -	50	pT2	pN1	Ductal (INV)	3	60	5	50	1	Yes	RO +	RP -	HER2 -	pT2	1.5	7.8	401.2	0.3	1252.1	11.5	1350.3	0.3	1.5	0.6	0.3	18.1	8.1	7.8	6.6	11.9	1.6	0.3	0.3	0.3	9	2.4	514.3	12.1
228_J	J	mastectomy	22	Yes	Yes	Yes	No	No	LUMB	81	+ - -	30	pT2	pN1	Ductal (INV)	2	100	1	30	1	Yes	RO +	RP -	HER2 -	pT2	1.5	89.8	10000.5	14.5	11433.6	17.7	51074.2	NA	1.5	NA	0.9	110.2	102.2	1070.6	NA	234.4	165.9	6.9	NA	0.3	NA	336.5	11854	12.1
229_J	J	mastectomy	28	Yes	Yes	NA	Yes	No	LUMA	82	+ + -	50	pT2	pN1	Ductal (INV)	2	90	90	2	2	No	RO +	RP +	HER2 -	pT2	1.5	2317.5	5931.1	11.3	2809.9	169.3	19853	0.3	4.3	0.3	2.1	8.3	79.7	9272.1	8.5	19	28.3	10.4	40.6	0.3	70.4	12.1	3615.4	12.1
230_J	J	mastectomy	23	Yes	No	NA	No	No	LUMA	51	+ + -	17	pT1	pN1	Lobular (INV)	2	100	100	5	1	No	RO +	RP +	HER2 -	pT1c	1.5	59.1	1704.6	1.9	3440.2	4.3	5816.9	0.3	1.5	0.3	0.3	8.3	8.1	47	12.9	5.5	74	0.3	0.3	0.3	9	2.4	1238.9	12.1
231_J	J	tumorectomy	21	Yes	No	NA	No	Yes	TN	38	- - -	18	pT1	pN0	Ductal (INV)	3	3	1	70	0	No	RO -	RP -	HER2 -	pT1c	1.5	55.6	1133.4	2.2	1354	6.6	3224.3	0.3	1.5	0.3	0.3	4584.8	28.7	429.6	30.4	34.8	130.4	0.7	3.7	0.3	22.3	80.8	1277.6	12.1
232_J	J	mastectomy	24	Yes	No	NA	Yes	No	HER2	36	- - +	67	pT3	pN1	Ductal (INV)	3	0	0	40	3	Yes	RO -	RP -	HER2 +	pT3	1.5	30.8	3951.9	2.6	5284.1	5.4	5253.7	0.3	1.5	0.3	0.3	8.3	8.1	122.8	18.7	10.6	6	0.6	0.3	0.3	9	2.4	3119.1	12.1
233_J	J	tumorectomy	22	Yes	Yes	Yes	Yes	No	LUMA	74	+ + -	16	pT1	pN0	Lobular (INV)	2	90	90	7	0	No	RO +	RP +	HER2 -	pT1c	1.5	105.9	3941.9	5	7540.6	9	9903.3	0.3	1.5	0.3	0.7	8.3	8.1	483.3	10	4.5	52.4	2.2	0.3	0.3	9	2.4	5048.2	12.1
234_J	J	mastectomy	35	Yes	No	NA	No	Yes	LUMHER2	33	+ + +	20	pT1	pN1	Ductal (INV)	3	80	100	50	1	No	RO +	RP +	HER2 +	pT1c	1.5	7.8	4272.4	2.8	9688.1	10.2	9579.3	0.3	1.5	0.3	0.3	257.5	79.3	61.3	65.2	58.9	20.6	0.9	2.3	0.3	9	103	3320.1	12.1
235_J	J	mastectomy	41	Yes	Yes	NA	No	No	LUMB	59	+ + -	32	pT2	pN3	Ductal (INV)	2	90	70	25	12	Yes	RO +	RP +	HER2 -	pT2	1.5	7.8	10000.5	434	11433.6	12.7	27980.6	0.3	1.5	0.3	0.3	3081.5	24.2	15.1	1592.9	530.3	280.1	0.3	70.6	0.3	9	2037	4354.3	12.1
236_J	J	tumorectomy	24	Yes	Yes	Yes	No	No	LUMA	66	+ + -	35	pT2	pN1	Ductal (INV)	3	100	15	18	3	Yes	RO +	RP +	HER2 -	pT2	1.5	7.8	5301.5	22.5	3779.7	6.6	11892.6	0.3	1.5	0.3	0.3	1990.6	41.2	7.8	200.9	175.2	48.7	0.3	5	0.3	9	1217	872.6	12.1
237_J	J	tumorectomy	23	No	No	NA	Yes	No	LUMA	43	+ + -	22	pT2	pN0	Ductal (INV)	2	100	80	15	0	No	RO +	RP +	HER2 -	pT2	1.5	19.3	169.8	0.3	617.2	1.5	989.9	0.3	1.5	0.3	0.3	38.3	8.1	16.6	1.6	1.5	5.7	0.3	0.3	0.3	9	5.8	94.1	12.1
238_J	J	tumorectomy	26	Yes	No	NA	No	No	LUMA	43	+ + -	33	pT2	pN2	Lobular (INV)	2	90	90	15	4	Yes	RO +	RP +	HER2 -	pT2	1.5	7.8	10000.5	216.2	11433.6	12.7	122143	0.3	1.5	0.3	0.3	10680.4	97.2	65	1518.5	682.1	258.6	0.3	43.2	0.3	9	592.2	11093.5	12.1
239_J	J	mastectomy	25	Yes	Yes	NA	NA	No	LUMB	65	+ - -	20	pT1	pN0	Ductal (INV)	2	95	1	30	0	No	RO +	RP -	HER2 -	pT1c	1.5	48.4	10000.5	810	9584.5	34.5	211808	0.3	1.5	0.3	0.6	4513.3	39.4	7.8	2049.4	763.3	505.3	0.3	149.9	0.3	9	1703	3790.6	12.1
240_J	J	mastectomy	23	Yes	No	NA	Yes	No	LUMB	47	+ + -	22	pT2	pN1	Ductal (INV)	2	80	70	20	2	No	RO +	RP +	HER2 -	pT2	1.5	16.4	403.5	2	1058.5	1.5	2118.3	0.3	1.5	0.3	0.3	332.3	8.1	7.8	11.4	17.6	29.6	0.3	0.3	0.3	9	82.9	224.7	12.1
241_J	J	tumorectomy	24	Yes	No	NA	Yes	No	TN	47	- - -	22	pT2	pN1	Ductal (INV)	2	0	0	NA	1	No	RO -	RP -	HER2 -	pT2	1.5	15.9	4062.9	11	7556.8	3.1	11892.6	0.3	1.5	0.3	0.3	24.6	8.1	413	38.8	17.7	10.1	2.2	2.6	0.3	9	24.6	2467.5	12.1
242_J	J	tumorectomy	22	Yes	No	NA	Yes	No	LUMA	45	+ + -	20	pT1	pN0	Ductal (INV)	2	95	95	5	0	No	RO +	RP +	HER2 -	pT1c	1.5	60.5	3292	8.3	6785.9	4.3	10418.8	0.3	1.5	0.3	0.3	553.1	32.7	7.8	44.7	15	55.4	0.3	2.2	0.3	9	40.5	1301.4	12.1
243_J	J	tumorectomy	24	Yes	Yes	NA	Yes	No	TN	63	- - -	8	pT1	pN0	Ductal (INV)	2	0	0	40	0	No	RO -	RP -	HER2 -	pT1b	1.5	60.2	1709.5	0.9	1489.9	4.3	3737.3	0.3	1.5	0.3	0.3	160.8	42.5	87.6	27.1	33.4	5.2	0.3	0.3	0.3	9	18.4	960.6	12.1
244_J	J	mastectomy	22	Yes	Yes	Yes	Yes	No	LUMA	64	+ + -	33	pT2	pN1	Lobular (INV)	2	100	50	2	2	No	RO +	RP +	HER2 -	pT2	1.5	47.8	1970.1	0.7	2133.5	4.3	4822.4	0.3	1.5	0.3	0.3	8.3	8.1	68.5	4.1	1.5	91.8	0.3	0.3	0.3	9	2.4	523.2	12.1
245_J	J	mastectomy	26	Yes	NA	NA	Yes	No	HER2	44	- - +	20	pT1	pN1	Ductal (INV)	3	1	0	50	1	Yes	RO -	RP -	HER2 +	pT1c	1.5	7.8	71.6	0.3	120.1	3.1	119.6	0.3	1.5	0.3	0.3	28	8.1	7.8	5.4	10.4	8	0.3	0.3	0.3	9	7.9	20.5	12.1
246_J	J	mastectomy	28	Yes	No	NA	Yes	No	LUMA	50	+ + -	20	pT1	pN1	Ductal (INV)	2	90	80	15	2	Yes	RO +	RP +	HER2 -	pT1c	1.5	7.8	185.1	0.8	635.5	3.1	2340.5	0.3	1.5	0.3	0.3	334.4	20.7	27.6	28.7	53	26.1	0.3	0.9	0.3	9	140.9	413.3	12.1
247_J	J	mastectomy	24	Yes	Yes	No	No	No	TN	65	- - -	26	pT2	pN0	Ductal (INV)	3	0	0	60	0	No	RO -	RP -	HER2 -	pT2	1.5	37	1733.6	2.8	4954.1	5.4	5899.9	0.3	1.5	0.3	0.3	241.8	31	7.8	59.9	64.4	107.3	0.3	2.1	0.3	37.9	111.8	3869.2	54
248_J	J	tumorectomy	36	Yes	Yes	No	No	No	LUMB	65	+ + -	20	pT1	pN0	Ductal (INV)	3	100	30	20	0	Yes	RO +	RP +	HER2 -	pT1c	15.3	55.9	10000.5	10.8	11433.6	24.1	109103	0.3	1.5	0.3	0.3	348.1	119.7	80.6	369.5	263.9	3398.3	0.3	40.7	0.3	33.7	272.1	11781.3	12.1
249_J	J	mastectomy	25	Yes	No	NA	Yes	No	LUMA	34	+ - -	7	pT1	pN1	Ductal (INV)	2	100	0	10	1	No	RO +	RP -	HER2 -	pT1b	1.5	7.8	2465	1.9	4604.7	6.6	8094.4	0.3	1.5	1.1	0.3	1627.4	8.1	74.1	129.6	140	62.1	0.3	4.7	0.3	9	163.3	859.8	36.2
250_J	J	mastectomy	24	Yes	No	NA	No	No	LUMB	55	+ + -	18	pT1	pN0	Ductal (INV)	3	90	90	25	0	Yes	RO +	RP +	HER2 -	pT1c	3.4	22	10000.5	46.4	11433.6	17.7	126414	0.3	1.5	0.3	0.3	179.9	66.2	194.5	115.1	55.6	546.5	1.7	6.1	0.3	9	102.4	12345.4	12.1
251_J	J	mastectomy	27	Yes	No	NA	No	No	LUMB	38	+ + -	70	pT3	pN1	Ductal (INV)	3	100	10	65	1	Yes	RO +	RP +	HER2 -	pT3	1.5	36.3	3201.1	4.4	7178.1	4.3	14663.7	0.3	1.5	0.3	0.3	8.3	8.1	40	26.9	11.1	195.6	0.3	1.3	0.3	33.7	2.4	2667.1	12.1
252_J	J	mastectomy	19	Yes	No	NA	No	No	LUMA	47	+ + -	15	pT1	pN0	Ductal (INV)	1	90	60	10	0	No	RO +	RP +	HER2 -	pT1c	1.5	48.7	592.6	0.3	1675	7.8	2854.3	0.3	1.5	0.3	0.3	550.2	8.1	143.1	9.5	19.8	67.6	2.1	0.9	0.3	9	105.8	588.4	12.1
253_J	J	tumorectomy	28	Yes	Yes	No	No	Yes	TN	61	- - -	23	pT2	pN0	Other (INV)	3	0	0	NA	0	No	RO -	RP -	HER2 -	pT2	1.5	38.3	10000.5	29.2	10052.1	28	58302.5	0.3	1.5	0.3	0.3	2217.4	174.7	450.7	286.8	343.4	102.2	0.3	11.7	0.3	41.8	729.3	23072.3	12.1
254_J	J	tumorectomy	22	Yes	No	NA	No	No	TN	43	- - -	15	pT1	pN1	Ductal (INV)	3	0	0	NA	1	Yes	RO -	RP -	HER2 -	pT1c	1.5	41.4	1164.6	3.4	1461.1	4.3	3546.6	0.3	1.5	0.3	0.3	83.7	8.1	7.8	22.7	25.9	22.8	0.3	2.2	0.3	9	47.9	3282.5	12.1
255_J	J	mastectomy	25	Yes	Yes	No	No	No	LUMB	83	+ + -	40	pT2	pN0	Lobular (INV)	3	90	25	25	0	No	RO +	RP +	HER2 -	pT2	1.5	26.2	10000.5	22.3	11433.6	6.6	56392.8	0.3	1.5	0.3	0.3	8.3	8.1	24.5	87.2	29.4	28	0.3	10	0.3	9	2.4	6237.8	12.1
256_J	J	tumorectomy	22	Yes	No	NA	Yes	No	LUMA	42	+ + -	13	pT1	pN0	Lobular (INV)	2	50	35	15	0	No	RO +	RP +	HER2 -	pT1c	1.5	67.1	10000.5	2.4	5106.4	10.2	18533.9	0.3	1.5	0.3	0.3	457.7	49.2	38.8	85.4	52.2	60.7	0.3	2.7	0.3	9	144.8	4425.5	12.1
257_J	J	tumorectomy	29	Yes	Yes	Yes	No	No	LUMB	68	+ + -	25	pT1	pN0	Ductal (INV)	2	90	70	25	0	No	RO +	RP +	HER2 -	pT1b	1.5	25.8	189.9	0.6	129.3	1.5	1043.5	0.3	1.5	0.3	0.3	160.7	8.1	7.8	8.2	8.8	12.7	0.3	0.3	0.3	9	24.2	47.4	12.1
258_J	J	tumorectomy	30	Yes	No	NA	Yes	No	LUMA	49	+ + -	20	pT1	pN0	Other (INV)	1	90	90	5	0	No	RO +	RP +	HER2 -	pT1c	1.5	7.8	220	3	292.5	4.3	1580.6	0.3	1.5	0.3	0.3	1029.5	8.1	7.8	33.2	30	30.9	0.3	1.6	0.3	9	99.9	121.9	39
259_J	J	mastectomy	37	Yes	Yes	NA	No	No	LUMA	71	+ + -	55	pT3	pN3	Lobular (INV)	2	95	95	10	14	No	RO +	RP +	HER2 -	pT3	1.5	7.8	6397.4	10.6	6418.4	11.5	20303.9	0.3	1.5	0.3	0.3	1555.4	48.6	26	136.5	75.4	168.7	0.3	4.2	0.3	9	348.7	3884.8	12.1
260_J	J	tumorectomy	29	Yes	Yes	No	Yes	No	LUMA	70	+ + -	20	pT1	pN0	Other (INV)	2	100	60	10	0	No	RO +	RP +	HER2 -	pT1c	1.5	7.8	6646.2	4.1	6882	6.6	27560.6	0.3	1.5	0.3	0.3	39.8	8.1	149.4	56	21.5	18.8	0.3	3.6	0.3	9	8.4	5693.2	12.1
261_J	J	tumorectomy	22	Yes	Yes	Yes	No	Yes	LUMB	56	+ + -	15	pT1	pN1	Lobular (INV)	2	90	75	30	1	No	RO +	RP +	HER2 -	pT1c	1.5	16.9	10000.5	42.3	11433.6	7.8	61004.8	0.3	1.5	0.3	0.3	3026.4	33.8	68.9	177.9	67.9	64.4	0.3	9.4	0.3	9	212.1	5105	12.1
262_J	J	tumorectomy	21	No	No	NA	No	No	LUMA	47	+ + -	20	pT1	pN2	Ductal (INV)	2	100	100	5	4	No	RO +	RP +	HER2 -	pT1c	1.5	49.3	756.2	0.3	756.6	3.1	5813.2	0.3	1.5	0.3	0.3	8.3	8.1	7.8	7.8	3.4	9.9	0.3	0.3	0.3	9	2.4	254.7	12.1
263_J	J	mastectomy	24	Yes	Yes	Yes	No	No	LUMB	78	+ + -	18	pT1	pN1	Ductal (INV)	2	100	90	20	1	Yes	RO +	RP +	HER2 -	pT1c	1.5	187.2	10000.5	12.6	11433.6	7.8	163308	0.3	1.5	0.3	0.3	20.9	8.1	112.2	64.3	66.5	11.5	2	15.7	0.3	24.3	15	9116.5	12.1
264_J	J	mastectomy	22	Yes	Yes	Yes	No	Yes	LUMB	74	+ + -	20	pT1	pN0	Ductal (INV)	3	98	95	25	0	No	RO +	RP +	HER2 -	pT1c	1.5	18.8	7565.4	1.3	11428.5	7.8	30015.6	0.3	1.5	0.3	0.3	630.7	8.1	120.4	89.6	20.2	93.6	1.7	4.8	0.3	9	59.2	2577.2	12.1
265_J	J	tumorectomy	25	Yes	No	NA	No	No	LUMA	54	+ + -	20	pT1	pN0	Ductal (INV)	2	100	20	10	0	No	RO +	RP +	HER2 -	pT1c	1.5	93.1	187.1	0.3	1587	1.5	3489.4	0.3	1.5	0.3	0.3	8.3	21.6	7.8	11.9	1.5	65.5	0.3	0.3	0.3	9	2.4	834	31.7
266_J	J	mastectomy	32	Yes	Yes	No	Yes	No	LUMA	85	+ + -	15	pT1	pN1	Lobular (INV)	2	100	100	2	1	No	RO +	RP +	HER2 -	pT1c	1.5	7.8	1854.9	5.5	3588	6.6	7831.3	0.3	1.5	0.3	0.3	764.4	42.4	7.8	80.3	64.5	141.8	0.3	3.6	0.3	9	444.5	1197.7	12.1
267_J	J	tumorectomy	32	Yes	No	NA	Yes	No	LUMB	54	+ + -	15	pT1	pN0	Ductal (INV)	3	98	20	45	0	No	RO +	RP +	HER2 -	pT1c	1.5	7.8	149.2	0.3	269.7	1.5	948.8	0.3	1.5	0.3	0.3	232.1	8.1	7.8	8	6.7	5.2	0.3	0.3	0.3	9	36.7	118.8	12.1
268_J	J	mastectomy	23	Yes	Yes	No	No	No	LUMB	62	+ + -	30	pT2	pN0	Ductal (INV)	2	80	40	20	0	No	RO +	RP +	HER2 -	pT2	1.5	24.9	7192.2	9	11433.6	9	33729.7	0.3	1.5	0.3	0.3	358.5	8.1	64.6	90.7	51.3	437.8	0.3	4.2	0.3	9	33.5	4435.5	12.1
269_J	J	mastectomy	20	Yes	Yes	Yes	No	No	LUMB	79	+ - -	15	pT1	pN1	Ductal (INV)	2	90	1	20	1	No	RO +	RP -	HER2 -	pT1c	1.5	7.8	10000.5	39.7	11433.6	9	131807	0.3	1.5	0.3	0.3	5389.4	147.3	157.3	355.3	260.4	83.5	0.3	17.1	0.3	9	766	15738.1	51.7
270_J	J	mastectomy	29	No	Yes	NA	No	No	TN	89	- - -	40	pT2	pN2	Ductal (INV)	2	0	0	8	4	No	RO -	RP -	HER2 -	pT2	1.5	22	10000.5	21.4	9632.4	8.4	43749.9	0.3	1.5	0.3	0.3	2747.5	48.6	32.5	269.2	141.4	127.5	0.3	6.9	0.3	9	891.9	5686.5	12.1
271_J	J	tumorectomy	23	Yes	Yes	NA	NA	No	LUMB	59	+ - -	32	pT2	pN1	Ductal (INV)	3	80	0	40	1	Yes	RO +	RP -	HER2 -	pT2	1.5	18.8	10000.5	4.8	11433.6	24.1	146964	0.3	1.5	0.3	0.3	10680.4	212.2	310.3	91.1	98.6	206.3	0.3	10.5	0.3	132	472.4	10625.6	12.1
272_J	J	mastectomy	21	Yes	No	NA	No	No	LUMB	50	+ + -	26	pT2	pN1	Ductal (INV)	3	100	100	70	3	Yes	RO +	RP +	HER2 -	pT2	1.5	7.8	10000.5	29.7	11433.6	23	140916	0.3	1.5	0.3	0.3	390.3	26.3	215.7	1074.8	370.1	48.3	0.3	23.9	0.3	17.8	126.8	5299.6	12.1
273_J	J	mastectomy	19	Yes	No	NA	No	No	LUMA	44	+ + -	12	pT1	pN1	Ductal (INV)	1	50	90	15	1	No	RO +	RP +	HER2 -	pT1c	7	17.5	6780	9.5	9071.4	6.6	25469.9	0.3	1.5	0.3	0.3	159.3	8.1	63.6	65.9	19.5	40.2	0.3	2.2	0.3	9	2.4	1718.3	12.1
274_J	J	tumorectomy	30	Yes	Yes	Yes	No	No	LUMB	67	+ + -	17	pT1	pN0	Ductal (INV)	3	90	60	25	0	Yes	RO +	RP +	HER2 -	pT1c	1777.7	75.1	9962.1	8	7561.4	8.7	75690.8	0.3	1.5	0.3	0.3	47.7	8.1	35.4	53.3	4.8	3.5	0.3	2.5	0.3	41.1	2.4	2091	12.1
275_J	J	tumorectomy	22	Yes	Yes	Yes	Yes	No	LUMA	66	+ - -	17	pT1	pN0	Ductal (INV)	1	100	0	3	0	No	RO +	RP -	HER2 -	pT1c	1.5	86.4	107.4	0.3	112	1.5	720.9	0.3	1.5	0.3	0.3	8.3	8.1	7.8	1.6	1.5	12.5	0.3	0.3	0.3	9	2.4	8.7	12.1
276_J	J	mastectomy	26	Yes	Yes	Yes	No	No	LUMHER2	72	+ - +	37	pT2	pN2	Ductal (INV)	3	100	1	NA	8	No	RO +	RP -	HER2 +	pT2	10.7	7.8	10000.5	4.2	3695.1	2.3	32791.7	0.3	1.5	0.3	0.3	8.3	8.1	7.8	38.7	8.8	5.8	0.3	0.3	0.3	9	2.4	1097.7	12.1
277_J	J	mastectomy	24	Yes	Yes	No	Yes	No	LUMA	60	+ + -	40	pT2	pN2	Lobular (INV)	2	40	40	15	8	No	RO +	RP +	HER2 -	pT2	1.5	31.1	1717.9	0.3	1530.5	2.3	6134.8	0.3	1.5	0.3	0.3	271.4	8.1	7.8	8.1	10.7	25	0.3	0.3	0.3	9	19.2	404.9	12.1
278_J	J	mastectomy	28	Yes	No	NA	No	No	LUMHER2	51	+ - +	20	pT1	pN1	Ductal (INV)	3	80	3	20	3	Yes	RO +	RP -	HER2 +	pT1c	1.5	58.1	921.8	0.3	1676.8	1.5	3062.2	0.3	1.5	0.3	0.3	48.4	8.1	7.8	6.6	3.9	45.5	0.3	0.3	0.3	9	5.5	899.9	12.1
279_J	J	tumorectomy	21	Yes	No	NA	No	No	LUMB	29	+ - -	25	pT2	pN0	Other (INV)	3	10	1	80	0	No	RO +	RP -	HER2 -	pT2	1.5	7.8	2447.8	0.3	3026	24.3	8750.7	0.3	1.5	0.3	0.3	8.3	8.1	151.4	32.3	86.4	3.5	0.3	0.3	0.3	9	2.4	3460.9	12.1
280_J	J	tumorectomy	27	Yes	Yes	No	Yes	No	LUMB	57	+ + -	25	pT2	pN1	Other (INV)	3	100	20	25	2	No	RO +	RP +	HER2 -	pT2	1.5	19.4	184.9	0.3	1078.5	2.3	2089.7	0.3	1.5	0.3	0.3	54.5	8.1	22.8	25	17.7	1.6	0.3	0.3	0.3	9	7.2	822.8	12.1
281_J	J	tumorectomy	26	Yes	Yes	Yes	Yes	No	LUMB	64	+ + -	17	pT1	pN0	Ductal (INV)	2	100	80	30	0	Yes	RO +	RP +	HER2 -	pT1c	1.5	7.8	378.1	0.3	599.1	21.7	2588.2	0.3	1.5	0.3	0.3	4399.9	39.2	7.8	84.3	97.6	51.3	0.3	2.2	0.3	9	675.4	264.7	12.1
282_J	J	tumorectomy	29	Yes	Yes	Yes	No	No	LUMB	59	+ + -	19	pT1	pN0	Other (INV)	3	100	100	22	0	No	RO +	RP +	HER2 -	pT1c	1.5	18.5	501.8	4.3	650.4	1.5	4529.9	0.3	1.5	0.3	0.3	8.3	8.1	7.8	58.7	23	3.7	0.3	1.3	0.3	9	8.8	71.8	12.1
283_J	J	tumorectomy	34	Yes	Yes	NA	Yes	Yes	LUMA	80	+ + -	19	pT1	pN1	Ductal (INV)	2	100	100	17	1	No	RO +	RP +	HER2 -	pT1c	1.5	21.3	7545.2	12.2	7051.1	2.3	55539.3	0.3	1.5	0.3	0.3	40.2	8.1	7.8	152.7	13.3	6.5	0.3	4.7	0.3	9	2.4	1408.5	12.1
284_J	J	mastectomy	28	Yes	Yes	NA	Yes	No	TN	92	- - -	28	pT2	pN3	Other (INV)	3	0	0	45	17	Yes	RO -	RP -	HER2 -	pT2	1.5	7.8	10000.5	317.5	7798.3	22.3	145622	0.3	1.5	0.3	0.3	4829.2	59	7.8	1126.8	364.6	245.4	0.3	85.9	0.3	17.8	796.9	4094.3	12.1
285_J	J	mastectomy	25	NA	Yes	Yes	No	No	LUMB	88	+ + -	23	pT2	pN0	Ductal (INV)	2	100	70	25	0	No	RO +	RP +	HER2 -	pT2	1.5	50.4	9185.7	29.8	6858.4	13.5	24841.9	0.3	1.5	0.3	0.3	50.8	8.1	264.5	175.2	64.3	74.9	2.7	6.6	0.3	9	2.4	1950	12.1
286_J	J	mastectomy	34	Yes	Yes	Yes	Yes	No	LUMB	87	+ + -	45	pT2	pN1	Ductal (INV)	3	95	95	70	3	No	RO +	RP +	HER2 -	pT2	1.5	7.8	10000.5	10.3	11433.6	38.9	77375.2	0.3	1.5	0.3	0.3	7355.5	70.4	186.7	402.8	307.5	122.7	0.3	16.8	0.3	9	634.9	3512.6	12.1
287_J	J	tumorectomy	24	No	No	NA	Yes	No	LUMB	45	+ + -	23	pT2	pN0	Ductal (INV)	2	100	100	20	0	No	RO +	RP +	HER2 -	pT2	1.5	7.8	8299.8	4.7	8472.8	9.4	30793.2	0.3	1.5	0.3	0.3	8.3	8.1	51.8	23.4	8.8	178.3	0.3	1.2	0.3	9	2.4	2749.2	12.1
288_J	J	tumorectomy	22	Yes	No	NA	Yes	No	LUMB	38	+ + -	20	pT1	pN0	Ductal (INV)	2	95	25	20	0	No	RO +	RP +	HER2 -	pT1c	1.5	43.2	6140.7	0.3	6748.6	8	10034.5	0.3	1.5	0.3	0.3	3772.8	8.1	115.7	27.1	25.4	182.2	0.3	0.3	0.3	17.8	113.1	1929.8	12.1
289_J	J	tumorectomy	20	Yes	Yes	No	Yes	No	LUMB	55	+ + -	45	pT2	pN1	Ductal (INV)	3	100	40	60	2	Yes	RO +	RP +	HER2 -	pT2	1.5	37.4	10000.5	18.3	6803	10.8	19685.7	0.3	1.5	0.3	0.3	136.2	8.1	142.2	18.7	14.8	12	0.3	0.3	0.3	9	5	1570.2	12.1
290_J	J	mastectomy	27	Yes	Yes	No	Yes	Yes	LUMA	74	+ + -	27	pT2	pN1	Ductal (INV)	3	98	50	10	2	Yes	RO +	RP +	HER2 -	pT2	1.5	7.8	936.3	0.3	2545.2	1.5	5308.5	0.3	1.5	0.3	0.3	8.3	8.1	41.1	5.5	5.6	1.6	0.3	0.3	0.3	9	2.4	1109.7	12.1
291_J	J	mastectomy	19	Yes	Yes	No	Yes	Yes	TN	68	- - -	33	pT1	pN0	Ductal (INV)	3	0	0	100	0	No	RO -	RP -	HER2 -	pT1c	1.5	33.2	10000.5	7.1	8064.4	13.5	49331.2	0.3	1.5	0.3	0.3	333.7	8.1	309.4	109.9	23.1	9.3	0.3	1.6	0.3	9	57.2	3853.4	12.1
292_J	J	tumorectomy	28	Yes	Yes	No	Yes	No	LUMA	60	+ + -	22	pT2	pN0	Ductal (INV)	1	90	90	12	0	No	RO +	RP +	HER2 -	pT2	1.5	54.9	7156.7	2.2	8469.4	8	72999.2	0.3	1.5	0.3	0.3	1012	33.3	58	40.6	21.4	12.3	0.3	0.3	0.3	123.1	33.9	2597.6	12.1
293_J	J	mastectomy	37	Yes	Yes	No	No	No	LUMA	63	+ + -	28	pT2	pN2	Lobular (INV)	2	100	100	5	4	Yes	RO +	RP +	HER2 -	pT2	1.5	7.8	8016	3.6	11433.6	14.9	26733.7	0.3	1.5	0.3	0.3	8.3	8.1	577.7	39.5	23.8	31.3	1.3	0.3	0.3	9	2.4	3303.8	12.1
294_J	J	tumorectomy	18	No	No	NA	No	No	LUMB	25	+ + -	15	pT1	pN0	Ductal (INV)	2	90	70	20	0	Yes	RO +	RP +	HER2 -	pT1c	1.5	7.8	945.4	0.3	1984.5	1.5	6860.4	0.3	1.5	0.3	0.3	39	8.1	7.8	55.7	10.3	4.5	0.3	0.3	0.3	9	2.4	241.9	12.1
295_J	J	tumorectomy	23	Yes	No	NA	No	No	LUMA	51	+ + -	35	pT2	pN1	Other (INV)	1	20	30	10	1	No	RO +	RP +	HER2 -	pT2	1.5	150.5	10000.5	3.2	11433.6	48	74263.7	0.3	1.5	0.3	0.3	170.3	8.1	1590.3	172.7	9.7	924.6	4.6	1.1	0.3	413.3	11.7	4791.3	12.1
296_J	J	tumorectomy	42	Yes	No	NA	No	No	TN	46	- - -	25	pT2	pN1	Ductal (INV)	3	0	0	45	3	Yes	RO -	RP -	HER2 -	pT2	1.5	86.4	10000.5	7.4	11433.6	13.5	32012.5	0.3	4.6	0.3	0.3	3025.3	8.1	833.3	39.6	20.4	20.5	0.3	2.4	0.3	1297.5	11.3	8210.6	12.1
297_J	J	tumorectomy	22	Yes	Yes	Yes	No	No	LUMA	78	+ + -	37	pT2	pN0	Lobular (INV)	3	100	10	15	0	No	RO +	RP +	HER2 -	pT2	1.5	7.8	6353	0.3	8279.2	3.7	23915.9	0.3	1.5	0.3	0.3	8.3	22.1	498.9	64.1	26.1	12	0.3	0.3	0.3	27	22.5	1531.8	12.1
298_J	J	tumorectomy	31	Yes	Yes	Yes	No	No	LUMB	59	+ + -	20	pT1	pN1	Ductal (INV)	3	95	90	20	1	Yes	RO +	RP +	HER2 -	pT1c	1.5	19.4	66	0.3	307.3	1.5	934.5	0.3	1.5	0.3	0.3	173.5	8.1	18.1	8.7	11.7	7	0.3	0.3	0.3	9	29	83.6	12.1
299_J	J	mastectomy	22	Yes	Yes	No	Yes	No	LUMB	67	+ + -	27	pT2	pN2	Ductal (INV)	2	90	50	20	4	No	RO +	RP +	HER2 -	pT2	1.5	7.8	5457.5	3	4117.6	1.5	16893	0.3	1.5	0.3	0.3	52	8.1	177.9	35.6	4.8	13	0.3	0.3	0.3	9	2.4	1130.4	12.1
300_J	J	mastectomy	20	Yes	Yes	No	Yes	No	LUMA	65	+ - -	75	pT3	pN2	Lobular (INV)	2	20	0	15	7	No	RO +	RP -	HER2 -	pT3	1.5	70.8	2063	0.3	3280.1	1.5	10737.8	0.3	1.5	0.3	0.3	8.3	8.1	51	12.5	5.3	1.6	0.3	0.3	0.3	9	2.4	1160.5	12.1
301_J	J	mastectomy	24	Yes	Yes	No	No	No	LUMB	59	+ - -	15	pT1	pN3	Ductal (INV)	2	90	0	40	12	No	RO +	RP -	HER2 -	pT1c	1.5	27.2	2106.1	7.5	2668.2	4.6	11679.8	0.3	1.5	0.9	0.3	17.2	8.1	7.8	23.9	14	549.2	0.3	1.1	0.3	17.7	2.4	2423.8	12.1
302_J	J	mastectomy	18	NA	Yes	NA	NA	Yes	LUMB	81	+ + -	67	pT3	pN2	Other (INV)	2	90	30	40	7	No	RO +	RP +	HER2 -	pT3	1.5	7.8	476.2	0.3	1070	6.4	3794.3	0.3	1.5	0.7	0.3	23.5	8.1	19	23.3	19.4	116.9	0.3	0.3	0.3	17.7	5.8	1183.9	30
303_J	J	mastectomy	24	Yes	Yes	No	NA	No	TN	68	- - -	52	pT3	pN1	Other (INV)	2	0	0	5	2	Yes	RO -	RP -	HER2 -	pT3	1.5	59.6	1270.9	1.1	1727.2	2.6	10784.3	0.3	1.5	0.3	0.3	47.9	8.1	7.8	27.5	7.6	59.5	0.3	0.7	0.3	9	7.9	630.8	12.1
304_J	J	mastectomy	23	Yes	Yes	No	No	No	LUMHER2	85	+ + +	27	pT2	pN1	Ductal (INV)	3	100	15	NA	2	No	RO +	RP +	HER2 +	pT2	1.5	39.8	10000.5	2.9	11433.6	2.6	23852.9	0.3	1.5	0.3	0.3	66.1	8.1	51.5	75.4	23.5	1.6	0.9	4.3	0.3	9	21.8	2246.5	12.1
305_J	J	mastectomy	25	Yes	Yes	No	NA	No	LUMHER2	59	+ + +	26	pT2	pN3	Ductal (INV)	3	70	15	35	15	Yes	RO +	RP +	HER2 +	pT2	1.5	19.6	464.8	7.5	2034.6	5.5	10474.3	0.3	1.5	0.3	0.3	4610.3	102.6	7.8	54.1	41.1	90.2	0.3	1.3	0.3	17.7	470.4	928.4	12.1
306_J	J	tumorectomy	41	Yes	Yes	NA	Yes	No	LUMA	59	+ + -	1	pT1	pN0	Ductal (INV)	NA	90	85	10	0	No	RO +	RP +	HER2 -	pT1a	1.5	7.8	866.7	0.3	2922.5	24.3	9860	0.3	1.5	0.3	0.3	594.5	36.5	43.2	17.2	25.5	19.7	0.3	2.6	0.3	9	39	2411.4	12.1
307_J	J	mastectomy	33	No	Yes	No	NA	No	LUMB	60	+ + -	23	pT2	pN0	Ductal (INV)	2	98	90	20	0	Yes	RO +	RP +	HER2 -	pT2	1.5	7.8	4317.2	25	11433.6	16.5	22814.2	0.3	1.5	0.3	0.3	6320.2	103	17.1	230.2	147.1	174.3	0.3	7.7	0.3	9	845.5	1822.5	12.1
308_J	J	mastectomy	27	Yes	No	NA	Yes	No	LUMB	37	+ + -	13	pT1	pN0	Ductal (INV)	2	80	60	40	0	No	RO +	RP +	HER2 -	pT1c	1.5	52.3	10000.5	17.2	11433.6	13.2	24486.2	0.3	1.5	0.3	0.3	92.3	24.3	711.9	98.8	45.3	27.3	1.2	5.8	0.3	38.6	13.4	7937.5	12.1
309_J	J	tumorectomy	23	Yes	NA	NA	NA	No	LUMA	49	+ + -	12	pT1	pN0	Ductal (INV)	2	100	80	15	0	No	RO +	RP +	HER2 -	pT1c	6.4	59.6	5474.6	11.4	3806.3	4.6	27338.3	0.3	1.5	0.3	0.3	62.7	8.1	22.7	145	14.5	44.1	0.3	1.4	0.3	9	5.3	2822.1	12.1
310_J	J	mastectomy	24	No	Yes	No	No	No	HER2	56	- - +	5	pT1	pN1	Ductal (INV)	3	0	1	NA	1	Yes	RO -	RP -	HER2 +	pT1a	1.5	7.8	10000.5	155.2	9911.5	8.2	23598.3	0.3	1.5	0.3	0.3	2833.3	69.6	7.8	237.6	122	576.7	0.3	9.5	0.3	9	1002.9	1872.2	12.1
311_J	J	tumorectomy	NA	Yes	Yes	No	NA	No	LUMB	67	+ + -	18	pT1	pN0	Ductal (INV)	3	100	60	25	0	No	RO +	RP +	HER2 -	pT1c	1.5	43.8	10000.5	29.6	11433.6	24.3	156630	0.3	1.5	0.3	0.3	538.2	8.1	246.1	198	149.1	44.4	1.2	9.7	0.3	119.4	123.6	12001.4	12.1
312_J	J	tumorectomy	29	Yes	Yes	No	NA	No	LUMB	69	+ + -	20	pT1	pN0	Other (INV)	2	100	90	25	0	No	RO +	RP +	HER2 -	pT1c	1.5	27.8	10000.5	89.6	11433.6	24.3	49960.6	0.3	1.5	0.3	0.3	8748.5	214.8	24.1	1816.8	1096.7	267.5	0.3	50.2	0.3	9	4505.8	3226.1	12.1
313_J	J	tumorectomy	36	Yes	Yes	No	Yes	Yes	LUMB	58	+ + -	28	pT2	pN3	Ductal (INV)	3	90	30	20	14	Yes	RO +	RP +	HER2 -	pT2	1.5	28.5	9337.6	37.6	4153.4	7.3	34402.2	0.3	1.5	0.3	0.3	468.3	8.1	7.8	322.3	59.5	55.8	0.3	17.8	0.3	9	40.9	2542	12.1
314_J	J	tumorectomy	23	No	No	NA	No	No	LUMA	47	+ + -	15	pT1	pN0	Ductal (INV)	2	80	60	5	0	NA	RO +	RP +	HER2 -	pT1c	1.5	61.8	10000.5	188.2	11433.6	2.6	46505.5	0.3	1.5	0.3	0.3	1155.4	45.1	49.7	338.5	96.7	88.4	0.3	9	0.3	9	131.7	2354	12.1
315_J	J	tumorectomy	21	Yes	No	NA	Yes	No	TN	44	- - -	16	pT1	pN0	Ductal (INV)	3	0	1	100	0	No	RO -	RP -	HER2 -	pT1c	1.5	20.4	10000.5	28.6	8518.5	9.9	53689.5	0.3	1.5	0.3	0.3	9332.7	113.7	93.3	301.7	98.3	223.2	0.3	12.3	0.3	17.7	652.6	1683.5	12.1
316_J	J	tumorectomy	30	Yes	No	NA	NA	No	LUMA	40	+ + -	13	pT1	pN0	Ductal (INV)	2	100	100	5	1	Yes	RO +	RP +	HER2 -	pT1c	1.5	7.8	10000.5	269.3	11433.6	24.3	80236.7	0.3	1.5	0.3	0.3	7633.1	374.5	79.7	1767	911.9	500.4	0.3	41.5	0.3	29.5	2411.6	13821.2	12.1
317_J	J	mastectomy	26	Yes	Yes	Yes	Yes	No	LUMA	64	+ + -	65	pT3	pN3	Lobular (INV)	2	100	40	5	22	No	RO +	RP +	HER2 -	pT3	1.5	35	5367.4	4.3	2676.3	22.8	20561.8	0.3	1.5	0.3	0.3	8.3	8.1	628.1	14.8	8.4	1.6	1.7	1.4	0.3	9	2.4	1312.3	12.1
318_J	J	mastectomy	18	No	No	NA	Yes	No	LUMB	51	+ + -	20	pT1	pN0	Ductal (INV)	2	95	100	25	0	No	RO +	RP +	HER2 -	pT1c	1.5	54.8	10000.5	21.4	11433.6	2.6	34206.3	0.3	1.5	0.3	0.3	32.5	8.1	79.9	89.1	40.1	86.2	0.3	4.6	0.3	46.4	13.2	6711.6	12.1
319_J	J	tumorectomy	36	No	No	NA	No	No	LUMA	46	+ + -	25	pT2	pN1	Ductal (INV)	2	85	75	15	1	No	RO +	RP +	HER2 -	pT2	1.5	28.5	115.7	2	274.2	4.6	4314.3	0.3	1.5	0.3	0.3	321.9	8.1	7.8	61.3	22.8	23.2	0.3	1	0.3	9	107.5	51.6	12.1
320_J	J	tumorectomy	22	Yes	No	NA	Yes	No	LUMB	50	+ + -	20	pT1	pN0	Ductal (INV)	3	60	75	65	1	No	RO +	RP +	HER2 -	pT1c	1.5	39.2	4741.7	12.6	4136.4	1.5	11362.1	0.3	1.5	0.3	0.3	930.4	28.9	7.8	62.9	65.8	47.4	0.3	2.8	0.3	9	160.4	846.7	12.1
321_J	J	mastectomy	24	Yes	Yes	No	Yes	No	HER2	80	- - +	30	pT2	pN1	Lobular (INV)	3	0	0	20	1	Yes	RO -	RP -	HER2 +	pT2	1.5	7.8	10000.5	91.1	11433.6	18.1	42142.4	0.3	1.5	0.3	0.3	4179.8	58	7.8	822	412.8	164.1	0.3	77.2	0.3	17.7	1163.6	2763.9	12.1
322_J	J	mastectomy	20	Yes	Yes	NA	No	No	TN	81	- - -	24	pT2	pN1	Other (INV)	3	0	0	NA	1	Yes	RO -	RP -	HER2 -	pT2	1.5	88.3	10000.5	95.8	11433.6	8.2	81569.2	0.3	1.5	0.3	0.3	9873.3	70.2	7.8	346.4	364.1	252.8	0.3	9.9	0.3	9	2885	4926.9	12.1
323_J	J	mastectomy	28	Yes	Yes	Yes	Yes	No	TN	64	- - -	30	pT2	pN0	Other (INV)	1	0	0	5	0	Yes	RO -	RP -	HER2 -	pT2	1.5	29.1	7269.5	17.7	5358.7	7.3	45204.3	0.3	1.5	0.3	0.3	444.2	8.1	52.3	86.7	40.6	100	0.3	4.7	0.3	9	16.6	2869.4	12.1
324_J	J	tumorectomy	24	Yes	NA	NA	NA	No	TN	46	- - -	15	pT1	pN0	Ductal (INV)	3	1	1	80	0	No	RO -	RP -	HER2 -	pT1c	1.5	7.8	10000.5	313.4	11433.6	30.4	162825	0.3	1.5	0.3	0.3	10680.4	532.1	31.8	1334.2	745.9	1437.2	0.3	105.4	0.3	17.7	3395.9	7636	12.1
325_J	J	mastectomy	20	Yes	Yes	Yes	NA	No	HER2	64	- - +	25	pT2	pN0	Ductal (INV)	3	0	0	NA	0	No	RO -	RP -	HER2 +	pT2	1.5	54.6	4671.1	14.2	1485.9	1.5	6306.8	0.3	1.5	0.3	0.3	223	8.1	7.8	33.9	16.8	16.7	0.3	2.9	0.3	9	20.2	776.5	12.1
326_J	J	mastectomy	NA	Yes	Yes	No	Yes	No	LUMB	75	+ - -	70	pT3	pN1	Ductal (INV)	3	95	0	70	2	Yes	RO +	RP -	HER2 -	pT3	4.3	7.8	10000.5	18.7	11433.6	18.1	79876.6	0.3	1.5	0.3	0.3	7392.9	220.6	226.9	524.3	333.3	305.3	0.3	23.6	0.3	9	1353.6	23072.3	12.1
327_J	J	tumorectomy	42	Yes	Yes	No	NA	No	LUMB	66	+ + -	32	pT2	pN1	Lobular (INV)	3	80	90	20	2	No	RO +	RP +	HER2 -	pT2	1.5	7.8	139.5	0.3	517.9	1.5	1338.6	0.3	1.5	0.3	0.3	8.3	8.1	20.1	18.8	9.9	9.8	0.3	0.3	0.3	9	2.4	720.3	12.1
328_J	J	mastectomy	24	Yes	Yes	Yes	Yes	No	LUMA	81	+ + -	19	pT1	pN0	Ductal (INV)	2	100	20	10	0	Yes	RO +	RP +	HER2 -	pT1c	2.9	7.8	6538.5	11.6	4771.5	19.8	25517.3	0.3	1.5	0.6	0.3	8.3	8.1	466.5	58.9	33	3.9	8.4	1.1	0.3	33.1	13.8	4813.8	12.1
329_J	J	tumorectomy	23	Yes	Yes	NA	No	No	LUMB	80	+ + -	17	pT1	pN0	Ductal (INV)	2	95	80	30	0	No	RO +	RP +	HER2 -	pT1c	1.5	16.1	10000.5	207	3374.7	8.2	39805.3	0.3	1.5	0.3	0.3	220.3	8.1	7.8	304.2	91.7	55.2	0.3	12.1	0.3	9	197.9	1985	12.1
330_J	J	tumorectomy	31	Yes	Yes	Yes	Yes	No	LUMB	56	+ + -	12	pT1	pN1	Ductal (INV)	2	100	80	20	1	Yes	RO +	RP +	HER2 -	pT1c	1.5	7.8	67.4	1.4	302.6	1.5	411.7	0.3	1.5	0.3	0.3	138	8.1	7.8	24.2	64.5	19.3	0.3	0.3	0.3	9	98.9	176.9	12.1
331_J	J	mastectomy	21	Yes	Yes	No	Yes	No	LUMB	57	+ + -	15	pT1	pN1	Ductal (INV)	1	100	60	20	1	Yes	RO +	RP +	HER2 -	pT1c	1.5	19.1	10000.5	4.7	4649.7	13.5	41538.5	NA	1.5	0.3	0.3	48.9	23.7	482.4	11.6	18.6	1.6	5	1	0.3	9	10.7	6265.3	12.1
332_J	J	mastectomy	23	No	Yes	No	Yes	No	LUMB	56	+ + -	40	pT2	pN0	Ductal (INV)	2	95	40	20	0	Yes	RO +	RP +	HER2 -	pT2	4.3	7.8	41.3	0.3	454.5	4	1622.7	0.3	1.5	0.3	0.3	109.9	8.1	7.8	17.7	15.7	1.6	0.3	0.3	0.3	9	50.3	230.3	12.1
333_J	J	tumorectomy	24	Yes	Yes	No	Yes	No	LUMHER2	72	+ + +	22	pT2	pN0	Ductal (INV)	2	NA	NA	30	0	No	RO +	RP +	HER2 +	pT2	1.5	7.8	1962.3	2.7	2105.3	5.5	7970.1	0.3	1.5	0.3	0.3	148.8	23.8	7.8	41.3	54.1	7.9	0.3	1.6	0.3	9	108.3	2195.8	12.1
334_J	J	tumorectomy	23	Yes	NA	NA	NA	No	HER2	56	- - +	25	pT2	pN0	Ductal (INV)	3	0	0	20	0	Yes	RO -	RP -	HER2 +	pT2	1.5	34.5	766.6	6	1762.9	6.8	6517	0.3	1.5	0.3	0.3	31	25.3	7.8	49.8	25.4	47.3	0.3	0.9	0.3	9	21.3	1522.7	12.1
335_J	J	tumorectomy	22	Yes	No	NA	NA	No	LUMB	27	+ + -	16	pT1	pN1	Ductal (INV)	3	70	50	35	1	Yes	RO +	RP +	HER2 -	pT1c	1.5	17.4	8	0.3	302.4	1.5	300.8	0.3	1.5	0.3	0.3	8.3	8.1	7.8	1.6	1.5	6.2	0.3	0.3	0.3	9	2.4	162.2	12.1
336_J	J	mastectomy	23	Yes	Yes	NA	Yes	No	TN	88	- - -	55	pT3	pN2	Ductal and Lobular (INV)	2	0	0	15	7	Yes	RO -	RP -	HER2 -	pT3	1.5	17.8	5385	4.1	3700.7	9.5	18323.8	0.3	1.5	0.3	0.3	8.3	8.1	179.9	11.3	7.3	1.6	5.8	0.3	0.3	9	2.4	2360.2	12.1
337_J	J	tumorectomy	22	Yes	Yes	NA	Yes	No	TN	56	- - -	25	pT2	pN1	Ductal (INV)	3	0	0	95	2	Yes	RO -	RP -	HER2 -	pT2	1.5	16.1	66	0.3	210.3	1.5	390.7	0.3	1.5	0.3	0.3	18.8	8.1	7.8	6.7	5.9	1.6	0.3	0.3	0.3	9	12.5	48.5	12.1
338_J	J	mastectomy	30	Yes	Yes	NA	Yes	No	LUMA	86	+ + -	15	pT1	pN0	Ductal and Lobular (INV)	2	90	50	5	0	No	RO +	RP +	HER2 -	pT1c	1.5	7.8	2538.5	0.3	1084.4	1.5	7151.3	0.3	1.5	0.3	0.3	8.3	8.1	7.8	9.6	7.5	4.1	0.3	0.3	0.3	9	5.4	858	12.1
339_J	J	mastectomy	25	Yes	NA	NA	Yes	No	LUMB	53	+ + -	37	pT2	pN0	Ductal (INV)	2	80	95	25	0	No	RO +	RP +	HER2 -	pT2	248.4	34.3	10000.5	13.4	5202.4	6.8	58212.8	0.3	1.5	0.3	0.3	89.9	26.2	418.5	100.3	61.2	18.5	0.9	3.1	0.3	416.5	16.8	3140.7	12.1
340_J	J	mastectomy	26	Yes	Yes	No	NA	No	LUMA	65	+ - -	45	pT2	pN3	Lobular (INV)	2	100	0	15	14	No	RO +	RP -	HER2 -	pT2	9.1	27.8	3065.1	2.3	2611.2	4	10697.1	0.3	1.5	0.3	0.3	8.3	22	43.9	35.7	18.5	3055.9	0.3	0.3	0.3	9	15.3	3730.4	12.1
341_J	J	mastectomy	22	Yes	No	NA	No	No	LUMHER2	33	+ + +	51	pT3	pN3	Ductal (INV)	3	NA	NA	25	15	Yes	RO +	RP +	HER2 +	pT3	1.5	69	10000.5	2.9	7271.2	55.8	48655.3	0.3	1.5	0.8	0.3	254.3	8.1	2031.9	106.1	34.3	10.8	12.6	2.9	0.3	167.2	57.7	4397.8	12.1
342_J	J	mastectomy	22	No	Yes	NA	Yes	No	LUMA	62	+ + -	45	pT2	pN0	Lobular (INV)	2	90	60	5	0	No	RO +	RP +	HER2 -	pT2	1.5	26.6	6936.3	1.8	4213.7	8.2	11000.7	0.3	1.5	0.3	0.3	8.3	8.1	895.7	37.1	15	90.9	3	1.4	0.3	9	2.4	2704	12.1
343_J	J	tumorectomy	21	Yes	Yes	Yes	Yes	No	TN	74	- - -	15	pT1	pN0	Ductal (INV)	3	0	0	25	0	No	RO -	RP -	HER2 -	pT1c	1.5	17	10000.5	4.2	4205.4	10.8	30531.1	0.3	1.5	0.3	0.3	91	8.1	462.7	73	50.8	5.5	0.3	3.7	0.3	9	9.6	5298.7	12.1
344_J	J	tumorectomy	28	Yes	Yes	No	No	No	HER2	51	- - +	35	pT2	pN1	Ductal (INV)	3	0	2	25	3	Yes	RO -	RP -	HER2 +	pT2	4	7.8	641.5	0.3	1075.2	2.9	3996.1	0.3	1.5	0.3	0.3	23.5	8.1	54.8	6.2	4.4	1.6	0.3	0.7	0.3	9	2.4	293.1	12.1
345_J	J	tumorectomy	21	Yes	No	NA	No	No	LUMB	49	+ - -	18	pT1	pN0	Ductal (INV)	3	10	2	50	0	Yes	RO +	RP -	HER2 -	pT1c	1.5	7.8	5744.7	4.3	7487.4	6.7	6202.7	0.3	1.5	0.3	0.3	8.3	8.1	656.9	31.6	15.3	8.8	7.2	1.7	0.3	9	2.4	2524.5	12.1
346_J	J	tumorectomy	21	Yes	No	NA	No	No	LUMB	39	+ + -	22	pT2	pN0	Ductal (INV)	3	100	100	20	0	Yes	RO +	RP +	HER2 -	pT2	1.5	25	377.8	2	1890.9	4	7107.2	0.3	1.5	0.3	0.3	429.6	8.1	7.8	44.7	43.3	178.8	0.3	1.6	0.3	9	53.6	583.6	12.1
347_J	J	tumorectomy	NA	No	Yes	No	NA	No	TN	55	- - -	22	pT2	pN0	Ductal (INV)	3	0	0	80	0	No	RO -	RP -	HER2 -	pT2	1.5	176.4	1.5	0.3	5.8	1.5	33.5	0.3	1.5	0.3	0.3	8.3	8.1	7.8	1.6	1.5	32.5	0.3	0.3	0.3	9	2.4	2.4	12.1
348_J	J	mastectomy	26	Yes	Yes	No	No	No	LUMB	73	+ + -	35	pT2	pN1	Lobular (INV)	3	100	100	40	3	No	RO +	RP +	HER2 -	pT2	1.5	7.8	2573.9	1.4	7681.1	7.2	14365.2	0.3	1.5	0.3	0.3	182.1	18.9	182.9	50.7	49.4	4.1	0.3	1.9	0.3	28.6	23.6	2483.5	12.1
349_J	J	tumorectomy	19	Yes	No	NA	Yes	Yes	TN	51	- - -	21	pT2	pN0	Ductal (INV)	3	0	0	90	0	No	RO -	RP -	HER2 -	pT2	1.5	21.6	10000.5	18.1	11433.6	14	32630.1	0.3	1.5	1.1	0.3	1266	291.9	864.5	348.9	386.7	266.6	0.3	9.9	0.3	9	557.6	11856.2	44.5
350_J	J	tumorectomy	34	Yes	Yes	No	No	No	LUMB	54	+ + -	25	pT2	pN1	Ductal (INV)	3	98	60	40	3	Yes	RO +	RP +	HER2 -	pT2	1.5	7.8	77.4	0.3	200.2	2.9	449.2	0.3	1.5	0.3	0.3	78.2	8.1	7.8	10.8	34.7	9.4	0.3	0.3	0.3	9	44	202.8	12.1
351_J	J	mastectomy	27	Yes	No	NA	Yes	No	LUMHER2	41	+ + +	30	pT2	pN2	Ductal (INV)	3	85	90	50	5	Yes	RO +	RP +	HER2 +	pT2	1.5	21.6	1888.7	0.3	6888.8	5	6753.4	0.3	1.5	0.3	0.3	33.6	8.1	159	16.1	26	4.9	0.3	2.1	0.3	18.6	2.4	1975.1	12.1
352_J	J	tumorectomy	37	Yes	No	NA	Yes	No	LUMB	41	+ + -	35	pT2	pN1	Ductal (INV)	3	100	60	85	3	No	RO +	RP +	HER2 -	pT2	1.5	7.8	602	2.9	890.7	5.6	1314.3	0.3	1.5	0.3	0.3	220.9	8.1	34.8	16.4	43.2	9	0.3	0.8	0.3	9	40.7	667.8	12.1
353_J	J	tumorectomy	24	No	No	NA	No	No	LUMA	37	+ + -	18	pT1	pN0	Ductal (INV)	2	90	60	5	0	Yes	RO +	RP +	HER2 -	pT1c	1.5	73.7	4630.9	2.8	8839.2	4	NA	0.3	1.5	0.3	0.8	97.6	8.1	262.4	16.5	17.5	6.2	0.3	2	0.3	9	2.4	6450.9	12.1
354_J	J	mastectomy	30	Yes	Yes	No	NA	No	LUMA	77	+ + -	45	pT2	pN1	Ductal (INV)	2	80	60	5	3	Yes	RO +	RP +	HER2 -	pT2	1.5	7.8	10000.5	5.2	4790.5	5.6	20820.1	0.3	2.8	0.3	1.2	8.3	8.1	93.9	17.7	12.2	1.6	0.3	1.4	0.3	43.5	2.4	4321.8	12.1
355_J	J	tumorectomy	35	No	Yes	No	Yes	No	LUMA	64	+ - -	27	pT1	pN0	Ductal (INV)	2	100	0	18	0	No	RO +	RP -	HER2 -	pT1c	1.5	53.9	10000.5	37	11433.6	6.1	51236.4	0.3	1.5	0.3	1.3	8.3	8.1	504	35.3	7.1	70.8	2.2	1	0.3	232.2	2.4	8731	12.1
356_J	J	tumorectomy	22	Yes	NA	NA	NA	No	LUMB	49	+ - -	35	pT2	pN2	Other (INV)	3	100	9	67	7	Yes	RO +	RP -	HER2 -	pT2	1.5	59.7	8813.7	17.2	9202.1	6.1	20755.7	0.3	1.5	0.3	0.3	70.9	16.9	305.7	133.2	53.4	37.5	6.1	4.1	0.3	9	49.2	4040.3	12.1
357_J	J	mastectomy	21	Yes	Yes	NA	NA	No	LUMA	85	+ + -	60	pT3	pN1	Lobular (INV)	NA	100	100	15	2	No	RO +	RP +	HER2 -	pT3	1.5	20.2	10000.5	807.3	11433.6	7.2	63032.8	0.3	1.5	0.3	0.3	1086.4	198.4	36.5	1954.7	801.6	210.3	1.3	1596.1	0.3	9	309.4	2072.1	12.1
358_J	J	mastectomy	21	Yes	No	NA	No	No	LUMA	41	+ + -	35	pT2	pN1	Ductal (INV)	2	90	90	10	1	No	RO +	RP +	HER2 -	pT2	1.5	38.6	6620.8	3.9	11433.6	6.1	18198	0.3	1.5	0.3	0.3	117.7	8.1	128.8	48	59.3	8.5	0.3	3.7	0.3	9	20.7	1813.9	12.1
359_J	J	tumorectomy	29	No	Yes	Yes	No	No	LUMB	65	+ - -	18	pT1	pN0	Ductal (INV)	2	80	5	50	0	Yes	RO +	RP -	HER2 -	pT1c	1.5	7.8	6250.6	14.1	6110.2	5	17120.8	0.3	1.5	0.3	0.3	117	8.1	36.3	40.3	13.9	14.7	0.3	2.6	0.3	9	12.6	4859.8	12.1
360_J	J	mastectomy	20	No	Yes	NA	Yes	No	LUMB	58	+ - -	25	pT2	pN1	Ductal (INV)	2	100	8	30	1	Yes	RO +	RP -	HER2 -	pT2	1.5	31.9	6666.9	1.8	4326.7	6.1	13381.8	0.3	1.5	0.3	0.3	8.3	8.1	373.6	3.6	1.5	10.9	3	1	0.3	9	2.4	1040.7	12.1
361_J	J	mastectomy	NA	Yes	Yes	NA	NA	No	LUMB	67	+ + -	21	pT2	pN3	Ductal (INV)	2	100	30	25	19	Yes	RO +	RP +	HER2 -	pT2	1.5	7.8	553.4	3.8	4624.3	6.1	5324.3	0.3	1.5	0.3	0.3	818.7	42.1	7.8	54.9	27.9	18	0.3	2.6	0.3	9	192.2	946	12.1
362_J	J	tumorectomy	31	Yes	No	NA	NA	No	LUMHER2	47	+ + +	27	pT2	pN1	Other (INV)	3	90	70	20	1	Yes	RO +	RP +	HER2 +	pT2	1.5	54.9	2872	4.7	7938.1	1.5	12259.3	0.3	1.5	0.3	0.3	158.4	61.9	35.6	16	11.5	173.1	0.3	0.7	0.3	9	9	6344.8	12.1
363_J	J	tumorectomy	27	Yes	Yes	Yes	Yes	No	TN	72	- - -	40	pT2	pN0	Other (INV)	3	NA	NA	NA	0	No	RO -	RP -	HER2 -	pT2	5.5	2317.5	284.4	103.8	8156.4	15.2	21386.3	0.3	1.5	0.3	0.9	1947.3	41.2	109.7	1433.9	544.1	1037.5	7.6	807.3	0.3	282.9	2.4	5765.1	12.1
364_J	J	tumorectomy	20	Yes	No	NA	Yes	No	TN	39	- - -	20	pT1	pN0	Ductal (INV)	3	4	0	70	0	No	RO -	RP -	HER2 -	pT1c	1.5	27.3	3560.3	26.6	4393.9	6.1	6650.4	0.3	1.5	0.3	0.3	2288.8	61.2	7.8	158.9	119.1	70.8	0.3	3.9	0.3	9	225.9	3751.8	12.1
365_J	J	mastectomy	24	Yes	Yes	No	Yes	No	LUMB	87	+ + -	25	pT2	pN0	Lobular (INV)	2	100	95	20	0	No	RO +	RP +	HER2 -	pT2	1.5	46.7	8008.5	5.7	9609.6	4	29833.7	0.3	1.5	0.3	0.3	575.8	62.3	7.8	47.8	34	64	0.3	0.8	0.3	9	120.4	3769.6	12.1
366_J	J	tumorectomy	27	Yes	Yes	No	Yes	No	TN	67	- - -	15	pT1	pN1	Ductal (INV)	3	0	0	60	1	Yes	RO -	RP -	HER2 -	pT1c	1.5	7.8	1412.2	4.1	1447.8	2.9	4814.8	0.3	1.5	0.3	0.3	48.9	8.1	26.8	57.8	49.5	14.5	0.3	7.3	0.3	9	23.3	3999	12.1
367_J	J	tumorectomy	45	Yes	Yes	No	Yes	No	LUMA	58	+ + -	27	pT2	pN0	Ductal (INV)	2	100	90	15	0	No	RO +	RP +	HER2 -	pT2	1.5	16.1	36.7	0.3	136.9	2.9	593.4	0.3	1.5	0.3	0.3	56.7	8.1	7.8	4.9	1.5	12.2	0.3	0.3	0.3	9	8	78.5	12.1
368_J	J	mastectomy	27	Yes	Yes	No	Yes	No	TN	62	- - -	24	pT2	pN0	Ductal (INV)	3	0	0	60	0	Yes	RO -	RP -	HER2 -	pT2	1.5	7.8	4600.1	4.4	9994	7.2	8363.1	0.3	1.5	0.3	0.3	302	94.2	63.5	80.8	49.5	9.9	0.3	1.7	0.3	9	36.4	5412.7	12.1
369_J	J	tumorectomy	24	Yes	Yes	No	Yes	No	LUMB	58	+ + -	23	pT2	pN0	Ductal (INV)	2	100	30	20	0	No	RO +	RP +	HER2 -	pT2	1.5	133.3	4817.2	10.9	3767.2	19.1	42097	0.3	1.5	0.3	0.3	40	8.1	80.2	145.6	74.7	18.5	0.3	1.3	0.3	9	19.7	3476.6	12.1
370_J	J	tumorectomy	22	Yes	Yes	Yes	Yes	No	TN	75	- - -	25	pT2	pN0	Ductal (INV)	3	2	8	30	0	Yes	RO -	RP -	HER2 -	pT2	1.5	46.5	10000.5	10	11433.6	19.1	48204	0.3	1.5	0.3	0.3	104.6	8.1	609.1	139	28.3	54.6	10	5.5	0.3	9	26.6	6813.4	12.1
371_J	J	mastectomy	NA	Yes	No	NA	No	No	LUMB	39	+ + -	20	pT1	pN0	Ductal and Lobular (INV)	2	100	80	25	0	Yes	RO +	RP +	HER2 -	pT1c	6.9	114.5	7303.8	0.8	7690.6	9.6	6982.9	0.3	1.5	0.3	0.3	8.3	8.1	155.5	13.5	5.2	1878.2	1.4	0.7	0.3	9	2.4	2299.4	12.1
372_J	J	mastectomy	25	Yes	Yes	Yes	NA	No	LUMB	77	+ + -	35	pT2	pN2	Ductal (INV)	3	100	50	60	4	No	RO +	RP +	HER2 -	pT2	1.5	162.3	244.1	0.3	388.1	1.5	1211.9	0.3	1.5	0.3	0.3	99	8.1	7.8	16	17.4	35.5	0.3	0.3	0.3	9	101.5	51.5	12.1
373_J	J	tumorectomy	18	Yes	Yes	NA	Yes	No	TN	62	- - -	24	pT2	pN0	Ductal (INV)	3	0	0	85	0	Yes	RO -	RP -	HER2 -	pT2	1.5	47.3	3505.5	6.3	3161.5	5.1	5593.6	0.3	1.5	0.3	0.3	241.6	8.1	7.8	36.8	26.8	102.6	0.3	0.3	0.3	9	62.9	2549.4	12.1
374_J	J	tumorectomy	23	No	Yes	Yes	No	No	LUMB	68	+ - -	18	pT1	pN1	Ductal (INV)	2	100	8	30	1	No	RO +	RP -	HER2 -	pT1c	1.5	24.5	10000.5	1.3	11433.6	6.6	26599.4	0.3	1.5	0.3	0.3	345.9	17	259.3	30.9	26.4	10.2	0.8	1.5	0.3	92.6	15.2	11529.9	12.1
375_J	J	tumorectomy	24	Yes	No	NA	NA	No	TN	52	- - -	19	pT1	pN0	Ductal (INV)	3	0	1	25	0	No	RO -	RP -	HER2 -	pT1c	1.5	51	10000.5	42.2	11433.6	29	15957.4	0.3	1.5	0.3	0.3	4555.6	22.5	15.7	235.1	183.6	180.9	0.3	20.1	0.3	9	406.3	5184.7	12.1
376_J	J	mastectomy	23	Yes	No	NA	No	No	LUMHER2	47	+ + +	6	pT1	pN1	Ductal (INV)	2	70	35	50	1	No	RO +	RP +	HER2 +	pT1b	1.5	7.8	274.7	0.8	1226.4	1.5	1624.4	0.3	1.5	0.3	0.3	2130.8	40.1	39.5	8.3	17.9	68.8	0.3	0.3	0.3	9	216.8	333.9	12.1
377_J	J	mastectomy	27	Yes	NA	NA	NA	No	LUMA	66	+ + -	50	pT2	pN3	Lobular (INV)	2	90	40	10	11	No	RO +	RP +	HER2 -	pT2	1.5	7.8	249.2	0.3	428	1.5	369.4	0.3	1.5	0.3	0.3	70.6	8.1	7.8	1.6	3.8	12.9	0.3	0.3	0.3	9	5	180.4	12.1
378_J	J	tumorectomy	24	Yes	Yes	NA	Yes	No	HER2	64	- - +	18	pT1	pN0	Ductal (INV)	3	1	0	35	0	No	RO -	RP -	HER2 +	pT1c	1.5	7.8	99.3	0.3	883	5.1	891.6	0.3	1.5	0.3	0.3	8.3	8.1	7.8	9.9	15.9	4.2	0.3	0.3	0.3	9	6.2	350.7	12.1
379_J	J	mastectomy	20	Yes	Yes	No	Yes	No	LUMB	78	+ + -	24	pT2	pN3	Ductal (INV)	3	100	40	90	10	No	RO +	RP +	HER2 -	pT2	1.5	26.4	10000.5	0.6	7951.6	3.6	16241.6	0.3	1.5	0.3	0.3	83.1	24.7	129.2	7.6	14.4	31.5	0.3	1.3	0.3	460.1	49.7	6740.8	12.1
380_J	J	tumorectomy	46	Yes	NA	NA	No	No	LUMA	57	+ + -	25	pT2	pN0	Ductal (INV)	2	95	40	15	2	Yes	RO +	RP +	HER2 -	pT2	1.5	7.8	10000.5	0.3	9420.6	3.6	9151.7	0.3	1.5	0.3	0.3	8.3	8.1	243	6.7	13.7	9.6	0.3	1.5	0.3	9	2.4	3741.8	12.1
381_J	J	mastectomy	22	Yes	No	NA	No	No	LUMB	48	+ + -	21	pT2	pN1	Ductal (INV)	2	80	80	40	3	No	RO +	RP +	HER2 -	pT2	40.4	7.8	10000.5	27.4	11433.6	14.3	91417.3	0.3	1.5	0.3	0.3	120.5	42.7	613.2	477.2	223.8	44.9	0.3	18.2	0.3	56.4	178.5	15796.6	12.1
382_J	J	tumorectomy	23	Yes	No	NA	NA	No	LUMA	51	+ + -	30	pT2	pN0	Ductal (INV)	2	50	15	5	0	Yes	RO +	RP +	HER2 -	pT2	1.5	18.4	5130.7	1.5	9448.3	11.2	15853.5	0.3	1.5	0.3	0.3	1076.2	36.2	133.2	56.1	24.1	72.6	0.3	1.6	0.3	9	89	3795.9	12.1
383_J	J	tumorectomy	21	Yes	Yes	NA	No	No	LUMB	78	+ - -	19	pT1	pN1	Ductal (INV)	3	85	2	40	2	No	RO +	RP -	HER2 -	pT1c	1.5	18.4	228.6	0.3	1156.7	39	3965.2	0.3	1.5	0.3	0.3	663.6	52.7	94.2	12.4	20.6	18.7	0.3	1.5	0.3	9	106.9	1423.6	26.3
384_J	J	tumorectomy	38	Yes	No	NA	NA	No	LUMA	49	+ + -	33	pT2	pN1	Other (INV)	1	100	100	15	1	Yes	RO +	RP +	HER2 -	pT2	1.5	87.3	10000.5	2.9	3434.7	5.1	7756.1	0.3	1.5	0.3	0.3	8.3	8.1	15.7	37.6	7.5	18.7	0.3	1.2	0.3	9	2.4	1150.7	12.1
385_J	J	mastectomy	23	No	NA	NA	NA	No	LUMA	53	+ + -	35	pT2	pN1	Ductal (INV)	2	100	100	3	3	Yes	RO +	RP +	HER2 -	pT2	1.5	37.4	333.6	0.3	842.6	1.5	894.8	0.3	1.5	0.3	0.3	58	8.1	7.8	6.9	7.5	10.3	0.3	1.1	0.3	9	2.4	570.1	12.1
386_J	J	mastectomy	31	No	Yes	NA	NA	No	LUMB	85	+ + -	30	pT2	pN0	Ductal (INV)	3	100	90	35	0	Yes	RO +	RP +	HER2 -	pT2	1.5	26.8	4288.7	4.9	11433.6	6.8	12075.6	0.3	1.5	0.3	0.3	430.3	27.7	33.6	94	46.7	34.3	0.3	5.1	0.3	9	76.5	2733.5	12.1
387_J	J	mastectomy	18	Yes	No	NA	No	No	LUMB	34	+ + -	35	pT2	pN1	Ductal (INV)	2	100	30	40	2	No	RO +	RP +	HER2 -	pT2	1.5	104.4	751.6	2.5	3448.5	1.5	6601.6	0.3	1.5	0.3	0.3	72	8.1	7.8	8.6	1.5	192.9	0.3	1.5	0.3	9	2.4	679.7	12.1
388_J	J	tumorectomy	24	Yes	No	NA	No	No	HER2	51	- - +	11	pT1	pN0	Ductal (INV)	2	0	0	27	0	Yes	RO -	RP -	HER2 +	pT1c	1.5	22.9	3122.4	1	11433.6	8.5	9073.1	0.3	1.5	0.3	0.3	61.4	8.1	77	23	23.4	8.2	0.3	4	0.3	9	13.4	1361.8	36.4
389_J	J	tumorectomy	27	Yes	No	NA	No	No	TN	45	- - -	14	pT1	pN0	Ductal (INV)	3	0	0	40	0	No	RO -	RP -	HER2 -	pT1c	1.5	7.8	2538	3.9	11433.6	127.7	14865.5	0.3	1.5	0.3	0.3	9785.5	254.1	114.7	99	178.9	84.1	0.3	12.5	0.3	9	907.9	3208.7	43.2
390_J	J	tumorectomy	26	No	Yes	No	NA	No	TN	55	- - -	15	pT1	pN0	Ductal (INV)	3	0	0	90	0	No	RO -	RP -	HER2 -	pT1c	1.5	46.6	50.1	0.3	92.1	1.5	130.1	0.3	1.5	0.3	0.3	27.9	8.1	7.8	7	4.9	7.4	0.3	0.6	0.3	9	2.4	19	12.1
391_J	J	tumorectomy	25	Yes	No	NA	Yes	No	TN	45	- - -	30	pT2	pN0	Ductal (INV)	3	0	1	95	0	No	RO -	RP -	HER2 -	pT2	1.5	29.2	2548.6	12.3	11433.6	7.4	5599.6	0.3	1.5	0.3	0.3	184.2	62.8	7.8	149.4	140.7	86.7	0.3	12	0.3	9	111.4	7543.7	12.1
392_J	J	mastectomy	25	No	Yes	No	Yes	No	TN	58	- - -	20	pT1	pN3	Ductal (INV)	3	0	0	50	10	Yes	RO -	RP -	HER2 -	pT1c	1.5	7.8	9.4	0.3	31.7	1.5	33.5	0.3	1.5	0.3	0.3	20	8.1	7.8	1.6	1.5	6.2	0.3	0.3	0.3	9	2.4	2.4	12.1
393_J	J	mastectomy	NA	Yes	Yes	No	Yes	No	LUMB	71	+ + -	20	pT1	pN1	Ductal (INV)	3	100	70	60	1	Yes	RO +	RP +	HER2 -	pT1c	1.5	28.9	107.3	0.3	396.2	1.5	179.2	0.3	1.5	0.3	0.3	44.2	8.1	7.8	7.7	7.2	30.2	0.3	0.3	0.3	9	12.6	75.2	26.9
394_J	J	mastectomy	20	No	No	NA	No	No	LUMA	37	+ + -	35	pT2	pN0	Ductal (INV)	3	80	40	3	0	Yes	RO +	RP +	HER2 -	pT2	1.5	37.4	312.5	0.3	1197.6	15.9	497.8	0.3	1.5	0.3	0.3	80.2	8.1	7.8	9.4	9.5	132.5	0.3	1.4	0.3	9	2.4	393.2	28.6
395_J	J	tumorectomy	20	Yes	Yes	NA	Yes	No	TN	74	- - -	20	pT1	pN0	Ductal (INV)	3	0	0	95	0	No	RO -	RP -	HER2 -	pT1c	1.5	52	2176.5	1.5	11433.6	6.8	6768.5	0.3	1.5	0.3	0.3	44.4	17.2	17	22.5	18.8	12	0.3	3.6	0.3	9	8.7	1153.5	12.1
396_J	J	tumorectomy	25	Yes	Yes	No	Yes	No	LUMHER2	72	+ + +	25	pT1	pN1	Other (INV)	3	90	70	30	1	Yes	RO +	RP +	HER2 +	pT1c	1.5	36.4	388.2	1	795.4	1.5	603.3	0.3	1.5	0.3	0.3	80.4	8.1	7.8	7.9	9.4	22.6	0.3	1.6	0.3	9	6.7	518.8	12.1
397_J	J	tumorectomy	33	Yes	No	NA	No	No	LUMHER2	42	+ + +	8	pT1	pN0	Ductal (INV)	2	95	90	18	0	No	RO +	RP +	HER2 +	pT1b	1.5	7.8	3841.9	65.9	11433.6	1.5	5095.7	0.3	1.5	0.3	0.3	796.6	39	52.3	61.7	81.9	24.2	0.3	4.4	0.3	9	131.7	2679	27.7
398_J	J	tumorectomy	21	Yes	Yes	NA	Yes	No	TN	84	- - -	22	pT2	pN0	Ductal (INV)	3	0	0	45	0	No	RO -	RP -	HER2 -	pT2	1.5	35.5	10000.5	92.4	11433.6	29.1	15426.3	0.3	1.5	0.3	0.3	916.7	8.1	7.8	421.9	202.9	79.5	0.3	47.9	0.3	9	289.1	4601.5	12.1
399_J	J	tumorectomy	24	Yes	Yes	Yes	No	No	TN	73	- - -	25	pT2	pN0	Ductal (INV)	3	0	0	NA	0	No	RO -	RP -	HER2 -	pT2	1.5	62.3	1724.8	3.8	6079.4	7.1	3950.5	0.3	1.5	0.3	0.3	198.8	8.1	7.8	36.4	34.5	127.2	0.3	7.9	0.3	9	66.7	1401.2	12.1
400_J	J	mastectomy	27	Yes	Yes	NA	Yes	No	TN	74	- - -	50	pT2	pN0	Ductal (INV)	3	0	0	30	0	No	RO -	RP -	HER2 -	pT2	4.1	18.2	718.8	4.2	3340.2	22.6	3245.7	0.3	1.5	0.3	0.3	53.6	23.8	7.8	40.8	28.7	12.2	0.3	2.4	0.3	9	51.4	906	12.1
401_J	J	tumorectomy	22	No	NA	NA	NA	No	LUMB	49	+ - -	40	pT2	pN0	Other (INV)	2	100	NA	60	0	No	RO +	RP -	HER2 -	pT2	1.5	77.6	1276.6	0.3	1191.6	1.5	650.1	0.3	1.5	0.3	0.3	29.1	8.1	7.8	3.1	1.5	41.5	0.3	1.3	0.3	9	2.4	228.8	12.1
402_J	J	mastectomy	22	Yes	NA	NA	Yes	Yes	TN	56	- - -	17	pT1	pN0	Other (INV)	3	0	0	20	0	No	RO -	RP -	HER2 -	pT1c	37.1	336.5	10000.5	62.6	11433.6	5434.1	66748.1	NA	1.5	0.3	0.3	384.6	8.1	363.5	134.8	94.5	32.4	1.4	32.5	0.3	229.2	5.4	3850.5	12.1
403_J	J	mastectomy	21	Yes	NA	NA	Yes	No	TN	48	- - -	35	pT2	pN1	Other (INV)	3	1	0	75	3	Yes	RO -	RP -	HER2 -	pT2	1.5	21.9	10000.5	101.5	11433.6	119.2	82551.1	0.3	1.5	0.3	0.3	9499.1	147.6	249.3	686.2	505	397.1	0.3	73.8	0.3	9	1107.5	20137.2	61
404_J	J	mastectomy	21	Yes	No	NA	No	No	HER2	41	- - +	15	pT1	pN0	Ductal (INV)	3	0	0	20	0	No	RO -	RP -	HER2 +	pT1c	1.5	60.6	10000.5	1.9	11433.6	17.4	10563.2	0.3	1.5	0.3	0.3	578.1	17	145.1	31.4	33.4	16.9	0.8	9.2	0.3	9	26.5	3445.2	38.1
405_J	J	tumorectomy	45	Yes	Yes	NA	NA	No	TN	68	- - -	25	pT2	pN0	Ductal (INV)	3	0	0	NA	0	Yes	RO -	RP -	HER2 -	pT2	1.5	7.8	345.3	1.2	2149.3	4.3	1675.2	0.3	1.5	0.3	0.3	689.4	19.4	7.8	16.3	35.8	12.8	0.3	3.7	0.3	9	58.9	1099.6	12.1
406_J	J	mastectomy	NA	NA	NA	NA	NA	No	HER2	72	- - +	35	pT2	pN0	Other (INV)	3	0	0	20	0	No	RO -	RP -	HER2 +	pT2	1.5	72.2	10000.5	155.3	11433.6	43.3	38835.8	0.3	1.5	0.7	0.3	9221.3	140.2	7.8	586.9	305.1	502.1	0.3	114.4	0.3	9	1028.9	5600.9	12.1
407_J	J	NA	30	Yes	Yes	Yes	No	No	TN	74	- - -	25	pT2	pN1	Ductal (INV)	3	1	0	60	1	Yes	RO -	RP -	HER2 -	pT2	1.5	28.9	10000.5	217.6	11433.6	19.3	87277.9	0.3	1.5	0.3	0.3	108.8	357.7	35.3	822.2	313.1	84.4	0.3	16.2	0.3	35.6	126.2	17611.1	12.1
408_J	J	mastectomy	32	Yes	Yes	No	No	No	TN	61	- - -	30	pT3	pN3	Lobular (INV)	3	0	0	50	15	No	RO -	RP -	HER2 -	pT3	1.5	77.6	5569.3	3.5	11433.6	2.9	16596.7	0.3	1.5	0.3	0.3	32.7	8.1	38.1	9.4	1.5	56.6	0.3	2.1	0.3	9	2.4	2118.4	12.1
409_J	J	tumorectomy	21	Yes	No	NA	Yes	No	LUMHER2	49	+ + +	15	pT1	pN0	Ductal (INV)	2	100	70	60	0	No	RO +	RP +	HER2 +	pT1c	1.5	23.3	3977.1	4.3	11433.6	6.8	6829.2	0.3	1.5	0.3	0.3	809.1	35	7.8	46.1	78.6	214.4	0.3	9.5	0.3	9	115	5733.5	12.1
410_J	J	tumorectomy	26	Yes	Yes	No	NA	No	HER2	69	- - +	30	pT2	pN1	Ductal (INV)	3	0	0	30	1	No	RO -	RP -	HER2 +	pT2	1.5	20.4	303.7	2.1	1163.1	30.2	1253.1	0.3	1.5	0.3	0.3	605.7	22	7.8	35.5	51	38.7	0.3	3.1	0.3	9	209.3	721	12.1
411_J	J	mastectomy	31	Yes	Yes	Yes	No	No	TN	71	- - -	29	pT2	pN3	Ductal (INV)	3	2	0	50	11	Yes	RO -	RP -	HER2 -	pT2	1.5	7.8	487.1	1.8	2377.1	18.3	2067.3	0.3	1.5	0.3	0.3	707	56	7.8	32.2	29.1	38.9	0.3	3.4	0.3	9	44.6	1337.4	12.1
412_J	J	NA	34	Yes	Yes	NA	Yes	No	HER2	79	- - +	20	pT2	pN0	Ductal (INV)	3	6	0	70	0	No	RO -	RP -	HER2 +	pT2	1.5	7.8	10000.5	64.2	11433.6	49.9	40792.7	0.3	1.5	0.3	0.3	3284.9	123.9	22.4	850.6	433.6	229.8	0.3	35.7	0.3	9	837.2	17340.7	12.1
413_J	J	mastectomy	18	No	NA	NA	NA	No	TN	59	- - -	18	pT1	pN2	Other (INV)	2	1	0	25	4	No	RO -	RP -	HER2 -	pT1c	1.5	52	4862.2	2.2	11433.6	8	25901.1	0.3	1.5	0.3	0.3	84.9	8.1	29	32.6	10.9	4.9	0.3	4.1	0.3	9	2.4	2754.4	12.1
414_J	J	tumorectomy	NA	Yes	Yes	NA	NA	No	TN	93	- - -	22	pT1	pN2	Ductal (INV)	3	0	0	42	4	No	RO -	RP -	HER2 -	pT1c	1.5	23.3	10000.5	111.6	11433.6	73.6	147035	0.3	1.5	0.3	0.3	1617	30.7	18.9	517.4	92.3	90.2	0.3	39.4	0.3	9	30.3	5057	12.1
415_J	J	tumorectomy	NA	Yes	No	NA	NA	No	TN	50	- - -	18	pT1	pN1	Ductal (INV)	3	0	0	60	1	No	RO -	RP -	HER2 -	pT1c	4.2	86.3	4697	3	11433.6	16.9	11691.8	0.3	1.5	0.3	0.3	179.1	26.1	49.8	68.9	66.3	278.6	0.3	10.3	0.3	9	16.3	6537.8	12.1
416_J	J	tumorectomy	38	Yes	Yes	Yes	Yes	No	HER2	59	- - +	17	pT1	pN1	Ductal (INV)	3	0	0	28	1	No	RO -	RP -	HER2 +	pT1c	1.5	20	10000.5	169.4	11433.6	97.4	97941.9	0.3	1.5	0.3	0.3	4289.6	124.8	100.4	1453.8	634.6	170.4	0.3	98.9	0.3	9	505.9	15768.4	12.1
417_J	J	mastectomy	23	Yes	NA	NA	Yes	No	LUMHER2	50	+ - +	12	pT1	pN2	Ductal (INV)	3	20	0	35	4	No	RO +	RP -	HER2 +	pT1c	1.5	18.9	4654	34.9	11433.6	34.4	15249.4	0.3	1.5	0.3	0.3	9274.5	297.5	96.6	474.2	361.2	241.6	0.3	39.2	0.3	9	2035.5	8758.8	12.1
418_J	J	tumorectomy	26	Yes	No	NA	No	No	LUMHER2	50	+ + +	25	pT2	pN1	Ductal (INV)	2	90	25	45	3	No	RO +	RP +	HER2 +	pT2	1.5	41.5	56.7	0.6	489.6	1.5	251.7	0.3	1.5	0.3	0.3	212.8	8.1	7.8	7.9	8.7	10.3	0.3	0.7	0.3	9	7.8	368.1	29.5
419_J	J	mastectomy	21	Yes	Yes	NA	No	No	TN	91	- - -	40	pT2	pN1	Ductal (INV)	3	0	0	40	1	Yes	RO -	RP -	HER2 -	pT2	1.5	7.8	10000.5	82.2	11433.6	163.5	83778	0.3	1.5	0.3	0.8	757.8	158.3	131.3	395.3	260.9	222.4	1.1	45.2	0.3	18.2	447.8	20503.2	49.7
420_J	J	tumorectomy	28	Yes	Yes	Yes	No	No	TN	73	- - -	15	pT1	pN1	Ductal (INV)	3	1	0	80	3	Yes	RO -	RP -	HER2 -	pT1c	1.5	42.3	355.5	1.4	1457.5	13.6	986.2	0.3	1.5	0.3	0.3	695.8	8.1	7.8	22.8	26.3	36.3	0.3	2	0.3	9	84.2	469.5	12.1
421_J	J	tumorectomy	26	Yes	Yes	NA	Yes	No	HER2	75	- - +	19	pT1	pN0	Ductal (INV)	3	0	0	30	0	No	RO -	RP -	HER2 +	pT1c	1.5	144.9	1579.6	7.9	1986.1	1.5	2024.5	0.3	1.5	0.3	0.3	287.2	8.1	7.8	58.7	35.9	73.5	0.3	5.5	0.3	9	59.6	708.6	12.1
422_J	J	NA	17	Yes	Yes	Yes	Yes	No	TN	72	- - -	22	pT2	pN0	Ductal (INV)	2	0	0	30	0	No	RO -	RP -	HER2 -	pT2	1.5	25.8	2312.3	0.9	6138.7	1.5	1563.9	0.3	1.5	0.3	0.3	77.7	8.1	16.8	6.9	12	21.8	0.3	2	0.3	9	19.9	2272.8	12.1
423_B	B	NA	29	Yes	NA	NA	No	No	BENIN	NA	NA	60	NA	NA	Other (BEN)	NA	NA	NA	NA	NA	NA	NA	NA	NA	NA	1.5	180.9	9264.4	8.5	3759.1	6.7	29138.2	0.3	1.5	0.3	0.8	472.6	58.1	529.4	17.6	29.5	117.8	5.1	3.1	0.3	77.8	50.1	2428.7	260.6
424_B	B	NA	35	Yes	NA	NA	Yes	No	BENIN	NA	NA	23	NA	NA	Fibroadenoma (BEN)	NA	NA	NA	NA	NA	NA	NA	NA	NA	NA	1.5	184.9	1059.5	1.3	9563.7	9.1	20142.1	0.3	1.5	0.3	0.6	1489.3	8.1	469.5	12.3	31.9	5	3.7	4.7	0.3	52.9	10.8	900.2	107.6
425_B	B	NA	17	No	No	No	No	No	BENIN	NA	NA	84	NA	NA	Fibroadenoma (BEN)	NA	NA	NA	NA	NA	NA	NA	NA	NA	NA	1.5	549.1	161.3	0.3	11433.6	42.8	11237.7	0.3	1.5	0.3	0.3	1076	8.1	138.3	10.1	9.2	12	6.3	7	0.3	978.1	2.4	548.6	32.8
426_B	B	NA	20	Yes	No	No	Yes	No	BENIN	NA	NA	12	NA	NA	Fibroadenoma (BEN)	NA	NA	NA	NA	NA	NA	NA	NA	NA	NA	1.5	83.6	451.3	0.3	11433.6	13.5	10215.3	0.3	1.5	0.3	0.3	659.7	8.1	331.6	1.6	12	3.5	9.7	5.5	0.3	364.3	5.3	511.4	86.8
427_B	B	NA	28	Yes	NA	NA	No	No	BENIN	NA	NA	110	NA	NA	Other (BEN)	NA	NA	NA	NA	NA	NA	NA	NA	NA	NA	1.5	66.6	1682.3	3.1	5862.8	10.8	21374.9	0.3	1.5	0.3	0.3	10680.4	31.7	248.6	18.7	51.4	5.5	2.5	6.5	0.3	9	39	11896.4	142.4
428_B	B	NA	21	Yes	Yes	No	Yes	No	BENIN	NA	NA	15	NA	NA	Other (BEN)	NA	NA	NA	NA	NA	NA	NA	NA	NA	NA	4.1	1802.4	1.5	3.4	7031.1	57	67714.5	0.3	1.5	0.3	2	8.3	8.1	20.5	1.6	4.8	9.3	3.8	17.9	0.3	1342.5	2.4	2.4	12.1
429_B	B	NA	29	No	NA	NA	Yes	No	BENIN	NA	NA	29	NA	NA	Fibroadenoma (BEN)	NA	NA	NA	NA	NA	NA	NA	NA	NA	NA	1.5	75.6	18.3	0.7	5397.7	1.5	3883.7	0.3	1.5	0.3	0.3	1023.1	8.1	1167.7	12.8	34.3	1.6	0.3	2	0.3	9	52.2	351	73.4
430_B	B	NA	23	No	No	No	No	No	BENIN	NA	NA	100	NA	NA	Fibroadenoma (BEN)	NA	NA	NA	NA	NA	NA	NA	NA	NA	NA	1.5	62.7	4496.4	5.3	6137.7	1.5	25452	0.3	1.5	0.3	0.3	185.8	21.2	433.3	41	52	8.7	1.1	2.3	0.3	9	61.9	3904.5	116.9
431_B	B	NA	22	No	NA	NA	Yes	No	BENIN	NA	NA	25	NA	NA	Fibroadenoma (BEN)	NA	NA	NA	NA	NA	NA	NA	NA	NA	NA	1.5	32.6	5986.2	2.6	5459.1	5.5	16115.6	0.3	1.5	0.3	0.3	29.1	8.1	428	49.5	50.3	4.9	2.2	3.9	0.3	17.8	21.4	1308.5	12.1
432_B	B	NA	22	No	No	No	Yes	No	BENIN	NA	NA	34	NA	NA	Fibroadenoma (BEN)	NA	NA	NA	NA	NA	NA	NA	NA	NA	NA	1.5	205.6	10000.5	18.8	6567.1	14.7	132106	0.3	1.5	0.3	0.3	8014.3	150.2	1184.1	140.2	151.6	16.7	5.1	18	0.3	82.1	249.5	16012.1	129.3
433_B	B	NA	20	Yes	Yes	No	Yes	No	BENIN	NA	NA	20.4	NA	NA	Other (BEN)	NA	NA	NA	NA	NA	NA	NA	NA	NA	NA	17	99.3	7668.7	21.5	11433.6	11.7	34180.8	0.3	1.5	0.3	0.9	18.7	26	621.3	20.9	23.1	4.8	3.8	2.7	0.3	9	8.6	10442.7	12.1
434_B	B	NA	38	Yes	NA	NA	No	No	BENIN	NA	NA	24	NA	NA	Other (BEN)	NA	NA	NA	NA	NA	NA	NA	NA	NA	NA	4.7	564.9	3517.4	2.9	9473.1	17.5	22515.8	0.3	1.5	0.3	0.9	1419.3	18.2	120.2	8.7	34.5	20.8	16.8	28.1	0.3	79.4	15.5	742	203.3
423_JB	JB	NA	29	Yes	NA	NA	No	No	BENIN (J)	NA	NA	60	NA	NA	Other (BEN)	NA	NA	NA	NA	NA	NA	NA	NA	NA	NA	1.5	7.8	7.5	0.7	75	3.6	205.8	0.3	1.5	0.3	0.3	55.6	8.1	7.8	1.6	6.1	7.4	0.3	0.3	0.3	18.7	10.7	17.8	12.1
424_JB	JB	NA	35	Yes	NA	NA	Yes	No	BENIN (J)	NA	NA	23	NA	NA	Fibroadenoma (BEN)	NA	NA	NA	NA	NA	NA	NA	NA	NA	NA	1.5	95.3	2927.3	1	4689.2	5.2	21121.7	0.3	1.5	0.3	0.3	89.3	8.1	126.6	11.3	5.8	7.2	0.6	1.7	0.3	9	2.4	893.8	12.1
425_JB	JB	NA	17	No	No	No	No	No	BENIN (J)	NA	NA	84	NA	NA	Fibroadenoma (BEN)	NA	NA	NA	NA	NA	NA	NA	NA	NA	NA	1.5	189.8	4809.6	2.6	11433.6	8	28574.6	0.3	1.5	0.3	0.3	322.8	8.1	439.1	38.7	7.2	15	0.3	1.4	0.3	27	2.4	2319	12.1
426_JB	JB	NA	20	Yes	No	No	Yes	No	BENIN (J)	NA	NA	12	NA	NA	Fibroadenoma (BEN)	NA	NA	NA	NA	NA	NA	NA	NA	NA	NA	1.5	21.9	142	1.5	124.1	1.5	293.1	0.3	1.5	0.3	0.3	38.6	8.1	7.8	1.6	1.5	11.6	0.3	0.3	0.3	9	2.4	2.4	12.1
427_JB	JB	NA	28	Yes	NA	NA	No	No	BENIN (J)	NA	NA	110	NA	NA	Other (BEN)	NA	NA	NA	NA	NA	NA	NA	NA	NA	NA	1.5	20.4	5619.8	6.7	2769.9	5.5	10897.8	0.3	1.5	0.3	0.3	8.3	8.1	52	29	8.2	49.5	0.3	1.4	0.3	9	2.4	2905.7	12.1
428_JB	JB	NA	21	Yes	Yes	No	Yes	No	BENIN (J)	NA	NA	15	NA	NA	Other (BEN)	NA	NA	NA	NA	NA	NA	NA	NA	NA	NA	1.5	25.8	594.4	1.2	1011.3	4	10872.3	0.3	1.5	0.3	0.3	8.3	8.1	41.5	19.1	10.8	1.6	0.3	0.3	0.3	26.2	6.5	483.7	12.1
429_JB	JB	NA	29	No	NA	NA	Yes	No	BENIN (J)	NA	NA	29	NA	NA	Fibroadenoma (BEN)	NA	NA	NA	NA	NA	NA	NA	NA	NA	NA	1.5	24.6	1.5	0.3	58	1.5	193.8	0.3	1.5	0.3	0.3	8.3	8.1	7.8	1.6	1.5	1.6	0.3	0.3	0.3	9	2.4	7	12.1
430_JB	JB	NA	23	No	No	No	No	No	BENIN (J)	NA	NA	100	NA	NA	Fibroadenoma (BEN)	NA	NA	NA	NA	NA	NA	NA	NA	NA	NA	1.5	36	7538.3	4.7	4440.4	1.5	87106.2	0.3	1.5	0.3	0.3	8.3	8.1	106.9	51.3	8.6	18.9	0.3	1.4	0.3	9	2.4	4974.5	12.1
431_JB	JB	NA	22	No	NA	NA	Yes	No	BENIN (J)	NA	NA	25	NA	NA	Fibroadenoma (BEN)	NA	NA	NA	NA	NA	NA	NA	NA	NA	NA	1.5	38.1	1493.4	0.3	1469.7	1.5	3343.5	0.3	1.5	0.3	0.3	24.3	8.1	97.6	41.1	16.7	1.6	0.3	0.9	0.3	9	2.4	373.6	12.1
432_JB	JB	NA	22	No	No	No	Yes	No	BENIN (J)	NA	NA	34	NA	NA	Fibroadenoma (BEN)	NA	NA	NA	NA	NA	NA	NA	NA	NA	NA	4.8	83.1	57.8	0.9	411	6.8	498.2	0.3	1.5	0.3	0.3	17.7	8.1	7.8	1.6	1.5	15.9	0.3	0.3	0.3	9	2.4	26.2	12.1
433_JB	JB	NA	20	Yes	Yes	No	Yes	No	BENIN (J)	NA	NA	20.4	NA	NA	Other (BEN)	NA	NA	NA	NA	NA	NA	NA	NA	NA	NA	6.2	181.5	7.6	0.3	113.3	1.5	302.2	0.3	1.5	0.3	0.3	8.3	8.1	7.8	1.6	1.5	5.4	0.3	0.3	0.3	9	2.4	73.3	12.1
434_JB	JB	NA	38	Yes	NA	NA	No	No	BENIN (J)	NA	NA	24	NA	NA	Other (BEN)	NA	NA	NA	NA	NA	NA	NA	NA	NA	NA	1.5	16.3	1.5	0.3	26.9	1.5	146.7	0.3	1.5	0.3	0.3	8.3	8.1	7.8	1.6	1.5	39.5	0.3	0.3	0.3	9	2.4	14.5	12.1
[truncated: 35 more columns]

## Sheet: DB_Not Imputed_LOD
Tissue_Number	T_J_B_JB	Clinic..TRT_CHIR.TYPE	Clinic..PATIENT.IMC	Clinic..PATIENT.GROS	Clinic..PATIENT.MENOP	Clinic..PATIENT.THS	Clinic..PATIENT.ANTFAM	Clinic..PATIENT_AUTK	Clinic..CLASS	Clinic..K_CLINIC.AGEDIAG	Clinic..K_RoRpHer	Clinic..K_ANAPATHO.TAILLEmm	Clinic..K_ANAPATHO.pT	Clinic..K_ANAPATHO.pN	Clinic..K_ANAPATHO.CIMO1	Clinic..K_ANAPATHO.EE	Clinic..K_ANAPATHO.ROPCT	Clinic..K_ANAPATHO.RPPCT	Clinic..K_ANAPATHO.KI67PCT	Clinic..K_ANAPATHO.NBNPOS	Clinic..K_ANAPATHO.EMBV	Clinic..K_ANAPATHO.ROCL	Clinic..K_ANAPATHO.RPCL	Clinic..K_ANAPATHO.HER2CL	Clinic..K_ANAPATHO.pTlong	Luminex..EGF	Luminex..FGF2	Luminex..GCSF	Luminex..GMCSF	Luminex..GRO	Luminex..IL1RA	Luminex..CXCL8	Luminex..IL9	Luminex..IL12p40	Luminex..IL12p70	Luminex..IL15	Luminex..CXCL10	Luminex..CCL7	Luminex..CCL22	Luminex..CCL3	Luminex..CCL4	Luminex..CCL5	Luminex..TGFa	Luminex..TNFa	Luminex..TNFb	Luminex..VEGF	Luminex..CCL8	Luminex..CXCL5	Luminex..CXCL12
001_T	T	tumorectomy	NA	Yes	Yes	NA	NA	No	TN	82	- - -	20	pT1	pN0	Ductal (INV)	3	0	0	NA	0	Yes	RO -	RP -	HER2 -	pT1c	ND	193.5	268.6	27.4	2009.1	62.4	6416.6	ND	3.8	1.1	32.1	10680.4	66.5	162.9	12.3	20.2	14.8	7.4	42.3	ND	2508.5	10.3	795.5	123.4
002_T	T	mastectomy	22	Yes	NA	NA	NA	No	TN	81	- - -	26	pT2	pN0	Ductal (INV)	3	0	0	NA	0	Yes	RO -	RP -	HER2 -	pT2	ND	327.2	22.5	58.6	1118.4	86.2	8027.5	ND	ND	ND	8.7	2706.2	36.5	115.5	10.7	18.7	18.7	1.4	12.5	ND	2292	7.8	1252.4	48.7
003_T	T	tumorectomy	27	Yes	No	NA	No	No	TN	45	- - -	30	pT2	pN1	Ductal (INV)	3	0	0	95	1	No	RO -	RP -	HER2 -	pT2	ND	739.2	4.9	10.1	307.8	39	1231.6	ND	ND	0.8	6.7	10680.4	36.5	ND	ND	7.7	22.4	2.2	5.5	ND	1033.9	ND	304.1	26.3
004_T	T	mastectomy	17	Yes	Yes	Yes	No	No	TN	79	- - -	40	pT2	pN0	Lobular (INV)	2	1	0	3	0	No	RO -	RP -	HER2 -	pT2	ND	217.5	734.4	2	844.1	13	3997.6	ND	ND	ND	1.2	117.1	ND	2473	ND	ND	56.8	5.4	0.7	ND	ND	ND	750.5	91.9
005_T	T	tumorectomy	18	Yes	Yes	No	No	Yes	LUMA	64	+ - -	17	pT1	pN3	Ductal (INV)	2	10	1	15	22	Yes	RO +	RP -	HER2 -	pT1c	ND	70.7	587.7	6.2	884.2	25.9	9467	ND	ND	ND	1.6	ND	ND	131.4	27.7	25.1	3.7	0.6	1.2	ND	612.1	ND	986.5	ND
006_T	T	mastectomy	28	Yes	Yes	NA	No	No	TN	81	- - -	25	pT2	pN0	Ductal (INV)	2	0	0	40	0	Yes	RO -	RP -	HER2 -	pT2	ND	17.5	3893	23.4	5474	35.5	24984.6	ND	2.7	ND	1.2	177.1	ND	1188.3	14.5	14	10.8	1.7	4.7	ND	124.5	ND	14414.6	ND
007_T	T	tumorectomy	26	Yes	Yes	Yes	Yes	No	TN	71	- - -	35	pT2	pN0	Ductal (INV)	3	0	0	50	0	Yes	RO -	RP -	HER2 -	pT2	ND	539.5	2385.5	23.5	1893.8	28.4	6095.1	ND	37.1	4.2	1.4	1809	ND	330.9	5	12.7	21.3	11.4	3.1	ND	58.1	ND	316.3	62.5
008_T	T	tumorectomy	27	Yes	NA	NA	Yes	No	TN	70	- - -	21	pT2	pN1	Ductal (INV)	3	0	0	NA	3	Yes	RO -	RP -	HER2 -	pT2	ND	52.4	10000.5	394.6	11433.6	19.3	39711.4	ND	ND	ND	2.3	336.3	ND	1989.6	300.5	32.1	37.9	5	4	ND	65.2	ND	10636.9	NA
009_T	T	tumorectomy	25	Yes	Yes	NA	No	No	TN	73	- - -	17	pT1	pN0	Ductal (INV)	3	5	5	NA	0	No	RO -	RP -	HER2 -	pT1c	ND	1036.7	10000.5	336.5	11433.6	35.5	147066	ND	ND	0.8	3.2	206.7	ND	1027.9	274.8	53.4	32.2	5.6	13.7	ND	365.8	ND	5249.1	ND
010_T	T	mastectomy	20	Yes	No	NA	No	No	TN	36	- - -	35	pT2	pN1	Other (INV)	3	0	5	NA	1	Yes	RO -	RP -	HER2 -	pT2	ND	412	302.8	139.5	5253.5	56.9	11798.9	ND	5.8	0.9	5.3	2258.1	ND	363.1	4.9	19.8	18.6	1.1	17.6	ND	1599.7	ND	1256.4	ND
011_T	T	tumorectomy	25	Yes	Yes	NA	NA	Yes	TN	93	- - -	20	pT1	pN1	Ductal (INV)	1	0	0	NA	2	No	RO -	RP -	HER2 -	pT1c	4.3	191.8	342.1	33.7	1109.9	8.7	21288.9	ND	ND	ND	1.2	655.4	18	260.1	8.6	10.2	20.9	0.8	1.7	ND	93	6.3	2568.2	110.9
012_T	T	tumorectomy	24	No	No	NA	No	No	TN	34	- - -	19	pT1	pN0	Ductal (INV)	3	0	0	35	0	No	RO -	RP -	HER2 -	pT1c	ND	54.9	28.8	9.6	688.8	8.7	6083.7	ND	ND	0.8	ND	168.2	22.4	156.9	114.9	127.7	29.9	0.8	15.2	ND	5931	12.7	1397	53.5
013_T	T	tumorectomy	29	Yes	Yes	NA	Yes	Yes	TN	62	- - -	23	pT2	pN0	Ductal (INV)	3	0	0	100	0	Yes	RO -	RP -	HER2 -	pT2	ND	703.1	1087	2.1	1800.1	7.1	4264	ND	ND	ND	ND	255.7	ND	260.1	30.4	19.3	11.7	21.3	1.6	ND	1132	ND	1335.9	ND
014_T	T	tumorectomy	29	Yes	Yes	Yes	Yes	No	TN	60	- - -	17	pT1	pN1	Ductal (INV)	3	0	0	15	1	No	RO -	RP -	HER2 -	pT1c	ND	28.3	10000.5	55.1	11433.6	32.5	83040.5	ND	6.3	0.8	2.1	3958.7	123.3	3833.9	69.8	82.5	34.3	4.5	22.5	ND	129.2	49.7	23072.3	54.7
015_T	T	mastectomy	18	Yes	Yes	No	NA	No	TN	61	- - -	30	pT2	pN0	Ductal (INV)	3	0	0	NA	0	Yes	RO -	RP -	HER2 -	pT2	ND	298.1	3305.4	70.5	2792.9	50.4	12917.5	ND	2.7	ND	2.3	2277.8	ND	657	32.7	27.6	38.7	1	7.5	ND	282.2	8.2	1262.3	ND
016_T	T	mastectomy	28	Yes	Yes	NA	Yes	No	TN	89	- - -	25	pT2	pN1	Ductal (INV)	3	0	0	NA	2	No	RO -	RP -	HER2 -	pT2	ND	69.1	3355.6	23.7	11433.6	18.2	8329.6	ND	ND	ND	1.9	1735	20.9	333.2	5.4	14.3	20.9	3.8	6.3	ND	203.9	9.1	2506.7	47.4
017_T	T	tumorectomy	25	Yes	No	NA	No	No	HER2	22	- - +	22	pT2	pN1	Ductal (INV)	3	1	0	NA	1	Yes	RO -	RP -	HER2 +	pT2	ND	236.8	3270.3	8.4	2589.4	8.7	8100.4	ND	ND	ND	2.6	407.5	ND	611.6	7.9	17.8	34.6	ND	2.5	ND	482	ND	2526.4	ND
018_T	T	tumorectomy	39	No	Yes	No	No	No	HER2	60	- - +	21	pT2	pN1	Ductal (INV)	3	0	2	NA	1	Yes	RO -	RP -	HER2 +	pT2	ND	637	27.2	102.1	609.7	29.4	5088.9	ND	6.8	1	2.3	3183	ND	67.7	7.9	17.2	104.1	ND	2.6	ND	140.1	ND	473.6	ND
019_T	T	mastectomy	23	Yes	Yes	NA	NA	No	HER2	57	- - +	30	pT2	pN0	Ductal (INV)	3	5	3	35	0	Yes	RO -	RP -	HER2 +	pT2	ND	20.9	2351	5.3	1544.5	35.5	12974.9	ND	ND	ND	0.7	51.5	ND	816.6	21.8	22.6	ND	3.7	5.2	ND	443	ND	13836.3	ND
020_T	T	tumorectomy	26	Yes	Yes	No	NA	No	HER2	57	- - +	15	pT1	pN0	Ductal (INV)	3	1	1	15	0	No	RO -	RP -	HER2 +	pT1c	ND	106.5	372.8	26.9	599.1	46.5	4599.2	ND	ND	1	5.1	1353.1	35	235	21.6	23.8	46.3	2.1	2	ND	1391.3	7.7	618.6	84.8
021_T	T	NA	22	Yes	Yes	No	Yes	No	HER2	70	- - +	32	pT2	pN3	Ductal (INV)	3	0	0	NA	11	Yes	RO -	RP -	HER2 +	pT2	ND	295.2	510.5	17.5	1223	23.4	5625.8	ND	12.5	0.6	3.5	3243.3	ND	349	23.6	10.6	158.8	2.9	1.2	ND	53.4	ND	788.2	ND
022_T	T	tumorectomy	18	Yes	Yes	NA	Yes	No	HER2	62	- - +	15	pT1	pN0	Ductal (INV)	3	0	0	35	0	No	RO -	RP -	HER2 +	pT1c	ND	54.8	9.8	4.2	315.8	66.3	2632.6	ND	ND	ND	7.3	9144.4	155.8	266.4	6.9	10.6	57	1.8	3.2	ND	3806.9	10.7	188	47.4
023_T	T	mastectomy	23	Yes	Yes	Yes	No	No	HER2	56	- - +	2	pT1	pN1	Ductal (INV)	2	0	0	NA	1	Yes	RO -	RP -	HER2 +	pT1a	ND	40.6	5607.9	9.9	11433.6	15.6	33720.5	ND	3.8	ND	1.9	693	115	1347.1	104.2	71	213	ND	3.2	ND	164	74.8	11122.3	ND
024_T	T	mastectomy	21	Yes	No	NA	No	No	HER2	36	- - +	2	pT1	pN0	Ductal (INV)	2	0	0	NA	0	Yes	RO -	RP -	HER2 +	pT1a	ND	324.8	10000.5	49	11433.6	16.2	300814	ND	ND	ND	1.4	1255.3	288.1	2130.6	198.6	57.4	213.5	0.9	10.6	ND	90.1	41	23072.3	ND
025_T	T	tumorectomy	30	No	Yes	NA	NA	No	LUMHER2	60	+ - +	19	pT1	pN2	Ductal (INV)	3	100	5	NA	5	Yes	RO +	RP -	HER2 +	pT1c	ND	187.1	3236.7	50.5	11433.6	39.5	9104.2	ND	17.5	ND	2.6	2262.1	ND	3763.9	42.5	35.9	262.6	6.6	4.2	ND	795.7	5.2	3658.7	109.3
026_T	T	mastectomy	28	Yes	Yes	Yes	NA	No	LUMB	64	+ - -	30	pT2	pN0	Ductal (INV)	3	100	0	20	0	Yes	RO +	RP -	HER2 -	pT2	ND	206.6	4116	27.4	6093.7	46	57515	ND	13.2	0.8	3.9	705.8	ND	1603.2	32.9	37.4	134.2	3.1	56.8	ND	1130.5	4.7	5610	44.8
027_T	T	tumorectomy	26	No	Yes	No	Yes	No	LUMA	63	+ - -	11	pT1	pN0	Ductal (INV)	2	90	0	15	0	No	RO +	RP -	HER2 -	pT1c	ND	129.3	10000.5	113.5	11433.6	33.5	48915.8	ND	ND	ND	2.1	23.8	49.6	761.8	309.3	104.1	21.2	9.6	42.8	ND	884.1	26.1	23072.3	ND
028_T	T	tumorectomy	32	No	Yes	NA	No	No	LUMHER2	62	+ + +	15	pT1	pN0	Ductal (INV)	3	95	70	NA	0	Yes	RO +	RP +	HER2 +	pT1c	ND	145.2	226.1	4.8	845.4	26.9	8715.6	ND	2.7	ND	1.2	582.7	ND	1388.7	4.6	12.7	15.8	3.5	7.2	ND	729.5	ND	1729.4	43.4
029_T	T	mastectomy	17	Yes	Yes	No	Yes	No	LUMHER2	58	+ + +	17	pT1	pN0	Ductal (INV)	3	70	20	NA	0	Yes	RO +	RP +	HER2 +	pT1c	ND	268.5	67.8	1192	911	49.5	6369.7	ND	ND	ND	4.6	5208.6	ND	726.4	7.6	13.6	125.8	1	4	ND	135.5	9.8	716.7	ND
030_T	T	mastectomy	17	Yes	Yes	Yes	NA	No	LUMHER2	75	+ + +	30	pT2	pN0	Ductal (INV)	3	80	25	15	0	No	RO +	RP +	HER2 +	pT2	ND	153.7	1765.1	5.5	2034.1	32	8047.4	ND	10.2	ND	1.4	1088.8	19.8	1407.1	11.9	18.8	20.8	1.8	3.3	ND	60	14.8	2384.1	157.3
031_T	T	tumorectomy	24	Yes	No	NA	Yes	No	LUMHER2	37	+ + +	12	pT1	pN0	Ductal (INV)	3	70	90	NA	0	Yes	RO +	RP +	HER2 +	pT1c	ND	641.8	718.6	85.8	1148	39	15136	ND	9.3	0.6	2.8	183.2	ND	582.7	22.7	26.4	57.9	1.3	7	ND	129.8	ND	1134.6	ND
032_T	T	mastectomy	21	Yes	No	NA	No	No	LUMHER2	39	+ + +	26	pT2	pN2	Ductal (INV)	2	70	50	NA	4	No	RO +	RP +	HER2 +	pT2	6.7	257.8	184.1	23.3	874.2	28.4	8432.7	ND	ND	ND	3.1	365	ND	110	8.6	5.6	20.9	0.7	2.2	ND	363.8	ND	293.6	ND
033_T	T	mastectomy	20	Yes	No	NA	No	No	LUMHER2	44	+ + +	18	pT2	pN0	Ductal (INV)	2	20	50	25	0	No	RO +	RP +	HER2 +	pT2	19.4	78.8	12.4	50	129.2	400.5	4476.7	ND	ND	ND	0.7	69.7	ND	2390.2	10.2	6.7	27.1	1.4	16.1	ND	154.7	ND	49	ND
034_T	T	mastectomy	27	Yes	Yes	NA	Yes	No	LUMHER2	69	+ + +	50	pT2	pN3	Ductal (INV)	3	70	10	NA	11	Yes	RO +	RP +	HER2 +	pT2	ND	375.3	4898.7	13.2	6981.1	8.7	24401.2	ND	4.8	ND	0.7	164.4	ND	350.6	13.2	9.9	27.4	3.4	1.9	ND	65.2	ND	1571	40.6
035_T	T	tumorectomy	32	No	No	NA	Yes	No	LUMHER2	30	+ + +	24	pT2	pN2	Ductal (INV)	3	95	100	NA	6	Yes	RO +	RP +	HER2 +	pT2	ND	150.8	41.1	76.8	392.1	76.3	11598.8	ND	ND	ND	1.2	274.1	ND	121.4	12.7	15.4	13.3	0.7	236.7	ND	995.4	ND	438.6	ND
036_T	T	mastectomy	19	Yes	No	NA	No	No	LUMHER2	55	+ + +	22	pT2	pN1	Ductal (INV)	3	85	20	25	1	Yes	RO +	RP +	HER2 +	pT2	ND	359.8	496.5	9.3	2675.4	41.5	9668.6	ND	5.3	ND	1.4	782.1	ND	984.6	12.8	6.2	31.2	0.9	12.8	ND	366.1	ND	959.4	27.3
037_T	T	tumorectomy	28	NA	Yes	No	No	No	LUMB	78	+ + -	20	pT1	pN0	Ductal (INV)	3	100	60	50	0	No	RO +	RP +	HER2 -	pT1c	ND	237.6	2896.5	14.7	11433.6	42.5	14257.6	ND	5.8	0.6	2.1	1063.2	ND	648.6	28.3	18.5	17.7	2.6	43.6	ND	267.6	ND	1364.4	44.8
038_T	T	tumorectomy	25	Yes	Yes	Yes	Yes	No	LUMA	71	+ + -	20	pT1	pN0	Ductal (INV)	2	90	90	15	0	No	RO +	RP +	HER2 -	pT1c	ND	137.4	117.9	24.3	844.4	35.5	11549.3	ND	3.8	0.7	1.4	393.6	16.6	362.2	18.1	27.8	9.2	3.7	12.1	ND	1061.8	5.1	2558.4	42
039_T	T	mastectomy	32	Yes	Yes	NA	Yes	No	LUMB	74	+ + -	20	pT1	pN1	Ductal (INV)	2	100	10	30	1	Yes	RO +	RP +	HER2 -	pT1c	ND	372.5	1292.3	17.6	1601.2	46.5	18694.6	ND	28.4	ND	3	325.2	ND	1289.8	8.6	12.2	21.9	1.9	3.8	ND	50.5	9.6	2190.2	ND
040_T	T	tumorectomy	25	No	Yes	No	NA	No	LUMB	59	+ + -	23	pT2	pN0	Ductal (INV)	3	100	30	40	0	No	RO +	RP +	HER2 -	pT2	ND	139.5	1464.1	3	2218.2	5.4	7963	ND	ND	ND	1.2	275	ND	122.5	25	30.7	12.3	ND	2.7	ND	27.4	6.6	993.4	ND
041_T	T	mastectomy	25	Yes	Yes	NA	NA	No	LUMA	86	+ + -	30	pT2	pN2	Ductal (INV)	2	100	100	15	8	Yes	RO +	RP +	HER2 -	pT2	ND	220.5	3495.4	47.8	1538.1	105.2	24875.5	ND	ND	4.6	2.6	283.4	ND	1121.8	9.6	25.2	26.3	2.7	48.9	ND	363.8	ND	1411.9	ND
042_T	T	mastectomy	19	Yes	No	NA	Yes	No	LUMB	41	+ + -	24	pT2	pN0	Ductal (INV)	2	100	100	30	0	No	RO +	RP +	HER2 -	pT2	ND	146.9	3121.6	3.5	2164.3	21.3	20253.6	ND	ND	0.6	1.4	484.8	ND	397.7	14.6	29.2	9.2	2.6	6.6	ND	70.3	5.5	3071.1	ND
043_T	T	mastectomy	27	No	NA	NA	NA	No	LUMA	40	+ + -	2	pT1	pN0	Ductal (INV)	2	50	100	5	0	No	RO +	RP +	HER2 -	pT1a	ND	245	1395	0.6	4250.5	19.3	6392.8	ND	ND	1.2	1.6	128.8	ND	268.3	3.9	18	11.2	19.8	3.3	ND	424.3	ND	356.7	82.6
044_T	T	mastectomy	19	Yes	Yes	NA	No	No	LUMA	84	+ + -	30	pT2	pN1	Ductal (INV)	2	45	15	15	1	Yes	RO +	RP +	HER2 -	pT2	7.1	20.5	560.5	10.5	394.2	31.5	3947.4	ND	ND	1.4	8.9	460.9	ND	128.6	69.8	28.3	34.9	1.6	18.1	ND	722.2	ND	93	ND
045_T	T	tumorectomy	26	Yes	Yes	NA	Yes	No	LUMA	59	+ + -	30	pT2	pN0	Ductal (INV)	2	100	70	15	0	Yes	RO +	RP +	HER2 -	pT2	ND	32.4	1349.5	2.1	1406.7	9.8	7091.7	ND	ND	4.3	2.8	302.5	ND	577.6	ND	19.3	7.9	3.4	8.4	ND	21.4	ND	316.6	37.7
046_T	T	tumorectomy	28	Yes	Yes	No	Yes	No	LUMA	67	+ + -	15	pT1	pN1	Ductal (INV)	2	100	90	10	1	Yes	RO +	RP +	HER2 -	pT1c	ND	106.5	1420	15.8	2648.7	20.3	9282.8	ND	ND	ND	1.4	162	ND	584.7	8.1	14.9	7.9	6	7.1	ND	499.6	ND	1322.5	ND
047_T	T	mastectomy	23	Yes	NA	NA	No	No	LUMA	55	+ + -	24	pT2	pN0	Ductal (INV)	1	100	70	5	0	No	RO +	RP +	HER2 -	pT2	ND	145.3	2775.7	36	11433.6	49.5	79457	ND	2.7	3.4	2.8	170.5	ND	4394.4	7.4	21.7	15.5	23.4	108.4	ND	1106	ND	983.9	51.1
048_T	T	mastectomy	28	Yes	No	NA	No	No	LUMA	39	+ + -	18	pT1	pN0	Lobular (INV)	3	100	100	12	0	No	RO +	RP +	HER2 -	pT1c	ND	215.5	536.9	12.2	1575.3	93.2	7514.2	ND	18.2	1.4	2.1	1493.9	ND	1053	5.1	13.7	30.9	2.2	7.9	ND	156.3	6	711.5	67.2
049_T	T	mastectomy	17	Yes	Yes	NA	Yes	No	LUMA	74	+ + -	25	pT2	pN1	Ductal (INV)	3	90	25	15	2	No	RO +	RP +	HER2 -	pT2	ND	2317.5	568.9	1.4	2083.2	103.2	10628.9	ND	ND	ND	0.7	488.7	45.7	377.6	32.6	23.8	46.1	ND	1.7	ND	48.5	27.7	1884.4	ND
050_T	T	mastectomy	35	No	Yes	No	Yes	No	LUMA	74	+ + -	28	pT2	pN0	Ductal (INV)	2	100	100	15	0	No	RO +	RP +	HER2 -	pT2	ND	15.7	1233.8	3.4	2030.3	40.5	9842.4	ND	ND	ND	1.2	81	ND	902.2	11.5	16	15.9	0.8	6.2	ND	57.2	ND	4209.5	ND
051_T	T	tumorectomy	27	Yes	Yes	No	Yes	No	LUMB	57	+ + -	20	pT1	pN0	Ductal (INV)	3	90	30	20	0	Yes	RO +	RP +	HER2 -	pT1c	ND	85.8	504.2	5.9	1261.6	74.3	12525.4	ND	ND	ND	0.9	198.1	ND	2139.1	4.7	7.7	16.5	1.8	7.1	ND	101.9	ND	3590.7	32.8
052_T	T	tumorectomy	27	Yes	Yes	NA	NA	No	LUMB	52	+ + -	23	pT2	pN1	Ductal (INV)	2	90	75	20	2	Yes	RO +	RP +	HER2 -	pT2	ND	155.7	863.3	130	3041.7	65.4	26913	ND	8.9	ND	2.3	971.9	ND	2107.4	13.2	9	21.3	6.5	52.1	ND	1130.1	ND	1461.6	ND
053_T	T	tumorectomy	26	Yes	Yes	NA	NA	No	LUMA	74	+ + -	18	pT1	pN2	Ductal (INV)	1	100	60	15	8	No	RO +	RP +	HER2 -	pT1c	ND	132.8	96.2	10.1	859.3	45.5	13494.5	ND	ND	1.6	1.2	312.9	26.8	486	11.7	23.4	22.3	3.8	8.1	ND	134.4	ND	5529.6	32.8
054_T	T	mastectomy	29	Yes	NA	NA	No	No	LUMB	59	+ - -	60	pT3	pN2	Ductal (INV)	3	100	0	45	7	Yes	RO +	RP -	HER2 -	pT3	ND	256.7	1085	5.7	1687.7	52.4	25172.7	ND	13.2	ND	1.9	183	ND	524.4	4.7	8.2	22	3.4	2.4	ND	226.7	ND	816.6	NA
055_T	T	mastectomy	18	Yes	No	NA	Yes	No	LUMB	37	+ + -	15	pT1	pN1	Ductal (INV)	3	95	15	30	1	Yes	RO +	RP +	HER2 -	pT1c	ND	298.9	453.8	39.4	4257.5	39.5	15987.9	ND	6.8	0.8	3.7	7875	375.4	1297.4	40.3	42	40	5.1	26.1	ND	633.5	51.8	23072.3	ND
056_T	T	mastectomy	19	Yes	Yes	No	NA	No	LUMB	54	+ - -	17	pT1	pN2	Ductal (INV)	2	100	5	25	4	No	RO +	RP -	HER2 -	pT1c	ND	762	326.9	14.4	1173.2	7.6	9823.2	ND	3.2	0.6	2.6	157.4	ND	3453.5	4.5	2.6	12.1	2.7	8	ND	884.3	ND	590.4	ND
057_T	T	mastectomy	22	No	Yes	No	No	No	LUMB	56	+ + -	28	pT2	pN0	Lobular (INV)	2	80	10	25	0	No	RO +	RP +	HER2 -	pT2	5.9	189.1	885.9	2.2	2084.5	33.5	4026.7	ND	6.8	ND	1.2	833.5	ND	262.1	ND	7.7	41.5	2.1	1.4	ND	63.5	7.5	1706.9	83.5
058_T	T	tumorectomy	22	No	Yes	NA	NA	No	LUMB	66	+ - -	15	pT1	pN1	Ductal (INV)	3	100	0	60	2	No	RO +	RP -	HER2 -	pT1c	ND	40.3	1476.9	16.4	873.8	269.7	5859.8	ND	ND	ND	3	81.9	ND	245.4	11	17.5	5.6	1.6	2.1	ND	211.9	ND	1221.8	ND
059_T	T	mastectomy	27	Yes	Yes	Yes	NA	No	LUMA	66	+ - -	30	pT2	pN3	Lobular (INV)	2	70	0	5	18	Yes	RO +	RP -	HER2 -	pT2	ND	52	1274.4	2.4	1789.9	15.1	11805.9	0.7	2.7	0.6	1.6	ND	ND	271.4	7.2	12.7	7.1	1	2.6	ND	52.5	ND	801.2	ND
060_T	T	tumorectomy	27	Yes	NA	NA	NA	No	LUMB	52	+ - -	20	pT1	pN0	Ductal (INV)	3	90	0	60	0	No	RO +	RP -	HER2 -	pT1c	ND	132.7	2414.1	9.9	1552.5	6.5	19299.3	ND	2.7	ND	0.5	20.5	ND	476.7	6.2	5	15.1	1.1	2.3	ND	47.5	ND	724.5	ND
061_T	T	tumorectomy	31	Yes	NA	NA	No	Yes	LUMA	44	+ - -	23	pT2	pN1	Lobular (INV)	2	90	7	5	1	No	RO +	RP -	HER2 -	pT2	ND	85.8	3147.2	11.1	2258.8	24.4	16529.1	ND	ND	ND	1.2	1102.5	ND	1445.8	15.4	8.6	9.2	2.2	11	ND	543.7	ND	714.8	ND
062_T	T	mastectomy	NA	Yes	Yes	No	Yes	No	LUMB	54	+ - -	32	pT2	pN3	Ductal and Lobular (INV)	3	100	3	30	28	Yes	RO +	RP -	HER2 -	pT2	4.6	218.4	247.6	8.1	1072.3	15.1	9765.7	ND	ND	ND	1.6	331.2	ND	342.7	6	3.9	11.3	1.6	4.7	ND	261.3	ND	248.6	ND
063_T	T	mastectomy	21	No	Yes	No	NA	No	LUMA	58	+ + -	55	pT3	pN1	Lobular (INV)	2	80	10	10	1	Yes	RO +	RP +	HER2 -	pT3	ND	40.3	417.3	ND	707.3	8.7	5678.3	ND	ND	ND	0.7	38.5	ND	510	18.1	20.4	26.3	ND	1.1	ND	35.2	ND	598.8	ND
064_T	T	mastectomy	27	No	Yes	NA	NA	No	LUMB	87	+ - -	22	pT2	pN0	Ductal (INV)	3	30	0	20	0	Yes	RO +	RP -	HER2 -	pT2	ND	30.6	627.6	0.8	1802.3	21.3	13842.8	ND	ND	ND	0.7	261.7	ND	177.6	19.9	36	6.6	1.2	3.4	ND	47.5	9.8	2129.5	ND
065_T	T	mastectomy	24	Yes	Yes	No	Yes	No	LUMA	77	+ + -	25	pT2	pN3	Lobular (INV)	2	95	30	10	20	No	RO +	RP +	HER2 -	pT2	ND	313.4	2106.2	18.3	1697	54.1	9683.3	ND	6.5	ND	2.2	494.7	ND	500.3	4.8	30.6	34.7	2.9	2	ND	ND	6.6	348	69.4
066_T	T	mastectomy	28	Yes	Yes	No	No	No	LUMA	62	+ + -	30	pT2	pN1	Ductal (INV)	1	90	60	1	1	No	RO +	RP +	HER2 -	pT2	ND	216.9	390.2	128.3	462.3	90.3	29498	0.9	ND	ND	5.7	ND	ND	937.5	48.8	39.9	28.2	13.9	145.8	ND	1821.2	ND	1508.1	ND
067_T	T	tumorectomy	21	Yes	Yes	No	No	No	LUMA	64	+ + -	16	pT1	pN0	Ductal (INV)	1	98	30	2	0	No	RO +	RP +	HER2 -	pT1c	ND	71.8	80.6	2.5	197.2	8	5052.2	ND	ND	ND	ND	ND	ND	73.7	9.4	3	10.6	3.2	2.4	ND	28.8	ND	133.8	ND
068_T	T	mastectomy	21	Yes	Yes	No	Yes	No	TN	59	- - -	20	pT1	pN1	Ductal (INV)	3	0	0	22	3	Yes	RO -	RP -	HER2 -	pT1c	ND	69.5	1238.3	50.5	626.7	33.7	11354	ND	ND	ND	7	29.8	ND	549	25.7	16	12.4	2.8	4.3	ND	737.4	ND	918.3	ND
069_T	T	mastectomy	24	Yes	Yes	NA	Yes	No	LUMB	69	+ + -	30	pT2	pN0	Ductal (INV)	2	100	30	25	0	No	RO +	RP +	HER2 -	pT2	ND	269.7	191.5	3.8	1389.9	43.3	20065	ND	7.4	ND	ND	24.1	ND	181.4	3.6	ND	14.3	2.1	1.9	ND	24.6	ND	675.2	ND
070_T	T	tumorectomy	29	Yes	Yes	No	NA	No	LUMA	79	+ + -	20	pT1	pN0	Ductal (INV)	2	100	70	15	0	No	RO +	RP +	HER2 -	pT1c	ND	1119.6	10000.5	47.1	4973	75.4	157743	ND	ND	2	9.1	135.4	20	2311.9	117.4	90.2	197	8.3	37.8	ND	699	8.1	8192.8	ND
071_T	T	tumorectomy	22	Yes	Yes	No	No	No	LUMB	61	+ - -	16	pT1	pN0	Ductal (INV)	2	70	0	20	0	No	RO +	RP -	HER2 -	pT1c	7.5	307.1	620.9	20.6	1351.2	48	15810.4	ND	ND	ND	1.7	396.8	ND	1553.7	10.6	19.4	113.9	9.9	5.8	ND	1541.8	ND	1683.2	91
072_T	T	mastectomy	20	NA	Yes	Yes	NA	No	LUMB	70	+ + -	25	pT2	pN0	Ductal (INV)	3	90	90	60	0	No	RO +	RP +	HER2 -	pT2	ND	110.4	2499.7	45.9	2071.9	30.4	20168.7	ND	ND	1.4	1.9	23.3	ND	443.4	20.8	17.5	9.1	2.2	4.9	ND	78.2	ND	2866.9	ND
073_T	T	tumorectomy	19	Yes	Yes	Yes	Yes	No	LUMA	74	+ - -	15	pT1	pN0	Ductal (INV)	2	100	1	1	0	No	RO +	RP -	HER2 -	pT1c	11.3	2317.5	5439.4	115.9	5831.3	36.9	33462.3	ND	6	1.4	2.7	225.4	ND	592.1	56.5	27.4	51.9	5.7	19.4	ND	152.4	ND	1309.7	ND
074_T	T	tumorectomy	23	No	NA	NA	No	No	LUMB	51	+ + -	25	pT2	pN2	Ductal (INV)	3	95	10	70	4	Yes	RO +	RP +	HER2 -	pT2	53.3	661	1306.9	69.3	1364	21.7	14751.7	ND	8.3	ND	4.1	255	ND	457.3	26.7	12.1	67.9	2.3	9.2	ND	69.3	ND	861.5	ND
075_T	T	mastectomy	26	No	Yes	No	No	No	LUMB	60	+ + -	17	pT1	pN0	Ductal (INV)	3	98	98	50	0	Yes	RO +	RP +	HER2 -	pT1c	ND	844.9	2371.5	27.9	1942.2	44.9	11614.8	ND	3.4	ND	1.7	254.2	ND	1545.8	5.8	5	11.6	2.7	3.6	ND	28.8	ND	1104	ND
076_T	T	mastectomy	23	Yes	Yes	Yes	Yes	No	LUMA	62	+ + -	40	pT2	pN1	Other (INV)	2	100	100	15	1	No	RO +	RP +	HER2 -	pT2	ND	75	3321.5	21.8	2617.5	8	17933.2	ND	ND	ND	ND	ND	ND	83.2	86.3	59.1	48.8	2.4	10.6	ND	ND	ND	4861.7	ND
077_T	T	mastectomy	26	Yes	Yes	NA	No	No	LUMA	65	+ + -	20	pT1	pN0	Ductal and Lobular (INV)	3	100	90	15	0	No	RO +	RP +	HER2 -	pT1c	4.1	1737.5	407.1	38.5	367.6	33.7	8271.9	ND	ND	ND	3.5	58.3	ND	260.8	39	8.7	12.9	2.2	5.7	ND	197.7	ND	374.7	ND
078_T	T	tumorectomy	20	Yes	Yes	Yes	Yes	Yes	LUMB	60	+ + -	35	pT2	pN2	Lobular (INV)	3	95	50	35	9	No	RO +	RP +	HER2 -	pT2	ND	319.3	2225.1	13.7	910.6	25.2	11541.4	ND	ND	ND	ND	ND	ND	284.9	28.8	17.3	11.2	ND	7.5	ND	54.4	ND	1743.1	ND
079_T	T	tumorectomy	30	Yes	NA	NA	No	No	LUMB	52	+ - -	18	pT1	pN1	Ductal (INV)	3	60	0	30	1	No	RO +	RP -	HER2 -	pT1c	ND	240.7	16.2	20.7	508.5	25.2	18276.8	ND	ND	ND	2.4	215.5	ND	77.4	42.1	51.4	20.2	0.9	39.3	ND	519.6	ND	776.1	ND
080_T	T	tumorectomy	18	Yes	No	NA	NA	Yes	LUMA	52	+ + -	17	pT1	pN0	Ductal (INV)	2	90	80	10	0	No	RO +	RP +	HER2 -	pT1c	ND	255.9	1691.5	25	1909.6	23.5	17009	ND	3.4	ND	ND	189.7	ND	1224.8	25.7	21.4	46.2	2.8	24.6	ND	163.4	ND	3525.9	ND
081_T	T	tumorectomy	25	Yes	Yes	No	Yes	No	LUMB	64	+ + -	20	pT1	pN1	Ductal (INV)	3	100	80	20	1	No	RO +	RP +	HER2 -	pT1c	23.2	209.2	2412.1	68.1	3342.1	64.5	20178.3	ND	ND	1.4	4.1	472.2	ND	1211.6	25.2	11.3	48.2	7	90.9	ND	284.6	ND	1740.2	ND
082_T	T	tumorectomy	29	Yes	Yes	Yes	No	No	LUMA	61	+ + -	16	pT1	pN0	Ductal (INV)	2	100	100	5	0	No	RO +	RP +	HER2 -	pT1c	ND	425.8	3891.3	69.3	1808.1	40.2	41752.4	ND	ND	ND	0.9	35.9	ND	755.3	42.8	27.7	10.3	2.8	51.8	ND	235.1	ND	2337.9	ND
083_T	T	tumorectomy	18	Yes	No	NA	NA	No	LUMB	41	+ + -	17	pT1	pN1	Ductal (INV)	2	100	100	40	1	No	RO +	RP +	HER2 -	pT1c	ND	917	226.6	77.6	739.1	86.1	11124.3	ND	ND	ND	0.7	88.6	ND	560.1	80.2	27.4	65.6	1.3	25.3	ND	2343	ND	756.6	59.3
084_T	T	mastectomy	25	No	NA	NA	NA	No	LUMA	45	+ + -	12	pT1	pN0	Ductal (INV)	2	100	100	10	0	No	RO +	RP +	HER2 -	pT1c	21.9	140.5	2108.2	21.3	3285.2	81.2	25531.1	ND	ND	ND	2.4	376.5	ND	757	13.5	10.5	45.7	8.6	111.2	ND	350.5	ND	1266	ND
085_T	T	mastectomy	33	Yes	NA	NA	Yes	No	LUMB	47	+ + -	25	pT2	pN1	Ductal (INV)	3	80	80	35	3	Yes	RO +	RP +	HER2 -	pT2	ND	39.8	1011.3	17.1	588.3	25.2	11959.7	ND	ND	ND	3.5	149	31.4	218.5	16.4	12.1	28.7	3.9	13.8	ND	226.4	ND	557.6	ND
086_T	T	mastectomy	17	Yes	Yes	No	Yes	No	LUMA	65	+ - -	13	pT1	pN0	Lobular (INV)	2	95	0	10	0	No	RO +	RP -	HER2 -	pT1c	ND	271.6	3565.4	9.2	1509.7	8	9600.5	ND	ND	ND	ND	ND	ND	146	20	6.7	8.5	0.7	11.5	ND	184.2	ND	787.6	ND
087_T	T	mastectomy	20	No	Yes	No	Yes	No	LUMA	67	+ + -	10	pT1	pN0	Lobular (INV)	2	95	50	15	0	No	RO +	RP +	HER2 -	pT1b	ND	ND	1011.8	2.7	1353	5.7	4712.2	ND	ND	ND	ND	ND	22.9	100.6	44.1	23.2	23.9	ND	2.7	ND	ND	5.5	2043.6	31.3
088_T	T	tumorectomy	33	Yes	NA	NA	No	No	LUMB	62	+ + -	21	pT2	pN0	Other (INV)	2	100	75	35	0	Yes	RO +	RP +	HER2 -	pT2	ND	559.8	2779.9	66.2	3911.3	10.2	16063.8	ND	ND	ND	7.8	257.9	ND	179.8	15.6	ND	46.9	ND	11.4	ND	28.8	ND	480.6	ND
089_T	T	mastectomy	20	Yes	NA	NA	No	No	LUMA	57	+ + -	14	pT1	pN1	Other (INV)	1	100	20	3	1	No	RO +	RP +	HER2 -	pT1c	27.3	324.1	5300.9	66.3	4421.7	10.2	45171.7	ND	ND	ND	ND	22.1	ND	485.8	201	22.1	22.4	3.9	13.2	ND	281.7	ND	2099.9	ND
090_T	T	tumorectomy	20	Yes	Yes	Yes	NA	No	LUMB	67	+ + -	25	pT2	pN0	Other (INV)	2	100	30	20	0	No	RO +	RP +	HER2 -	pT2	ND	111.2	346.9	9.3	415.8	32	4637.8	ND	ND	ND	3	1351.4	ND	47.6	27.4	13.2	31.4	ND	11.9	ND	407.8	ND	303.7	ND
091_T	T	tumorectomy	30	Yes	Yes	NA	No	No	LUMA	82	+ + -	15	pT1	pN1	Ductal (INV)	2	100	80	15	2	Yes	RO +	RP +	HER2 -	pT1c	ND	1651.3	5425.4	205.9	4212.4	61.6	92479.3	ND	ND	ND	3.2	183.7	ND	903.6	87.5	24.8	47.2	7.3	10	ND	192.9	ND	4003.2	ND
092_T	T	tumorectomy	26	Yes	NA	NA	Yes	No	LUMB	49	+ + -	17	pT1	pN0	Ductal (INV)	2	90	90	25	0	No	RO +	RP +	HER2 -	pT1c	194	82.3	2730.6	33.5	2896.9	27.8	23353.3	ND	ND	ND	ND	68.2	ND	1571.7	43.1	18	21.4	5.9	17.8	ND	166.1	ND	1897	ND
093_T	T	tumorectomy	23	Yes	Yes	NA	Yes	No	LUMA	73	+ + -	21	pT2	pN0	Ductal (INV)	2	100	85	10	0	Yes	RO +	RP +	HER2 -	pT2	ND	131.7	1665.1	29.2	382.6	67.5	16818.1	ND	ND	ND	10.5	ND	ND	282.3	16.4	16.5	8.8	4.2	154.4	ND	198.9	ND	571	ND
094_T	T	tumorectomy	23	Yes	No	NA	Yes	No	LUMA	51	+ + -	20	pT1	pN1	Ductal (INV)	3	95	70	15	3	Yes	RO +	RP +	HER2 -	pT1c	ND	201.2	1586	2.3	862.1	3.1	2861	ND	26	ND	1.7	208.2	ND	609.2	ND	9.6	21.7	1.6	2	ND	62.1	ND	1800	ND
095_T	T	tumorectomy	19	Yes	No	NA	No	No	LUMA	33	+ - -	15	pT1	pN0	Ductal (INV)	2	90	0	15	0	Yes	RO +	RP -	HER2 -	pT1c	ND	43.4	29.9	ND	148.4	ND	719.1	ND	ND	ND	ND	ND	ND	ND	4.4	ND	22.7	ND	ND	ND	ND	ND	38.3	ND
096_T	T	NA	26	Yes	No	No	Yes	No	LUMA	48	+ + -	22	pT2	pN1	Ductal (INV)	2	100	100	15	1	Yes	RO +	RP +	HER2 -	pT2	ND	267.3	1643.8	62.9	899.1	18.1	13508.6	ND	ND	ND	ND	389.5	ND	294	70.9	ND	44	1.5	14.4	ND	146.7	ND	161.8	ND
097_T	T	mastectomy	22	Yes	Yes	NA	Yes	No	LUMB	90	+ + -	25	pT2	pN1	Lobular (INV)	3	90	15	20	1	No	RO +	RP +	HER2 -	pT2	ND	31.2	156.1	4.7	616.1	20.8	6245.2	ND	ND	0.7	ND	1435.3	ND	292.7	3.7	4.7	8.1	5.1	1.9	ND	351.2	ND	558.6	84.7
098_T	T	tumorectomy	20	Yes	Yes	Yes	NA	No	LUMB	63	+ + -	25	pT2	pN2	Ductal (INV)	3	70	50	20	6	Yes	RO +	RP +	HER2 -	pT2	ND	234.3	826.9	15.5	1162.2	52.3	4484	ND	9.8	1.2	0.7	2075.8	ND	239	7.5	4.7	51.2	2.3	2.8	ND	46.1	ND	752.1	ND
099_T	T	tumorectomy	34	Yes	Yes	Yes	No	No	LUMA	52	+ + -	19	pT1	pN0	Ductal (INV)	1	95	40	15	0	No	RO +	RP +	HER2 -	pT1c	ND	62.8	1170.8	9.9	502.3	237.8	13907.3	ND	ND	0.9	1.6	ND	ND	270	33.9	11.1	ND	1.9	13	ND	79.8	ND	897.9	ND
100_T	T	mastectomy	25	Yes	NA	NA	No	No	LUMB	45	+ + -	12	pT1	pN1	Ductal (INV)	3	90	80	50	1	No	RO +	RP +	HER2 -	pT1c	4.2	164.7	22.6	8	239.1	142.4	4180.8	ND	5.6	ND	ND	577.7	ND	368.8	4	9.8	27.4	0.9	12.5	ND	84.4	ND	370.8	ND
101_T	T	tumorectomy	26	Yes	Yes	No	No	No	LUMA	68	+ + -	23	pT2	pN1	Ductal (INV)	3	90	80	10	3	Yes	RO +	RP +	HER2 -	pT2	ND	271.8	3914.3	12.5	3966.7	31.6	25539.4	ND	8.6	0.9	ND	170.3	ND	635.9	7	6.9	18.8	2.7	3.7	ND	326.2	ND	1927.7	ND
102_T	T	tumorectomy	39	No	NA	NA	NA	No	LUMB	49	+ + -	32	pT2	pN0	Ductal (INV)	3	20	30	25	0	Yes	RO +	RP +	HER2 -	pT2	ND	181	23.7	15.4	346.1	49.8	8288	ND	4.3	ND	1	362	ND	360.1	3.9	ND	12.6	4.5	13.6	ND	297.9	ND	119.8	ND
103_T	T	tumorectomy	29	Yes	No	NA	Yes	No	LUMA	47	+ + -	20	pT1	pN1	Ductal (INV)	1	100	100	15	1	No	RO +	RP +	HER2 -	pT1c	ND	58.9	2399.8	57.4	2885	57.4	29902.6	ND	ND	0.9	2.6	327.7	ND	633.9	10.4	4.3	32.1	7.5	306.9	ND	1094.3	ND	223.3	41.5
104_T	T	mastectomy	22	Yes	Yes	No	Yes	No	LUMB	59	+ + -	15	pT1	pN0	Ductal (INV)	3	100	100	25	0	No	RO +	RP +	HER2 -	pT1c	ND	199.8	677.6	19.3	1737.3	45.9	27992.2	ND	8	2	1.1	198.8	17.2	564.9	13.5	26.2	25.5	2.5	6.7	ND	59	6.9	2893	48.2
105_T	T	tumorectomy	27	Yes	NA	NA	Yes	No	LUMA	47	+ + -	15	pT1	pN0	Ductal (INV)	2	30	100	15	0	No	RO +	RP +	HER2 -	pT1c	ND	27.7	10000.5	54.7	7831.6	24.9	28929.1	ND	ND	ND	ND	21.5	ND	2538.5	51.2	32.5	23.2	3.5	2.5	ND	183.8	9.1	3709.4	NA
106_T	T	tumorectomy	22	NA	NA	NA	NA	No	LUMA	50	+ + -	25	pT1	pN1	Lobular (INV)	2	65	25	2	1	No	RO +	RP +	HER2 -	pT1c	ND	46	1612	2.8	2047	18.1	17998.3	ND	ND	ND	0.8	127.6	ND	412.3	19.1	23.3	8.5	0.7	3.9	ND	29.7	6.9	1846.9	ND
107_T	T	tumorectomy	22	Yes	No	NA	NA	No	LUMB	51	+ + -	22	pT2	pN1	Ductal (INV)	3	80	80	20	1	Yes	RO +	RP +	HER2 -	pT2	ND	212.6	594.7	1.8	1178.6	40.7	8348.6	ND	ND	ND	ND	96.9	ND	1236.9	5.1	12.6	6.6	2.2	5.5	ND	ND	ND	744.2	ND
108_T	T	mastectomy	32	Yes	No	NA	No	No	LUMA	44	+ + -	80	pT3	pN0	Ductal and Lobular (INV)	2	90	95	15	0	No	RO +	RP +	HER2 -	pT3	ND	81.6	247.3	1.7	689.3	16.7	3705.5	ND	ND	ND	ND	71.6	ND	74.3	ND	3.3	11.6	ND	2.6	ND	183.8	ND	434.3	ND
109_T	T	tumorectomy	20	No	Yes	NA	No	No	LUMA	74	+ + -	10	pT1	pN0	Ductal (INV)	2	100	100	5	0	No	RO +	RP +	HER2 -	pT1b	6.6	225.2	2049.6	32.8	1980.3	38.8	19820	ND	ND	0.9	1.4	62.6	ND	1868.4	24.7	19.4	30.8	3.3	17.8	ND	655.8	ND	2208.5	28.7
110_T	T	tumorectomy	26	No	No	NA	No	No	LUMB	46	+ + -	20	pT1	pN0	Ductal (INV)	3	20	90	20	0	No	RO +	RP +	HER2 -	pT1c	ND	50.4	10000.5	25.5	7072.3	16.7	37323.5	ND	ND	ND	ND	220	ND	711.5	34.7	19.2	10.7	2.8	2.8	ND	67.4	ND	2149.1	34
111_T	T	mastectomy	29	Yes	Yes	NA	Yes	No	LUMA	79	+ + -	25	pT2	pN1	Ductal (INV)	2	100	100	15	1	Yes	RO +	RP +	HER2 -	pT2	5.3	338.6	4525.3	98.6	2128.6	36.8	41383.2	ND	ND	ND	1.2	77.1	ND	102	25.7	14.5	9.3	1.5	25.7	ND	741.2	ND	544.7	ND
112_T	T	tumorectomy	24	Yes	Yes	Yes	No	No	LUMB	57	+ + -	12	pT1	pN0	Ductal (INV)	2	100	100	40	0	Yes	RO +	RP +	HER2 -	pT1c	2.9	160.1	10000.5	30.8	9420.5	52.3	122068	NA	ND	ND	ND	305.9	ND	1077.4	36.9	27.5	12	3.7	8.3	ND	812.8	13.4	2995.5	49.7
113_T	T	mastectomy	21	Yes	Yes	NA	No	Yes	LUMA	59	+ + -	17	pT1	pN0	Lobular (INV)	2	60	15	5	0	No	RO +	RP +	HER2 -	pT1c	ND	689.4	1418.6	8.9	2131.8	6.7	9258.3	ND	ND	ND	1.2	361.7	ND	238.6	4.2	3.8	6.2	1.1	1.7	ND	230.1	ND	763.6	60
114_T	T	tumorectomy	17	Yes	Yes	No	No	No	LUMB	71	+ + -	15	pT1	pN0	Ductal (INV)	2	100	30	40	0	No	RO +	RP +	HER2 -	pT1c	ND	202.7	100.9	106.5	1792.4	34.2	20892.4	ND	ND	ND	4.3	441.6	ND	147.2	21.5	9.4	31	2.4	17.4	ND	214.7	ND	2099	ND
115_T	T	tumorectomy	33	Yes	Yes	No	Yes	No	LUMB	70	+ + -	32	pT2	pN1	Ductal (INV)	3	90	90	30	1	Yes	RO +	RP +	HER2 -	pT2	ND	170.2	240.7	9.8	562.8	93.7	10027.4	ND	3.6	ND	0.7	851.3	ND	849.4	5	ND	11.5	4.3	5.9	ND	56	ND	785.2	ND
116_T	T	tumorectomy	26	Yes	No	NA	Yes	No	LUMA	48	+ + -	20	pT1	pN0	Ductal (INV)	2	100	40	8	0	Yes	RO +	RP +	HER2 -	pT1c	ND	245	156.1	16.6	871.7	52.3	14547.2	ND	ND	ND	1	114.9	ND	550.2	24.4	12.6	14.5	4.2	6.7	ND	357.5	ND	3891.9	ND
117_T	T	tumorectomy	31	NA	Yes	No	Yes	No	LUMA	74	+ - -	24	pT2	pN0	Ductal (INV)	2	100	1	15	0	No	RO +	RP -	HER2 -	pT2	ND	189.4	7878.7	18.2	11433.6	26.9	163340	ND	ND	ND	ND	872	ND	3316.9	38.3	11.7	34.2	6.1	3.1	ND	88.8	8.8	10134.9	ND
118_T	T	tumorectomy	37	No	NA	NA	NA	No	LUMB	57	+ + -	17	pT1	pN0	Lobular (INV)	2	90	40	20	0	No	RO +	RP +	HER2 -	pT1c	ND	133.8	356.8	7	1748.7	33.5	9122.7	ND	ND	ND	ND	50.4	72.6	342.6	33.4	38.1	17.7	3.4	3.5	ND	380.3	ND	8834	ND
119_T	T	mastectomy	29	Yes	NA	NA	Yes	No	HER2	46	- - +	7	pT1	pN0	Ductal (INV)	2	0	0	30	0	No	RO -	RP -	HER2 +	pT1b	ND	132.2	550.3	6.5	1175.8	34.2	11270.6	ND	4.3	ND	ND	761.3	ND	661	8.1	7.6	11.4	ND	4.4	ND	159.9	6.1	1279.2	ND
120_T	T	mastectomy	21	Yes	Yes	NA	Yes	No	LUMB	63	+ + -	30	pT2	pN1	Ductal (INV)	3	50	60	20	1	Yes	RO +	RP +	HER2 -	pT2	ND	52.5	ND	17.3	1036.2	35.5	16941.2	ND	ND	0.7	ND	62.7	ND	759.5	10.1	15.1	10	3.1	72.2	ND	1546.4	ND	1467.4	27.5
121_T	T	mastectomy	28	Yes	NA	NA	No	No	LUMB	54	+ - -	30	pT2	pN2	Ductal (INV)	2	95	2	20	5	Yes	RO +	RP -	HER2 -	pT2	ND	50.1	369.1	5	837.7	20.8	11982.5	ND	ND	ND	ND	556.9	ND	530.3	ND	ND	6	5.6	1.6	ND	88.8	ND	831.4	ND
122_T	T	tumorectomy	NA	Yes	Yes	No	Yes	No	LUMB	82	+ + -	36	pT2	pN1	Ductal (INV)	3	70	10	20	1	No	RO +	RP +	HER2 -	pT2	ND	72	54.5	7.3	478.6	36.8	6692.9	ND	ND	ND	1.9	827.3	ND	140.2	11.3	4.7	23.6	ND	8	ND	93.1	ND	2791.1	ND
123_T	T	tumorectomy	27	No	Yes	No	No	No	LUMB	64	+ + -	22	pT2	pN1	Ductal (INV)	2	90	70	35	3	Yes	RO +	RP +	HER2 -	pT2	35	31.2	340.8	4.5	652.2	198.7	3696.3	ND	ND	ND	6.4	835.6	ND	622.5	7.4	ND	58.3	ND	573.5	ND	336.8	ND	1246.9	ND
124_T	T	mastectomy	27	No	Yes	No	No	No	LUMB	52	+ + -	22	pT2	pN1	Ductal and Lobular (INV)	3	100	20	60	1	Yes	RO +	RP +	HER2 -	pT2	ND	60	10000.5	4.9	9040.9	15.3	23901.1	ND	ND	0.9	ND	27.9	ND	464.9	45	45.7	9	1.8	5.1	ND	212.4	16.7	7383.4	37.9
125_T	T	mastectomy	24	NA	Yes	Yes	Yes	No	LUMB	68	+ + -	35	pT2	pN1	Ductal (INV)	2	80	100	30	2	Yes	RO +	RP +	HER2 -	pT2	ND	128.4	2750.6	11.7	3076.2	80.1	15218.7	ND	ND	0.7	0.8	28.4	ND	1167	5.1	ND	13.2	11.1	6.1	ND	59	ND	1514.2	ND
126_T	T	mastectomy	29	Yes	Yes	No	NA	No	LUMB	63	+ + -	30	pT2	pN0	Ductal (INV)	3	100	10	60	0	No	RO +	RP +	HER2 -	pT2	ND	84.4	ND	12.1	341	115.8	7131.6	ND	ND	ND	3.7	320.7	ND	868.4	ND	ND	49	2	11.2	ND	1350.9	ND	1549.1	ND
127_T	T	NA	28	Yes	Yes	NA	Yes	No	LUMA	59	+ + -	48	pT2	pN0	Ductal (INV)	2	100	90	15	0	No	RO +	RP +	HER2 -	pT2	ND	29.4	2518	18.1	1608.9	63.8	9039.6	ND	ND	1.3	3.7	662.8	ND	786.3	ND	4.7	8.6	2.1	35.4	ND	2261.2	ND	2583.7	77.8
128_T	T	tumorectomy	21	Yes	No	NA	No	No	HER2	40	- - +	28	pT2	pN1	Ductal (INV)	3	0	0	30	2	No	RO -	RP -	HER2 +	pT2	ND	603.7	10000.5	141.4	11433.6	67.5	151771	ND	ND	ND	ND	2090.9	47.1	1508	154.7	49.3	45	2.3	15.1	ND	348.1	28.5	15278.7	25.1
129_T	T	tumorectomy	37	Yes	Yes	NA	No	No	TN	53	- - -	17	pT2	pN1	Ductal (INV)	3	3	0	NA	1	No	RO -	RP -	HER2 -	pT2	ND	289.1	576.9	418.4	1837.6	80.1	21773.4	ND	ND	0.6	0.6	6317.4	173.5	115.2	26.6	32.6	44.9	3.4	14	ND	1770	44.3	10204.6	56.8
130_T	T	mastectomy	23	No	Yes	NA	Yes	No	LUMB	76	+ - -	20	pT1	pN1	Lobular (INV)	2	70	5	50	1	No	RO +	RP -	HER2 -	pT1c	ND	29.2	2308.6	5	2134.9	21.4	11840.7	ND	ND	ND	ND	62.7	ND	228.2	45.7	35.8	ND	2	2.9	ND	ND	13.6	1321	ND
131_T	T	tumorectomy	20	Yes	NA	NA	NA	No	LUMA	56	+ + -	22	pT2	pN1	Ductal (INV)	1	100	80	15	2	Yes	RO +	RP +	HER2 -	pT2	ND	41.5	1035.7	27.5	1120.3	25.7	14457.8	ND	5.5	1.5	1.8	762	ND	628.5	40.5	34.4	125.7	2.9	8	ND	196.3	ND	823.1	ND
132_T	T	mastectomy	19	Yes	No	NA	No	No	LUMA	42	+ - -	45	pT2	pN0	Ductal (INV)	3	80	0	15	0	No	RO +	RP -	HER2 -	pT2	15.8	110.5	10000.5	294.5	4177.7	228.1	170217	ND	ND	ND	3	10246.7	20.6	1497.7	2049.4	1201.7	533.3	15.8	264	ND	1872.4	38.3	13995.3	ND
133_T	T	tumorectomy	27	Yes	Yes	No	Yes	No	LUMHER2	89	+ + +	25	pT2	pN2	Ductal (INV)	2	100	60	40	8	No	RO +	RP +	HER2 +	pT2	ND	78.9	ND	60.6	254.4	52.5	4679.2	ND	ND	ND	1.7	1433.5	ND	280.9	18	29.5	23.3	2.6	14.7	ND	934.2	ND	626.4	101
134_T	T	mastectomy	26	Yes	NA	NA	No	No	LUMB	46	+ + -	25	pT2	pN1	Other (INV)	3	70	80	35	1	Yes	RO +	RP +	HER2 -	pT2	ND	86.9	2175.1	2.4	1541.7	21.4	11837.1	ND	ND	ND	1.3	36.5	ND	506.3	12.8	5.7	11.4	3.4	3.5	ND	99.7	ND	1711.7	ND
135_T	T	tumorectomy	20	Yes	Yes	No	Yes	No	LUMB	57	+ + -	20	pT1	pN0	Ductal (INV)	3	80	60	50	0	No	RO +	RP +	HER2 -	pT1c	ND	61.5	10000.5	53	6836.2	118	49000	ND	5.5	ND	ND	2200.4	ND	5595.9	30.6	33.1	31.1	4.5	26.8	ND	654.6	ND	15527	29.9
136_T	T	mastectomy	28	No	Yes	NA	Yes	No	LUMA	83	+ + -	28	pT2	pN1	Ductal (INV)	2	90	100	12	1	Yes	RO +	RP +	HER2 -	pT2	ND	16.1	10000.5	11.7	5048.4	21.4	46896.7	ND	ND	ND	ND	576.4	65.6	1468.1	44.8	97.5	18.3	5.4	6.6	ND	235.7	122.5	13045.4	ND
137_T	T	mastectomy	24	Yes	No	NA	NA	Yes	LUMB	45	+ + -	60	pT3	pN2	Ductal (INV)	3	100	45	60	8	Yes	RO +	RP +	HER2 -	pT3	ND	545.5	2178.4	10.2	1658.9	21.4	21180.5	ND	ND	1.2	ND	171.6	ND	864.9	33.3	26.1	13.4	3.2	2.7	ND	168.7	ND	1214.4	ND
138_T	T	mastectomy	24	NA	NA	NA	NA	No	LUMA	45	+ + -	40	pT2	pN2	Ductal (INV)	3	90	80	10	6	Yes	RO +	RP +	HER2 -	pT2	ND	23.8	5481.8	10.3	3625.3	31.4	19150.8	ND	ND	ND	ND	887.1	ND	1426.2	4.5	3	60.8	4.5	7.3	ND	1510.3	ND	1874.8	ND
139_T	T	mastectomy	25	Yes	Yes	NA	Yes	No	TN	81	- - -	35	pT2	pN0	Ductal (INV)	3	0	0	NA	0	No	RO -	RP -	HER2 -	pT2	ND	2228.7	787.7	22.4	786.2	24.3	6147.6	ND	ND	ND	1.7	2716.9	23.2	1067.9	4.9	10.3	25.6	1.3	2.6	ND	323.2	5.1	2309.1	24.8
140_T	T	mastectomy	21	Yes	Yes	Yes	Yes	No	LUMA	66	+ + -	25	pT2	pN1	Ductal (INV)	2	100	60	10	2	Yes	RO +	RP +	HER2 -	pT2	ND	163.3	1830.1	7.4	1063	5.2	13484.5	ND	ND	ND	ND	ND	ND	481.5	14.1	8.9	4.3	1.4	1.1	ND	ND	ND	738.4	ND
141_T	T	tumorectomy	37	Yes	NA	NA	NA	No	LUMB	51	+ + -	25	pT2	pN2	Ductal (INV)	3	80	20	70	4	Yes	RO +	RP +	HER2 -	pT2	ND	159.1	ND	15.8	593.8	81.4	13804.8	ND	ND	ND	2.5	849.3	ND	793.3	7.8	10.6	10.4	1.6	65.1	ND	1072	ND	3515.3	39.3
142_T	T	mastectomy	19	Yes	Yes	Yes	No	No	LUMA	55	+ + -	20	pT1	pN0	Ductal (INV)	3	90	20	15	0	Yes	RO +	RP +	HER2 -	pT1c	ND	212	10000.5	431	9100.6	41.3	43622.4	ND	ND	ND	ND	459	ND	953.5	24.6	5.3	65	2.2	3.1	ND	86	ND	3259.8	ND
143_T	T	mastectomy	18	Yes	Yes	No	No	Yes	LUMB	85	+ + -	19	pT1	pN1	Ductal (INV)	3	90	100	40	1	No	RO +	RP +	HER2 -	pT1c	20.3	30.8	1981.2	2.9	1636.2	6.7	10529.4	ND	ND	ND	ND	ND	ND	240.7	26.8	29.3	ND	ND	4.7	ND	22.5	5.3	4916.9	ND
144_T	T	tumorectomy	27	Yes	NA	NA	No	No	LUMB	53	+ + -	28	pT2	pN1	Ductal (INV)	2	100	100	25	1	Yes	RO +	RP +	HER2 -	pT2	ND	89.8	1018.6	1.5	628.6	11.2	3109.3	ND	ND	ND	ND	ND	ND	892.9	ND	ND	4	ND	1.8	ND	36.8	ND	503.9	ND
145_T	T	tumorectomy	29	Yes	Yes	Yes	NA	No	LUMA	63	+ + -	20	pT1	pN2	Ductal (INV)	3	95	40	5	5	Yes	RO +	RP +	HER2 -	pT1c	4.2	68.7	2312.5	38	484.3	31.4	17237.1	ND	ND	ND	ND	ND	ND	785.6	10.7	ND	4.3	3.9	5.4	ND	67.4	ND	600.7	ND
146_T	T	mastectomy	32	Yes	Yes	NA	Yes	No	LUMA	56	+ - -	60	pT3	pN3	Lobular (INV)	2	75	0	10	11	No	RO +	RP -	HER2 -	pT3	ND	83	5883.7	19.9	6607.6	14.1	32773.9	ND	ND	ND	ND	1998.2	50.8	702.7	55.8	53.2	30	1.1	5.8	ND	ND	97.9	4668.3	63
147_T	T	mastectomy	26	Yes	No	NA	Yes	No	TN	49	- - -	23	pT2	pN1	Ductal (INV)	3	0	0	NA	1	No	RO -	RP -	HER2 -	pT2	ND	27.2	1589.5	5.1	2774	39.9	14176.6	ND	ND	ND	ND	165.8	40.2	725.8	11.4	28.3	11.7	ND	3.3	ND	93.7	7.7	6687.1	35.6
148_T	T	mastectomy	24	Yes	No	NA	No	No	TN	37	- - -	30	pT2	pN0	Ductal (INV)	3	1	10	45	0	No	RO -	RP -	HER2 -	pT2	ND	2317.5	3466.3	245.4	2722.8	21.4	101831	ND	ND	ND	6.6	3331.5	23.5	495.2	4.4	3.5	45.4	9.2	85.4	ND	703.2	6	23072.3	25.8
149_T	T	tumorectomy	30	Yes	No	NA	No	No	LUMB	49	+ - -	20	pT1	pN2	Ductal (INV)	3	70	1	70	4	Yes	RO +	RP -	HER2 -	pT1c	ND	308.9	1318.8	20	861.2	35.7	7001.9	ND	8.8	ND	0.8	251.7	ND	265.8	ND	ND	24.6	ND	2.3	ND	136.5	ND	1204.5	ND
150_T	T	tumorectomy	25	Yes	NA	NA	Yes	No	LUMA	44	+ + -	15	pT1	pN0	Ductal (INV)	2	100	100	15	0	No	RO +	RP +	HER2 -	pT1c	ND	95.1	136.9	17.6	479.2	11.2	13953.2	ND	ND	0.8	ND	32.3	ND	817.1	11	8.6	11.6	6.2	38.1	ND	676.6	ND	366.4	ND
151_T	T	tumorectomy	19	No	No	NA	No	No	LUMB	26	+ + -	20	pT1	pN1	Ductal (INV)	2	100	80	25	1	Yes	RO +	RP +	HER2 -	pT1c	ND	47.9	1278.2	3.3	589.2	5.2	5540.1	ND	ND	ND	ND	23.6	ND	909.3	ND	6.1	5.5	ND	1.5	ND	18.7	ND	769.5	ND
152_T	T	tumorectomy	24	Yes	Yes	Yes	NA	No	LUMHER2	60	+ + +	35	pT2	pN3	Lobular (INV)	3	100	80	25	10	Yes	RO +	RP +	HER2 +	pT2	ND	240.8	956.4	36.4	1542.3	49.7	11635.3	ND	ND	1	1.6	2409.7	ND	762.6	7	6.8	64.4	2.1	10.1	ND	474.7	7.5	1536.4	39.3
153_T	T	mastectomy	28	Yes	Yes	No	No	No	TN	69	- - -	27	pT2	pN0	Other (INV)	3	0	4	70	0	No	RO -	RP -	HER2 -	pT2	ND	127.4	7.5	14.3	481.8	5.2	3434.1	ND	ND	ND	ND	571.9	ND	546.2	ND	7.7	11.1	ND	0.8	ND	4182	ND	179.6	27.9
154_T	T	mastectomy	20	Yes	No	NA	Yes	No	LUMA	48	+ + -	30	pT2	pN1	Lobular (INV)	2	80	90	10	2	No	RO +	RP +	HER2 -	pT2	ND	32.9	9808.3	10.3	2851.4	15.6	68570.5	ND	ND	ND	ND	907.6	ND	1026.1	71.6	61.9	9.5	1.1	8.6	ND	104.4	28.8	8233.3	33.8
155_T	T	mastectomy	22	Yes	No	NA	NA	No	LUMB	37	+ + -	24	pT2	pN0	Ductal (INV)	3	50	10	80	0	Yes	RO +	RP +	HER2 -	pT2	ND	167.5	4.5	2.6	201.8	15.6	3773.1	ND	ND	ND	ND	1965.8	ND	46.1	ND	ND	44.2	ND	1.8	ND	39.2	ND	250.5	ND
156_T	T	mastectomy	22	Yes	Yes	NA	Yes	No	LUMB	70	+ - -	30	pT2	pN1	Ductal (INV)	3	90	0	45	3	Yes	RO +	RP -	HER2 -	pT2	ND	89.8	18.4	40.8	697.7	34.3	11393.3	ND	ND	ND	ND	1939.3	28.5	92.3	ND	ND	17.5	1.4	1.4	ND	137.4	ND	5844.6	ND
157_T	T	tumorectomy	26	Yes	NA	NA	NA	No	LUMB	50	+ - -	43	pT2	pN2	Other (INV)	3	50	0	20	4	Yes	RO +	RP -	HER2 -	pT2	ND	1109.8	10000.5	317	4738.5	20	63843	ND	ND	ND	ND	690.2	ND	1517.9	73.1	19.2	35.9	3.8	4.8	ND	57.4	ND	5462.6	ND
158_T	T	mastectomy	21	Yes	Yes	Yes	No	No	HER2	52	- - +	11	pT1	pN0	Ductal (INV)	3	0	0	80	0	No	RO -	RP -	HER2 +	pT1c	ND	114.6	5159.4	6.6	1701.9	9.8	17971.6	ND	ND	ND	0.7	35.8	ND	391.9	11.2	3.5	12	ND	0.9	ND	112.1	ND	904.2	ND
159_T	T	mastectomy	21	Yes	Yes	No	NA	No	TN	92	- - -	18	pT1	pN0	Ductal (INV)	3	0	0	26	0	No	RO -	RP -	HER2 -	pT1c	ND	1581.8	2072.3	73.3	4008.3	128.1	16436.9	ND	5.5	0.9	2.2	10680.4	ND	461	9.4	14.9	94.1	2.4	22.3	ND	169.9	22.7	2094.3	ND
160_T	T	tumorectomy	26	Yes	Yes	No	Yes	No	LUMB	57	+ + -	20	pT1	pN0	Ductal (INV)	2	90	70	20	0	No	RO +	RP +	HER2 -	pT1c	ND	340.7	18.5	2.9	149.2	718.4	1034.8	ND	4	ND	ND	404.3	ND	49.6	ND	5.2	30.8	0.8	2.6	ND	191.5	ND	104.4	ND
161_T	T	tumorectomy	22	Yes	NA	NA	Yes	No	LUMB	49	+ + -	20	pT1	pN0	Ductal (INV)	2	95	70	30	0	Yes	RO +	RP +	HER2 -	pT1c	ND	161.7	56	7.7	299.3	92.2	4554.9	ND	ND	ND	0.9	263.2	ND	830.2	6.4	ND	21.1	3.9	1.5	ND	48.2	ND	289.6	ND
162_T	T	mastectomy	26	No	No	NA	Yes	No	LUMHER2	32	+ + +	25	pT2	pN0	Ductal (INV)	3	95	70	5	0	Yes	RO +	RP +	HER2 +	pT2	ND	242.2	353	25.8	995	26.3	19923.3	ND	3	ND	1.2	773.3	ND	383.4	3.3	5.9	25	2.6	6	ND	341.3	ND	1700.5	ND
163_T	T	tumorectomy	24	Yes	NA	NA	Yes	No	HER2	56	- - +	12	pT1	pN0	Other (INV)	3	0	0	20	0	Yes	RO -	RP -	HER2 +	pT1c	ND	103.6	282.5	25.2	894.4	42.4	12455	ND	ND	ND	ND	481.2	ND	275.5	15.4	31.6	7.6	2.3	2.6	ND	711.9	ND	2466.1	ND
164_T	T	mastectomy	21	Yes	No	NA	Yes	No	LUMA	47	+ - -	30	pT2	pN1	Ductal (INV)	2	95	7	18	2	Yes	RO +	RP -	HER2 -	pT2	ND	100.1	1286.4	ND	3431.2	5.2	4064.5	ND	3	ND	ND	145.6	ND	91.3	4.4	18.2	22.3	1.2	1	ND	ND	8.3	489	60.4
165_T	T	mastectomy	24	Yes	Yes	No	Yes	No	LUMA	76	+ + -	20	pT1	pN1	Ductal (INV)	2	100	70	10	1	NA	RO +	RP +	HER2 -	pT1c	3.8	290.8	220.8	3.5	860.9	28.2	4694.8	ND	ND	ND	1.3	47.1	ND	215.5	7	15.3	7.8	3	7.1	ND	800.1	ND	543.5	ND
166_T	T	tumorectomy	21	Yes	NA	NA	NA	No	LUMB	39	+ + -	16	pT1	pN0	Lobular (INV)	2	100	100	30	0	No	RO +	RP +	HER2 -	pT1c	ND	120	6816.3	18.4	4044.4	33.1	38839.5	ND	ND	ND	0.7	1083.4	ND	1068.9	11.3	10.7	7.4	2.3	19.3	ND	240.1	ND	3686.2	ND
167_T	T	tumorectomy	26	Yes	Yes	NA	NA	No	LUMA	77	+ + -	40	pT2	pN0	Other (INV)	1	100	90	15	0	No	RO +	RP +	HER2 -	pT2	7.5	15.4	ND	5.7	1200.7	49.1	30372.1	ND	ND	ND	ND	65.8	ND	209.4	29.7	65.6	3.7	3.5	5.2	ND	1852	5.1	8351.5	ND
168_T	T	tumorectomy	28	Yes	NA	NA	NA	No	LUMB	43	+ + -	17	pT1	pN0	Ductal (INV)	3	100	60	60	0	No	RO +	RP +	HER2 -	pT1c	ND	142.9	38.9	137.1	1246.9	133.5	15477.3	ND	13.1	ND	2.2	10680.4	82.3	1336.3	8.8	10.3	26.1	1.7	20.4	ND	80.6	139.1	1699.5	35.2
169_T	T	tumorectomy	23	Yes	Yes	No	No	No	TN	59	- - -	15	pT1	pN0	Ductal (INV)	3	0	0	90	0	No	RO -	RP -	HER2 -	pT1c	ND	1554.5	756.2	27.6	1557.1	55.3	13099.2	ND	ND	ND	9.3	10680.4	ND	275.1	24.6	7.9	57	5.6	383.1	ND	795.8	ND	5190.1	ND
170_T	T	mastectomy	22	Yes	Yes	Yes	NA	No	LUMHER2	75	+ + +	40	pT2	pN1	Ductal (INV)	3	80	80	40	1	Yes	RO +	RP +	HER2 +	pT2	ND	65.1	5940.4	6.4	3145.9	33.1	18305.8	ND	3	ND	ND	766.2	ND	179.8	3.5	4.4	22.9	1.3	2.6	ND	180.9	9.6	2521.8	30.4
171_T	T	tumorectomy	18	Yes	Yes	NA	NA	No	LUMA	77	+ - -	12	pT1	pN0	Lobular (INV)	2	90	NA	15	0	No	RO +	RP -	HER2 -	pT1c	ND	173.2	3579	3.5	3259.7	28.2	24825.6	ND	ND	ND	ND	75.9	ND	591.8	16.2	17	5.3	7.5	5.2	ND	321.7	ND	1512.7	ND
172_T	T	tumorectomy	20	Yes	Yes	Yes	NA	No	LUMB	90	+ + -	15	pT1	pN0	Ductal (INV)	2	95	40	20	0	Yes	RO +	RP +	HER2 -	pT1c	ND	1291.4	153.4	46.6	1454.2	46.7	13799	ND	ND	ND	2.2	257.4	ND	328.7	5.7	12.7	8.2	2.1	9.8	ND	990.6	ND	806.3	ND
173_T	T	tumorectomy	24	Yes	Yes	No	No	No	LUMB	64	+ - -	23	pT2	pN0	Ductal (INV)	2	95	2	20	0	No	RO +	RP -	HER2 -	pT2	ND	171	605.9	3.6	2012.6	35.6	9796	ND	ND	ND	ND	192.8	ND	747.6	12.2	17.8	10.1	1.7	3.9	ND	348.7	ND	2959.5	ND
174_T	T	NA	22	Yes	No	No	Yes	No	TN	40	- - -	22	pT2	pN0	Ductal (INV)	3	0	0	70	0	No	RO -	RP -	HER2 -	pT2	ND	397.7	10000.5	ND	7396.4	31.9	71530.3	ND	ND	ND	0.7	10680.4	36.8	565.7	12.2	13.9	289	2.5	17.4	ND	483.2	15.7	2076.4	ND
175_T	T	mastectomy	31	No	Yes	NA	Yes	No	LUMA	68	+ + -	40	pT2	pN1	Ductal (INV)	2	100	60	5	2	Yes	RO +	RP +	HER2 -	pT2	ND	16.2	184	ND	899.7	ND	1221.4	ND	ND	ND	ND	24.4	ND	ND	8.7	9.3	19.6	ND	ND	ND	ND	13.9	527	ND
176_T	T	tumorectomy	18	No	Yes	Yes	NA	No	LUMB	75	+ - -	20	pT1	pN0	Ductal (INV)	3	100	0	20	0	No	RO +	RP -	HER2 -	pT1c	7.9	41	336	3.3	979.2	29.4	9624.4	ND	ND	ND	ND	34.4	ND	455.1	9.5	9.7	18.4	1.4	0.9	ND	52.9	ND	1632.3	ND
177_T	T	tumorectomy	23	Yes	Yes	Yes	Yes	No	LUMB	67	+ + -	20	pT1	pN2	Ductal (INV)	2	100	35	30	4	Yes	RO +	RP +	HER2 -	pT1c	ND	276.1	10000.5	33.2	3018.6	52.8	40935.4	ND	ND	ND	1.7	79.1	ND	811.5	4.3	3.5	4.8	0.7	6.7	ND	178.7	ND	3397.1	ND
178_T	T	tumorectomy	24	Yes	Yes	Yes	Yes	No	TN	54	- - -	18	pT1	pN0	Ductal (INV)	3	1	3	80	0	No	RO -	RP -	HER2 -	pT1c	ND	1662.9	576.9	100.8	2361	37.5	14000.7	ND	ND	ND	1.5	927.6	ND	175.6	8	ND	6.3	9	44.3	ND	404.9	ND	471.8	29.4
179_T	T	mastectomy	26	No	Yes	No	NA	No	LUMA	79	+ - -	65	pT3	pN3	Lobular (INV)	2	90	5	15	23	Yes	RO +	RP -	HER2 -	pT3	ND	63.5	3986.6	1.1	4176.2	11.7	30842.5	ND	ND	ND	ND	ND	ND	334.6	21	15	8.5	ND	1.7	ND	ND	ND	2899.8	ND
180_T	T	tumorectomy	31	Yes	No	NA	Yes	Yes	LUMA	59	+ + -	28	pT2	pN0	Ductal (INV)	2	NA	NA	8	0	No	RO +	RP +	HER2 -	pT2	4	268.2	24.4	9.2	370.2	70.4	14599.1	ND	ND	ND	ND	52.3	ND	194.9	ND	ND	8.7	ND	0.9	ND	52.9	ND	538.1	ND
181_T	T	tumorectomy	21	Yes	Yes	NA	Yes	No	LUMA	63	+ + -	20	pT1	pN0	Ductal (INV)	2	100	10	15	0	No	RO +	RP +	HER2 -	pT1c	ND	1440.2	2130.9	28.3	4153.3	45.5	33952.5	ND	ND	ND	ND	56.4	ND	618.2	16.9	8.3	10.8	3.3	13.5	ND	751	6	7290.4	35.2
182_T	T	tumorectomy	25	NA	NA	NA	NA	No	LUMB	47	+ + -	18	pT1	pN0	Lobular (INV)	2	70	70	25	0	No	RO +	RP +	HER2 -	pT1c	ND	236.6	831	12.2	1660.4	40.6	10849.7	ND	ND	ND	ND	2657.1	ND	1510.9	6.9	7.2	26.2	2.2	7.7	ND	57.3	ND	1350.4	25.3
183_T	T	tumorectomy	NA	Yes	Yes	NA	NA	No	LUMB	54	+ - -	25	pT2	pN0	Ductal (INV)	2	80	0	25	0	Yes	RO +	RP -	HER2 -	pT2	ND	686.6	3755.5	81.5	4064.1	156.8	21181.8	ND	7.8	ND	ND	28.8	ND	587.8	10.2	ND	21.5	ND	1.2	ND	169.9	ND	859.5	ND
184_T	T	tumorectomy	25	Yes	No	NA	No	No	LUMB	50	+ + -	23	pT2	pN0	Ductal (INV)	3	90	100	50	0	Yes	RO +	RP +	HER2 -	pT2	ND	163.7	3186.4	527.2	3836.5	43	32512.8	ND	ND	ND	1.5	459	ND	299.5	72.6	21.7	61.2	1.5	72.1	ND	1431.7	ND	967.7	76.8
185_T	T	tumorectomy	24	Yes	Yes	No	No	No	TN	64	- - -	20	pT1	pN0	Ductal (INV)	3	5	0	NA	0	No	RO -	RP -	HER2 -	pT1c	ND	63.9	18.1	64.9	5377.7	47.3	20318.1	ND	ND	ND	ND	10680.4	753.9	279.7	15.5	34.5	298.7	1.5	48.4	ND	2230.5	282.6	1823.9	ND
186_T	T	mastectomy	16	No	Yes	No	Yes	No	LUMA	54	+ + -	14	pT1	pN0	Ductal (INV)	1	90	40	10	0	No	RO +	RP +	HER2 -	pT1c	ND	380.3	4558.7	53.9	5610.8	30.7	39230	ND	ND	ND	ND	ND	ND	1157.9	38.6	26	8.6	4	17.8	ND	807.6	ND	3535.7	ND
187_T	T	mastectomy	29	Yes	Yes	No	NA	No	LUMB	78	+ + -	45	pT2	pN0	Ductal (INV)	3	90	80	65	0	No	RO +	RP +	HER2 -	pT2	ND	472.5	264.2	6.2	497.9	270.1	5439.8	ND	ND	ND	0.6	924.4	ND	161.4	ND	7.3	178.4	ND	5	ND	ND	7.5	258.8	ND
188_T	T	tumorectomy	29	Yes	Yes	No	No	No	TN	77	- - -	35	pT2	pN1	Ductal (INV)	3	0	0	NA	2	Yes	RO -	RP -	HER2 -	pT2	ND	319.2	10000.5	425.5	6969.2	43	113546	ND	ND	ND	3.6	10680.4	22.1	371.3	217.7	62.1	369.3	0.7	105.2	ND	215.6	174.5	4709.3	58
189_T	T	tumorectomy	28	Yes	No	NA	NA	No	LUMB	48	+ + -	20	pT1	pN1	Ductal (INV)	1	15	90	50	1	No	RO +	RP +	HER2 -	pT1c	ND	169.2	2120.2	23.8	1491	24.5	8248.4	ND	ND	ND	ND	375.9	ND	360.7	21.4	30.3	6.1	3	7	ND	232.9	ND	2234.5	ND
190_T	T	tumorectomy	19	No	No	NA	Yes	No	LUMA	45	+ + -	23	pT2	pN0	Ductal (INV)	2	90	20	10	0	No	RO +	RP +	HER2 -	pT2	ND	47.2	10000.5	11.2	8093	8.3	20045.2	ND	ND	ND	ND	126.5	ND	274.4	41.8	57.3	10.7	0.9	5.3	ND	42.8	18.6	7051.8	ND
191_T	T	mastectomy	23	Yes	Yes	No	NA	No	LUMB	58	+ - -	80	pT3	pN2	Ductal (INV)	3	100	2	25	6	Yes	RO +	RP -	HER2 -	pT3	3.3	219.5	1201.9	49.1	1082.6	32.1	20758.2	ND	2.9	ND	2	1039.6	36.2	591.9	39.8	15.6	58.6	2.7	11.3	ND	626.6	ND	564.2	ND
192_T	T	mastectomy	26	No	Yes	No	NA	No	LUMA	58	+ - -	45	pT2	pN2	Ductal (INV)	3	90	5	5	5	Yes	RO +	RP -	HER2 -	pT2	ND	156.1	10000.5	23.7	5076.2	15.9	24324.8	ND	ND	ND	0.8	ND	ND	323.2	94.8	73.6	10.4	ND	19.2	ND	94.3	ND	7749.5	ND
193_T	T	tumorectomy	31	Yes	Yes	NA	No	No	HER2	53	- - +	17	pT1	pN0	Ductal (INV)	2	0	0	30	0	No	RO -	RP -	HER2 +	pT1c	ND	117.2	2383.6	11.5	3090.8	37.9	28202.1	ND	3.7	ND	2	415.3	ND	3005.2	9.8	14.1	14.5	3	9.7	ND	843	ND	1827.3	ND
194_T	T	tumorectomy	27	Yes	Yes	No	Yes	No	TN	44	- - -	17	pT1	pN0	Ductal (INV)	3	0	0	80	0	No	RO -	RP -	HER2 -	pT1c	ND	943.8	214.5	45.9	9631.8	47.2	8745.1	ND	ND	ND	8.6	1454.3	ND	175.5	33	46.6	78.4	6.3	155.4	ND	605.4	ND	1289.3	ND
195_T	T	tumorectomy	23	Yes	No	NA	No	No	LUMA	43	+ + -	17	pT1	pN1	Ductal (INV)	2	80	75	15	1	No	RO +	RP +	HER2 -	pT1c	ND	228.6	10000.5	11.3	1904.2	21.5	27402	ND	ND	0.6	1.8	ND	ND	473.5	14.9	5.1	3.7	1.3	31.5	ND	128.7	ND	1695.4	ND
196_T	T	tumorectomy	32	Yes	Yes	No	NA	Yes	LUMB	74	+ + -	20	pT1	pN1	Ductal (INV)	2	85	95	20	1	No	RO +	RP +	HER2 -	pT1c	ND	45	1839.5	5.9	1120.2	30.6	11972.4	ND	ND	ND	ND	56.9	ND	538.1	11.3	11.8	7.5	9.5	24.2	ND	19.9	ND	1574.9	ND
197_T	T	mastectomy	23	No	Yes	NA	No	No	LUMB	79	+ - -	40	pT2	pN2	Ductal (INV)	3	100	2	70	5	No	RO +	RP -	HER2 -	pT2	ND	101.2	2162.6	3.3	1712.9	15.1	10470.8	ND	ND	ND	0.8	2137.1	16.9	211.5	13.3	20.5	42.8	4.4	4.3	ND	256	ND	4815.4	34.9
198_T	T	tumorectomy	22	No	Yes	No	Yes	No	LUMA	66	+ - -	30	pT2	pN0	Lobular (INV)	2	80	5	5	0	No	RO +	RP -	HER2 -	pT2	ND	249.1	1221.4	ND	2740.5	6.5	9832.3	ND	ND	ND	ND	402.9	ND	115	4.3	15	33	1.6	ND	ND	ND	12.6	691.6	75.1
199_T	T	tumorectomy	27	Yes	Yes	No	No	No	LUMB	68	+ + -	20	pT1	pN0	Lobular (INV)	2	100	100	30	0	No	RO +	RP +	HER2 -	pT1c	ND	52.5	10000.5	63.8	11433.6	39.4	59502.8	ND	ND	ND	0.8	ND	ND	1848.5	104.1	67	20	1.5	9.8	ND	42.8	ND	6293.9	ND
200_T	T	tumorectomy	19	Yes	No	NA	Yes	No	LUMB	47	+ + -	28	pT2	pN1	Ductal (INV)	2	90	90	20	1	Yes	RO +	RP +	HER2 -	pT2	ND	79.3	6139.2	18	8764.7	20.7	57493.3	ND	ND	ND	ND	ND	ND	738.1	131.6	28.8	14.5	2.6	45.7	ND	201.3	ND	2533.7	ND
201_T	T	tumorectomy	25	No	NA	NA	Yes	No	LUMB	47	+ + -	28	pT2	pN1	Ductal (INV)	2	80	20	30	1	Yes	RO +	RP +	HER2 -	pT2	ND	167.6	1795.2	9.3	1458.1	33.5	8945.3	ND	ND	ND	ND	80.9	ND	246.9	15	9.4	25.6	2	4.6	ND	ND	ND	196.9	ND
202_T	T	mastectomy	19	Yes	Yes	Yes	No	No	LUMA	65	+ + -	20	pT1	pN2	Ductal (INV)	1	100	100	3	6	Yes	RO +	RP +	HER2 -	pT1c	ND	66	693	7.2	2925.9	37.9	15136.2	ND	ND	ND	1.6	76.4	41.1	182.3	29.8	49.3	14.3	1.6	2.4	ND	90.4	32	5104	ND
203_T	T	tumorectomy	26	Yes	No	NA	Yes	No	LUMA	44	+ + -	17	pT1	pN2	Ductal (INV)	2	100	100	15	4	Yes	RO +	RP +	HER2 -	pT1c	ND	154.6	2522.6	11.1	1766.2	50.7	17159.6	ND	ND	ND	1.8	34.7	ND	1700.9	16	9	14.7	2.1	6.4	ND	171.4	ND	3442.6	ND
204_T	T	mastectomy	37	Yes	Yes	NA	No	No	LUMA	45	+ + -	35	pT2	pN1	Ductal (INV)	3	100	100	5	1	Yes	RO +	RP +	HER2 -	pT2	ND	51.5	322.5	5.2	632.9	59.8	7736.3	ND	ND	ND	1.2	3761.9	57.6	431	29.3	30.5	55.8	3.5	3.9	ND	817.7	19.3	1071.4	ND
205_T	T	tumorectomy	27	Yes	Yes	Yes	NA	No	LUMB	66	+ + -	15	pT1	pN1	Ductal (INV)	2	85	95	30	1	Yes	RO +	RP +	HER2 -	pT1c	ND	115.6	1378.2	32	1148.8	47.9	9717	ND	3.7	ND	2.2	351.6	ND	1865.7	13	6.9	17.2	2.4	25.7	ND	228.6	ND	1283.3	ND
206_T	T	tumorectomy	24	Yes	Yes	NA	No	No	LUMB	79	+ + -	15	pT1	pN0	Ductal (INV)	3	100	100	80	0	Yes	RO +	RP +	HER2 -	pT1c	ND	212.4	1256.7	213.6	2894.2	142.2	12277.3	ND	11.7	ND	2	3322.3	18.2	548.2	32.1	39.6	87.8	1.5	363.6	ND	86.5	23.7	980.7	27.5
207_T	T	tumorectomy	19	Yes	Yes	No	No	No	LUMA	57	+ + -	17	pT1	pN0	Ductal (INV)	2	100	80	15	0	No	RO +	RP +	HER2 -	pT1c	ND	130.4	2364.7	8.7	1378.9	4.6	7405.7	ND	ND	ND	ND	370.5	ND	1065.4	ND	ND	11.8	1	3.4	ND	ND	ND	992	ND
208_T	T	tumorectomy	23	Yes	Yes	NA	No	No	LUMA	82	+ + -	24	pT2	pN2	Ductal (INV)	2	95	80	3	6	Yes	RO +	RP +	HER2 -	pT2	ND	576.8	5112.3	28.1	5879.4	29.1	42019	ND	ND	0.6	ND	638.7	ND	119.6	98.6	43.6	15.9	6.9	29.8	ND	536.4	ND	4221.8	36.9
209_T	T	mastectomy	30	Yes	Yes	NA	No	No	LUMB	59	+ + -	35	pT2	pN2	Ductal (INV)	3	100	90	30	4	Yes	RO +	RP +	HER2 -	pT2	ND	39.4	1388.3	6.8	612.4	26.1	15241	ND	ND	ND	ND	ND	ND	708.1	21.4	25.1	6.5	4.4	8	ND	309.6	ND	825.6	ND
210_T	T	mastectomy	31	Yes	Yes	No	No	No	LUMA	90	+ + -	30	pT2	pN0	Ductal (INV)	1	100	90	8	0	No	RO +	RP +	HER2 -	pT2	15.5	637.7	243.3	255	480.5	83.5	18675.9	ND	ND	0.9	5.4	23.5	ND	3724.1	39.5	34	73.3	52.9	340.3	ND	931.8	6.2	1081.8	ND
211_T	T	tumorectomy	20	Yes	Yes	No	No	No	LUMA	51	+ + -	13	pT1	pN0	Ductal (INV)	1	80	80	5	0	No	RO +	RP +	HER2 -	pT1c	ND	58.9	4102.3	2.1	6782.1	4.6	15629.3	ND	ND	ND	ND	20.5	ND	271.3	23.1	5.1	12.6	2.5	3.8	ND	28.8	ND	1448.5	ND
212_T	T	tumorectomy	25	Yes	Yes	Yes	No	No	LUMHER2	66	+ + +	20	pT1	pN1	Ductal (INV)	3	90	50	NA	1	Yes	RO +	RP +	HER2 +	pT1c	ND	120.8	1824	3.4	1726.1	36.5	15399.7	ND	ND	ND	ND	285.6	ND	310.1	ND	6.2	33.9	1.6	1.1	ND	117.4	ND	1161.9	ND
213_T	T	tumorectomy	20	Yes	No	NA	No	No	LUMA	53	+ + -	11	pT1	pN0	Ductal (INV)	1	100	80	7	0	No	RO +	RP +	HER2 -	pT1c	ND	30.2	4176.2	5.8	2695.6	11.7	4920.6	ND	ND	ND	ND	21.8	ND	2726	9.4	20.2	29.4	3.3	1.4	ND	73.8	ND	781.5	ND
214_T	T	tumorectomy	34	Yes	Yes	Yes	No	No	LUMA	62	+ + -	27	pT2	pN1	Ductal and Lobular (INV)	3	90	30	1	1	Yes	RO +	RP +	HER2 -	pT2	ND	88.4	7545.6	35.5	1908	10	43060.7	ND	ND	ND	ND	80.2	ND	427.8	18.4	6.7	7.8	0.7	4.5	ND	36.2	ND	578.1	ND
215_T	T	tumorectomy	21	Yes	Yes	Yes	No	No	LUMB	62	+ + -	18	pT1	pN1	Lobular (INV)	3	100	60	20	2	No	RO +	RP +	HER2 -	pT1c	ND	54.4	10000.5	15.8	4028	27.6	65618.1	ND	ND	ND	1	30.8	ND	6842.8	61.1	11	16.4	2.7	66.7	ND	48.8	ND	1845.7	ND
216_T	T	tumorectomy	26	Yes	Yes	NA	Yes	No	LUMB	72	+ + -	16	pT1	pN0	Ductal (INV)	2	100	10	30	0	No	RO +	RP +	HER2 -	pT1c	ND	89.7	10000.5	44.3	6777.9	32.1	22948.2	ND	ND	ND	ND	71.1	76.5	1760	52.1	37.3	24.8	3.3	16.2	ND	42.8	ND	4661.1	ND
217_T	T	tumorectomy	27	Yes	Yes	No	No	No	LUMA	58	+ + -	22	pT4	pN1	Ductal (INV)	3	100	100	18	2	Yes	RO +	RP +	HER2 -	pT4b	ND	207.5	1402.2	8.9	2121	4.6	7529.9	ND	ND	ND	ND	45	ND	1197.4	4.9	11	15.9	1.7	1.8	ND	ND	ND	1511	ND
218_T	T	tumorectomy	24	Yes	Yes	Yes	No	No	LUMB	59	+ - -	13	pT1	pN1	Ductal (INV)	2	70	5	25	2	Yes	RO +	RP -	HER2 -	pT1c	ND	ND	2235.7	4	6010.2	6.5	24390.3	ND	ND	ND	ND	1794.3	87.4	94.2	254.4	284.5	76.2	ND	8.3	ND	ND	397.2	2275.5	ND
219_T	T	mastectomy	25	Yes	Yes	NA	No	No	LUMB	79	+ + -	52	pT3	pN0	Lobular (INV)	3	100	30	30	0	No	RO +	RP +	HER2 -	pT3	13.3	207.6	869.7	34.6	932.4	304.7	13222.4	ND	10.3	ND	6	466.9	ND	477.1	36.6	29	69.2	1.7	6.8	ND	660	ND	2143.1	ND
220_T	T	tumorectomy	26	Yes	No	NA	No	No	LUMB	47	+ + -	30	pT2	pN1	Ductal (INV)	3	90	90	40	3	Yes	RO +	RP +	HER2 -	pT2	ND	293.4	977.5	46.1	1374.3	42.5	18894.3	ND	ND	ND	1.8	790.7	ND	9250.6	32.3	19	22	29.9	22.8	ND	683.4	ND	299.1	28
221_T	T	tumorectomy	21	Yes	Yes	Yes	Yes	No	TN	68	- - -	18	pT1	pN0	Ductal (INV)	3	5	5	60	0	No	RO -	RP -	HER2 -	pT1c	ND	206.1	2350.8	7.8	2969.4	26.7	15813.8	ND	ND	ND	0.9	674.8	43.2	750.8	13.9	14.6	22.8	2.2	4.3	ND	79.2	ND	2735	ND
222_T	T	tumorectomy	21	Yes	Yes	No	Yes	No	LUMB	56	+ - -	25	pT2	pN1	Ductal (INV)	3	80	1	25	1	Yes	RO +	RP -	HER2 -	pT2	ND	ND	25.7	ND	127.1	ND	316.7	ND	ND	ND	ND	ND	ND	ND	7.2	9	17.7	ND	ND	ND	ND	15.8	79.9	ND
223_T	T	tumorectomy	25	Yes	Yes	No	No	No	LUMB	50	+ + -	25	pT2	pN0	Ductal (INV)	3	NA	20	25	0	Yes	RO +	RP +	HER2 -	pT2	ND	73.7	297.6	ND	536.6	7.8	2834.2	ND	ND	ND	ND	59.1	ND	235.4	ND	5.1	10.6	1	ND	ND	17.2	ND	1080.3	ND
224_T	T	tumorectomy	21	Yes	No	NA	No	No	LUMB	52	+ - -	33	pT2	pN2	Ductal (INV)	3	100	0	30	5	Yes	RO +	RP -	HER2 -	pT2	ND	74.8	3665.6	21.6	7053.5	43.2	38100.5	ND	ND	ND	1	150.9	25.6	469.9	23.2	25.2	10.5	1.5	3.9	ND	26.7	ND	14053.5	ND
225_T	T	mastectomy	33	Yes	Yes	No	Yes	No	LUMB	75	+ + -	18	pT1	pN2	Ductal (INV)	3	90	15	35	5	Yes	RO +	RP +	HER2 -	pT1c	ND	200.5	1343	46.3	2262.7	62.8	8538	ND	ND	ND	ND	133	ND	948.8	7.8	4.9	46.8	2.9	1.1	ND	37.9	ND	1694.5	ND
226_T	T	mastectomy	31	Yes	Yes	Yes	Yes	No	LUMA	60	+ - -	50	pT2	pN1	Lobular (INV)	2	90	1	5	1	No	RO +	RP -	HER2 -	pT2	ND	148.9	2332.9	1.3	1931.4	25.4	10177.1	ND	ND	ND	ND	16.9	ND	202.2	15.1	11.9	6.7	3.4	4.2	ND	141.6	ND	1220.1	ND
227_T	T	mastectomy	19	Yes	No	NA	Yes	No	LUMB	40	+ - -	50	pT2	pN1	Ductal (INV)	3	60	5	50	1	Yes	RO +	RP -	HER2 -	pT2	ND	145.2	7241.4	201.1	8833	45.2	23606	ND	ND	ND	1.7	654.7	ND	1728.5	15.1	15.9	29.4	1.2	4.4	ND	60.9	ND	3492.7	ND
228_T	T	mastectomy	22	Yes	Yes	Yes	No	No	LUMB	81	+ - -	30	pT2	pN1	Ductal (INV)	2	100	1	30	1	Yes	RO +	RP -	HER2 -	pT2	ND	621.6	3201.7	13	2272.5	11.5	14488.5	ND	5.6	ND	1.5	438.6	ND	390.5	6.9	11.1	20	2.1	5.4	ND	336.5	ND	1694.1	ND
229_T	T	mastectomy	28	Yes	Yes	NA	Yes	No	LUMA	82	+ + -	50	pT2	pN1	Ductal (INV)	2	90	90	2	2	No	RO +	RP +	HER2 -	pT2	ND	1503.4	5250.7	32.7	11433.6	111.7	50926.8	ND	5.4	ND	0.9	ND	39.2	4914.4	29	17.1	15	6.7	16.3	ND	237.8	ND	4760.6	ND
230_T	T	mastectomy	23	Yes	No	NA	No	No	LUMA	51	+ + -	17	pT1	pN1	Lobular (INV)	2	100	100	5	1	No	RO +	RP +	HER2 -	pT1c	8.6	311.5	4693.3	21.7	6552.6	50.6	48305.4	ND	ND	ND	1	748.2	ND	1480.3	39.9	9.6	12.3	4.7	17.8	ND	339.9	ND	1831.8	ND
231_T	T	tumorectomy	21	Yes	No	NA	No	Yes	TN	38	- - -	18	pT1	pN0	Ductal (INV)	3	3	1	70	0	No	RO -	RP -	HER2 -	pT1c	ND	987.7	3001.4	4.1	1244.9	22.8	3538.7	ND	7	ND	2.6	10680.4	39	909.8	3.5	9.8	169.3	6.8	10.3	ND	37.9	110.1	1377.8	ND
232_T	T	mastectomy	24	Yes	No	NA	Yes	No	HER2	36	- - +	67	pT3	pN1	Ductal (INV)	3	0	0	40	3	Yes	RO -	RP -	HER2 +	pT3	21.9	163.2	5661.5	14.7	6466.6	ND	13049.1	ND	ND	ND	1	547	ND	203.5	18.8	9.6	80.7	10.1	2	ND	44.4	ND	1494.2	ND
233_T	T	tumorectomy	22	Yes	Yes	Yes	Yes	No	LUMA	74	+ + -	16	pT1	pN0	Lobular (INV)	2	90	90	7	0	No	RO +	RP +	HER2 -	pT1c	ND	196.1	7185.9	ND	2345.8	31.9	8557.3	ND	ND	ND	0.6	30.3	ND	153.7	ND	3.7	11.4	0.8	3.5	ND	37.9	ND	1251.3	ND
234_T	T	mastectomy	35	Yes	No	NA	No	Yes	LUMHER2	33	+ + +	20	pT1	pN1	Ductal (INV)	3	80	100	50	1	No	RO +	RP +	HER2 +	pT1c	ND	589	193	46.8	1219.8	15.8	8658.5	ND	3.3	ND	1.2	3259.1	ND	189.3	5	6.3	64.5	2.1	3.2	ND	206.6	ND	571.7	ND
235_T	T	mastectomy	41	Yes	Yes	NA	No	No	LUMB	59	+ + -	32	pT2	pN3	Ductal (INV)	2	90	70	25	12	Yes	RO +	RP +	HER2 -	pT2	ND	430.1	10000.5	141.4	10601.3	58.7	97002.7	ND	3.3	ND	3.4	6019.2	144	745	229.3	41	38.1	2.7	32.5	ND	184.9	11.1	15707.1	ND
236_T	T	tumorectomy	24	Yes	Yes	Yes	No	No	LUMA	66	+ + -	35	pT2	pN1	Ductal (INV)	3	100	15	18	3	Yes	RO +	RP +	HER2 -	pT2	ND	110.7	10000.5	208.1	11433.6	90.5	135122	ND	ND	ND	ND	10680.4	48	622.4	1981.3	768.6	634.8	7	226.1	ND	578.6	320.9	7510.8	ND
237_T	T	tumorectomy	23	No	No	NA	Yes	No	LUMA	43	+ + -	22	pT2	pN0	Ductal (INV)	2	100	80	15	0	No	RO +	RP +	HER2 -	pT2	ND	148.9	31.3	20.8	614.9	45.2	7966.6	ND	ND	ND	1	3499.3	ND	744.5	7.9	10.9	34.5	2.4	7.3	ND	286	ND	773.8	57.4
238_T	T	tumorectomy	26	Yes	No	NA	No	No	LUMA	43	+ + -	33	pT2	pN2	Lobular (INV)	2	90	90	15	4	Yes	RO +	RP +	HER2 -	pT2	ND	89.5	6495.8	101.3	2947.4	80.8	54136	ND	ND	ND	1	176.9	ND	695.4	267.4	74.6	47.3	ND	137.9	ND	604.5	ND	2101.4	ND
239_T	T	mastectomy	25	Yes	Yes	NA	NA	No	LUMB	65	+ - -	20	pT1	pN0	Ductal (INV)	2	95	1	30	0	No	RO +	RP -	HER2 -	pT1c	ND	102.9	4765.2	17.2	4307.5	20.2	23816	ND	ND	ND	ND	147.5	ND	1040.9	84.3	59.8	23.8	3.8	5.7	ND	635.6	8.3	4837.5	ND
240_T	T	mastectomy	23	Yes	No	NA	Yes	No	LUMB	47	+ + -	22	pT2	pN1	Ductal (INV)	2	80	70	20	2	No	RO +	RP +	HER2 -	pT2	ND	152.6	1702.5	39.3	3815.1	64.2	18626.6	ND	ND	ND	1	1066	28.4	2781.5	11.7	12.8	25.5	2.7	61.5	ND	861	ND	1995.4	ND
241_T	T	tumorectomy	24	Yes	No	NA	Yes	No	TN	47	- - -	22	pT2	pN1	Ductal (INV)	2	0	0	NA	1	No	RO -	RP -	HER2 -	pT2	ND	858.5	10000.5	70.7	6986.8	27.3	23019.1	ND	ND	ND	0.6	1607.5	ND	1376.2	11.3	3.7	92.4	2.7	24.2	ND	228	6.5	2841.9	ND
242_T	T	tumorectomy	22	Yes	No	NA	Yes	No	LUMA	45	+ + -	20	pT1	pN0	Ductal (INV)	2	95	95	5	0	No	RO +	RP +	HER2 -	pT1c	ND	189.5	102.5	13.8	1340.9	69.7	17235.1	ND	ND	ND	2	1227.2	ND	1989.1	4.4	ND	10.1	3.6	6.4	ND	771.3	ND	611.1	ND
243_T	T	tumorectomy	24	Yes	Yes	NA	Yes	No	TN	63	- - -	8	pT1	pN0	Ductal (INV)	2	0	0	40	0	No	RO -	RP -	HER2 -	pT1b	ND	316.6	10000.5	6.7	5443.2	20.2	16566.2	ND	ND	ND	ND	554.2	63.7	1031.4	26.4	33.3	72.9	ND	1.3	ND	ND	29.9	4909.8	ND
244_T	T	mastectomy	22	Yes	Yes	Yes	Yes	No	LUMA	64	+ + -	33	pT2	pN1	Lobular (INV)	2	100	50	2	2	No	RO +	RP +	HER2 -	pT2	ND	61.9	277.5	ND	825.9	20.2	5708.5	ND	ND	ND	ND	25.8	ND	335.4	3.7	ND	4.1	1.3	1.8	ND	164.1	ND	310	ND
245_T	T	mastectomy	26	Yes	NA	NA	Yes	No	HER2	44	- - +	20	pT1	pN1	Ductal (INV)	3	1	0	50	1	Yes	RO -	RP -	HER2 +	pT1c	ND	289.4	221.5	25.7	775.3	91.9	9358	ND	5.4	ND	1	1320.6	ND	245.7	4.1	ND	28.2	1.7	1.3	ND	67.7	ND	1115.3	ND
246_T	T	mastectomy	28	Yes	No	NA	Yes	No	LUMA	50	+ + -	20	pT1	pN1	Ductal (INV)	2	90	80	15	2	Yes	RO +	RP +	HER2 -	pT1c	ND	308.6	1527.5	7.1	2494.5	33.2	12436.9	ND	6.2	3.4	2	721.2	ND	916.4	11.9	15.3	21	2	3.3	1.5	688.3	ND	713.8	58.5
247_T	T	mastectomy	24	Yes	Yes	No	No	No	TN	65	- - -	26	pT2	pN0	Ductal (INV)	3	0	0	60	0	No	RO -	RP -	HER2 -	pT2	ND	1099.4	857	3.5	1079.7	10.2	3315.2	ND	7.4	0.7	1.1	3390.7	ND	71.6	5.4	9	32.6	1.1	1.6	ND	807.5	ND	1325.5	28.5
248_T	T	tumorectomy	36	Yes	Yes	No	No	No	LUMB	65	+ + -	20	pT1	pN0	Ductal (INV)	3	100	30	20	0	Yes	RO +	RP +	HER2 -	pT1c	ND	51.2	ND	4.6	383.9	33.2	11067.9	ND	ND	ND	3.6	609.7	ND	68.4	21.5	28.7	20.2	1.8	33.2	ND	655.8	ND	502.4	ND
249_T	T	mastectomy	25	Yes	No	NA	Yes	No	LUMA	34	+ - -	7	pT1	pN1	Ductal (INV)	2	100	0	10	1	No	RO +	RP -	HER2 -	pT1b	ND	67.1	4101.4	2.1	5228.7	40.5	11891.7	ND	ND	ND	0.6	30.8	ND	1350.2	10.7	6.7	9.3	4.1	7.5	ND	33.7	ND	805.1	ND
250_T	T	mastectomy	24	Yes	No	NA	No	No	LUMB	55	+ + -	18	pT1	pN0	Ductal (INV)	3	90	90	25	0	Yes	RO +	RP +	HER2 -	pT1c	ND	61.3	10000.5	66.6	8851.8	60.1	186150	ND	ND	ND	0.8	38.5	ND	2103.4	29.4	10.4	11.5	4.3	29.2	ND	61.9	ND	8115	ND
251_T	T	mastectomy	27	Yes	No	NA	No	No	LUMB	38	+ + -	70	pT3	pN1	Ductal (INV)	3	100	10	65	1	Yes	RO +	RP +	HER2 -	pT3	ND	67.7	2443.8	31.2	1557	28.6	15602.7	ND	ND	ND	1.7	ND	ND	376.2	21.7	ND	47.9	0.9	1.8	ND	78.7	ND	1501.9	ND
252_T	T	mastectomy	19	Yes	No	NA	No	No	LUMA	47	+ + -	15	pT1	pN0	Ductal (INV)	1	90	60	10	0	No	RO +	RP +	HER2 -	pT1c	4.4	281.7	4221	34.7	11433.6	16.4	19251.9	ND	ND	ND	ND	128.1	ND	1892.4	26.4	24.2	16.9	3.5	48.1	ND	804.8	ND	1344.5	30.9
253_T	T	tumorectomy	28	Yes	Yes	No	No	Yes	TN	61	- - -	23	pT2	pN0	Other (INV)	3	0	0	NA	0	No	RO -	RP -	HER2 -	pT2	ND	293.9	10000.5	3578.4	11433.6	108.9	158214	ND	ND	0.6	2	437.5	41.1	2371.4	35.9	44	13.6	12.4	182.5	ND	2139.9	ND	23072.3	ND
254_T	T	tumorectomy	22	Yes	No	NA	No	No	TN	43	- - -	15	pT1	pN1	Ductal (INV)	3	0	0	NA	1	Yes	RO -	RP -	HER2 -	pT1c	ND	112.7	3999.4	6.1	7919.1	89.1	145690	ND	7.8	ND	2.4	1593.4	ND	816.3	4	6.7	16.6	3.2	19.9	ND	575.6	ND	3825.3	45.6
255_T	T	mastectomy	25	Yes	Yes	No	No	No	LUMB	83	+ + -	40	pT2	pN0	Lobular (INV)	3	90	25	25	0	No	RO +	RP +	HER2 -	pT2	ND	401.8	4.4	1.9	366.1	69.7	2562.4	ND	ND	ND	2	1830.1	17.9	136.2	ND	8.5	16	1.4	1.4	ND	914.7	7.9	672.1	26.8
256_T	T	tumorectomy	22	Yes	No	NA	Yes	No	LUMA	42	+ + -	13	pT1	pN0	Lobular (INV)	2	50	35	15	0	No	RO +	RP +	HER2 -	pT1c	53.8	201.2	4063.6	4.2	6686.7	54.6	20333.9	ND	ND	ND	ND	91.5	ND	1034.6	24.5	9.6	17.9	4.1	2.8	ND	193.9	ND	1537.4	ND
257_T	T	tumorectomy	29	Yes	Yes	Yes	No	No	LUMB	68	+ + -	25	pT1	pN0	Ductal (INV)	2	90	70	25	0	No	RO +	RP +	HER2 -	pT1b	ND	61.3	6072	12.1	1492.2	30.6	31033.4	ND	ND	ND	ND	ND	ND	1431.3	25.9	39.7	9	3.9	11.9	ND	124.1	ND	4187.1	ND
258_T	T	tumorectomy	30	Yes	No	NA	Yes	No	LUMA	49	+ + -	20	pT1	pN0	Other (INV)	1	90	90	5	0	No	RO +	RP +	HER2 -	pT1c	ND	26.6	10000.5	19.4	11113.2	25.4	70657.7	ND	ND	1.1	1.3	1793	50	792	130.2	110.7	73.8	ND	13.8	ND	70.6	111	5758.2	45.6
259_T	T	mastectomy	37	Yes	Yes	NA	No	No	LUMA	71	+ + -	55	pT3	pN3	Lobular (INV)	2	95	95	10	14	No	RO +	RP +	HER2 -	pT3	ND	92.4	3979.5	6.9	3645.7	35.2	16690	ND	ND	0.6	0.6	119.7	ND	1640.6	12	13.4	12.1	2.7	1.7	ND	ND	ND	3583.1	ND
260_T	T	tumorectomy	29	Yes	Yes	No	Yes	No	LUMA	70	+ + -	20	pT1	pN0	Other (INV)	2	100	60	10	0	No	RO +	RP +	HER2 -	pT1c	ND	16.9	420.6	15.5	2459	41.2	72904.1	ND	ND	0.6	3.5	747.7	ND	1305	19.6	27.9	4.5	10.9	10.9	ND	ND	ND	14823.9	ND
261_T	T	tumorectomy	22	Yes	Yes	Yes	No	Yes	LUMB	56	+ + -	15	pT1	pN1	Lobular (INV)	2	90	75	30	1	No	RO +	RP +	HER2 -	pT1c	ND	196.1	1217.2	ND	873.2	43.8	3023.4	ND	ND	ND	ND	ND	ND	410.5	3.3	ND	ND	ND	1.3	ND	ND	ND	275.6	ND
262_T	T	tumorectomy	21	No	No	NA	No	No	LUMA	47	+ + -	20	pT1	pN2	Ductal (INV)	2	100	100	5	4	No	RO +	RP +	HER2 -	pT1c	ND	257.5	6051.8	1.8	9647.2	24.1	148664	ND	ND	ND	1	148.6	ND	576.6	6	6.4	27	1.5	3.2	ND	24.3	ND	2494.9	ND
263_T	T	mastectomy	24	Yes	Yes	Yes	No	No	LUMB	78	+ + -	18	pT1	pN1	Ductal (INV)	2	100	90	20	1	Yes	RO +	RP +	HER2 -	pT1c	ND	704.3	10000.5	70.2	11433.6	37.2	68850.8	ND	ND	1.7	5.4	800.4	ND	1605.1	35.7	50.8	21	3.4	29.7	ND	61.9	ND	5040.3	30.1
264_T	T	mastectomy	22	Yes	Yes	Yes	No	Yes	LUMB	74	+ + -	20	pT1	pN0	Ductal (INV)	3	98	95	25	0	No	RO +	RP +	HER2 -	pT1c	ND	115.8	2248.2	ND	3185.5	10.2	15307	ND	12	ND	ND	1098.7	ND	137	17.6	11.2	23.8	1.5	2.8	ND	ND	7.3	1948.4	51.7
265_T	T	tumorectomy	25	Yes	No	NA	No	No	LUMA	54	+ + -	20	pT1	pN0	Ductal (INV)	2	100	20	10	0	No	RO +	RP +	HER2 -	pT1c	ND	537.3	1765.5	18	3058.2	116	13118	ND	ND	ND	ND	218.1	ND	2610	3.4	7	18.3	2.1	2.7	ND	639.7	ND	1708.3	ND
266_T	T	mastectomy	32	Yes	Yes	No	Yes	No	LUMA	85	+ + -	15	pT1	pN1	Lobular (INV)	2	100	100	2	1	No	RO +	RP +	HER2 -	pT1c	ND	291.7	1421	7.9	2719.7	25.4	24910.4	ND	ND	ND	ND	449.2	ND	98.3	13.9	24.2	11.1	1.9	2.5	ND	67.7	ND	3098.6	37.6
267_T	T	tumorectomy	32	Yes	No	NA	Yes	No	LUMB	54	+ + -	15	pT1	pN0	Ductal (INV)	3	98	20	45	0	No	RO +	RP +	HER2 -	pT1c	5.4	324.7	768.8	9.4	594.2	18.3	8995	ND	ND	ND	1.4	228.1	ND	54.7	27.3	7.4	56	ND	75.6	ND	55.6	ND	164.4	ND
268_T	T	mastectomy	23	Yes	Yes	No	No	No	LUMB	62	+ + -	30	pT2	pN0	Ductal (INV)	2	80	40	20	0	No	RO +	RP +	HER2 -	pT2	ND	1601.1	6175.7	8.3	8733.9	11.5	48022.9	ND	ND	ND	ND	363.6	ND	497.9	25.2	19.4	9.3	4.1	2.2	ND	330	ND	2998.6	30.1
269_T	T	mastectomy	20	Yes	Yes	Yes	No	No	LUMB	79	+ - -	15	pT1	pN1	Ductal (INV)	2	90	1	20	1	No	RO +	RP -	HER2 -	pT1c	ND	222.5	1536.6	11.4	2495.5	83.5	5406.6	ND	3.7	ND	0.6	1044	ND	197.1	ND	6.7	27.5	2	10.5	ND	432.8	ND	2241.1	45.6
270_T	T	mastectomy	29	No	Yes	NA	No	No	TN	89	- - -	40	pT2	pN2	Ductal (INV)	2	0	0	8	4	No	RO -	RP -	HER2 -	pT2	ND	176.9	ND	118.9	1310	28	28350.4	ND	ND	ND	5.8	1112.4	ND	181.8	38	17	12.2	1.9	26.1	ND	313.8	ND	215.3	ND
271_T	T	tumorectomy	23	Yes	Yes	NA	NA	No	LUMB	59	+ - -	32	pT2	pN1	Ductal (INV)	3	80	0	40	1	Yes	RO +	RP -	HER2 -	pT2	ND	138.4	2956.5	2.9	3102.2	20.2	16159.1	ND	ND	ND	1.1	1107	ND	560.2	10.1	11.4	30.4	1.3	2.7	ND	206.1	ND	9667.2	ND
272_T	T	mastectomy	21	Yes	No	NA	No	No	LUMB	50	+ + -	26	pT2	pN1	Ductal (INV)	3	100	100	70	3	Yes	RO +	RP +	HER2 -	pT2	ND	68.3	2460	29.2	1535	75.1	26315.4	ND	ND	ND	ND	193.8	ND	1490.2	47.6	43.9	14.8	ND	16.2	ND	312.2	ND	3824.7	ND
273_T	T	mastectomy	19	Yes	No	NA	No	No	LUMA	44	+ + -	12	pT1	pN1	Ductal (INV)	1	50	90	15	1	No	RO +	RP +	HER2 -	pT1c	103.7	141	3670.2	12.3	5178.5	51.9	66085.3	ND	ND	ND	ND	ND	ND	931.6	5.4	ND	3.5	5.2	2.2	ND	294	ND	1356.9	ND
274_T	T	tumorectomy	30	Yes	Yes	Yes	No	No	LUMB	67	+ + -	17	pT1	pN0	Ductal (INV)	3	90	60	25	0	Yes	RO +	RP +	HER2 -	pT1c	ND	73.4	429.1	60.3	385	95.5	11833	ND	ND	ND	ND	ND	ND	275.9	7.9	4	4	ND	40.3	ND	513	ND	1008.3	ND
275_T	T	tumorectomy	22	Yes	Yes	Yes	Yes	No	LUMA	66	+ - -	17	pT1	pN0	Ductal (INV)	1	100	0	3	0	No	RO +	RP -	HER2 -	pT1c	ND	89.9	1919.8	2.6	3263.4	6.6	18599	ND	ND	ND	ND	34	ND	259	18.5	9	ND	ND	ND	ND	47.1	ND	982.9	ND
276_T	T	mastectomy	26	Yes	Yes	Yes	No	No	LUMHER2	72	+ - +	37	pT2	pN2	Ductal (INV)	3	100	1	NA	8	No	RO +	RP -	HER2 +	pT2	ND	49.8	10000.5	10.2	8786.7	46.7	44200.8	ND	ND	ND	ND	2683.8	ND	593.3	70	22.9	30.3	ND	3.2	ND	52.6	ND	4607.7	ND
277_T	T	mastectomy	24	Yes	Yes	No	Yes	No	LUMA	60	+ + -	40	pT2	pN2	Lobular (INV)	2	40	40	15	8	No	RO +	RP +	HER2 -	pT2	ND	78.8	784.3	ND	2398.5	8	8219.5	ND	ND	ND	ND	249	ND	592.8	ND	4.9	7.4	ND	ND	ND	17.8	ND	817.6	ND
278_T	T	mastectomy	28	Yes	No	NA	No	No	LUMHER2	51	+ - +	20	pT1	pN1	Ductal (INV)	3	80	3	20	3	Yes	RO +	RP -	HER2 +	pT1c	ND	512.4	509.2	ND	919.6	24.3	2197	ND	27.7	ND	ND	709.8	ND	179.3	ND	ND	68.1	ND	1.4	ND	ND	ND	666.9	ND
279_T	T	tumorectomy	21	Yes	No	NA	No	No	LUMB	29	+ - -	25	pT2	pN0	Other (INV)	3	10	1	80	0	No	RO +	RP -	HER2 -	pT2	ND	289.2	1919.8	437.6	1510.1	238.5	17538.4	ND	ND	ND	ND	673.3	ND	525.1	20	17.7	44.5	ND	40.9	ND	88.4	ND	2732.4	ND
280_T	T	tumorectomy	27	Yes	Yes	No	Yes	No	LUMB	57	+ + -	25	pT2	pN1	Other (INV)	3	100	20	25	2	No	RO +	RP +	HER2 -	pT2	ND	163.1	3757.7	ND	2309.9	13.5	6930.9	ND	ND	ND	ND	ND	ND	873.2	3.6	10.9	4	ND	6.2	ND	244.3	ND	1369.1	ND
281_T	T	tumorectomy	26	Yes	Yes	Yes	Yes	No	LUMB	64	+ + -	17	pT1	pN0	Ductal (INV)	2	100	80	30	0	Yes	RO +	RP +	HER2 -	pT1c	ND	79	18.9	16	487	63.5	5641.9	ND	ND	ND	ND	376.8	ND	89.1	12.5	19.9	36.9	ND	ND	ND	1258.3	ND	1430.3	ND
282_T	T	tumorectomy	29	Yes	Yes	Yes	No	No	LUMB	59	+ + -	19	pT1	pN0	Other (INV)	3	100	100	22	0	No	RO +	RP +	HER2 -	pT1c	ND	126.7	10000.5	167.8	11433.6	117.1	116977	ND	ND	ND	ND	6633.5	ND	329.4	259.8	105.7	193.9	2.3	37.3	ND	1002.2	73.8	2492.1	ND
283_T	T	tumorectomy	34	Yes	Yes	NA	Yes	Yes	LUMA	80	+ + -	19	pT1	pN1	Ductal (INV)	2	100	100	17	1	No	RO +	RP +	HER2 -	pT1c	ND	47.4	10000.5	89.1	6939	38.9	117570	ND	ND	ND	ND	253.1	ND	517.7	323.8	37	24.2	1.3	3.5	ND	90.3	ND	4233.8	ND
284_T	T	mastectomy	28	Yes	Yes	NA	Yes	No	TN	92	- - -	28	pT2	pN3	Other (INV)	3	0	0	45	17	Yes	RO -	RP -	HER2 -	pT2	ND	209.7	4722.1	97.7	4141.9	167.1	60576.8	ND	ND	ND	ND	222.6	ND	494.1	171.1	45	26.2	ND	26.5	ND	390.3	ND	3340.8	ND
285_T	T	mastectomy	25	NA	Yes	Yes	No	No	LUMB	88	+ + -	23	pT2	pN0	Ductal (INV)	2	100	70	25	0	No	RO +	RP +	HER2 -	pT2	ND	1507.5	10000.5	160.8	11433.6	82.7	95349.1	ND	ND	ND	3.4	852.7	ND	149.7	284.3	137.2	73.9	ND	147.7	ND	84.5	ND	2533.1	ND
286_T	T	mastectomy	34	Yes	Yes	Yes	Yes	No	LUMB	87	+ + -	45	pT2	pN1	Ductal (INV)	3	95	95	70	3	No	RO +	RP +	HER2 -	pT2	ND	65.4	47.2	82.5	888.1	134.2	17889.4	ND	ND	ND	ND	406.2	40.5	259.4	12.1	16	24.5	ND	19.7	ND	3987.8	ND	1933.8	ND
287_T	T	tumorectomy	24	No	No	NA	Yes	No	LUMB	45	+ + -	23	pT2	pN0	Ductal (INV)	2	100	100	20	0	No	RO +	RP +	HER2 -	pT2	ND	50.9	2058.7	51	2286.7	54.5	31447.4	ND	ND	ND	ND	149.3	ND	817.1	43.5	57	9.8	8.1	12.5	ND	1466.5	ND	1120.9	ND
288_T	T	tumorectomy	22	Yes	No	NA	Yes	No	LUMB	38	+ + -	20	pT1	pN0	Ductal (INV)	2	95	25	20	0	No	RO +	RP +	HER2 -	pT1c	ND	123.9	2872.4	15	2192.5	19	14200.7	ND	3.3	ND	ND	1350.9	25.6	1597.3	10.8	10.7	19.5	ND	1.6	ND	ND	36.9	1760.3	ND
289_T	T	tumorectomy	20	Yes	Yes	No	Yes	No	LUMB	55	+ + -	45	pT2	pN1	Ductal (INV)	3	100	40	60	2	Yes	RO +	RP +	HER2 -	pT2	ND	1153.2	1657.4	1.4	1931.1	38.9	12128.1	ND	ND	ND	ND	220.1	ND	31.3	ND	ND	22.5	ND	ND	ND	206.3	ND	617	ND
290_T	T	mastectomy	27	Yes	Yes	No	Yes	Yes	LUMA	74	+ + -	27	pT2	pN1	Ductal (INV)	3	98	50	10	2	Yes	RO +	RP +	HER2 -	pT2	ND	177.9	95.9	3.4	512.4	25.7	3211.3	ND	ND	ND	ND	ND	ND	238.2	ND	ND	19.3	ND	4	ND	176.3	ND	2051.1	ND
291_T	T	mastectomy	19	Yes	Yes	No	Yes	Yes	TN	68	- - -	33	pT1	pN0	Ductal (INV)	3	0	0	100	0	No	RO -	RP -	HER2 -	pT1c	ND	108.5	1336.1	230.1	1713.8	71.2	13060.8	ND	ND	ND	ND	1722.5	22.3	775.8	10.6	4.5	15	ND	3.1	ND	1046.1	ND	2633.6	ND
292_T	T	tumorectomy	28	Yes	Yes	No	Yes	No	LUMA	60	+ + -	22	pT2	pN0	Ductal (INV)	1	90	90	12	0	No	RO +	RP +	HER2 -	pT2	4.5	261.2	2524.5	25.5	1345.4	63.5	48355.9	ND	ND	ND	ND	ND	ND	2845.5	18	4.9	9.5	9.7	100.8	ND	828.7	ND	3182.5	ND
293_T	T	mastectomy	37	Yes	Yes	No	No	No	LUMA	63	+ + -	28	pT2	pN2	Lobular (INV)	2	100	100	5	4	Yes	RO +	RP +	HER2 -	pT2	ND	48.6	95.9	7.4	626.1	53.2	3097.9	ND	ND	ND	ND	1053.1	ND	180.7	ND	4.1	5.5	ND	8.1	ND	675.9	ND	403.6	ND
294_T	T	tumorectomy	18	No	No	NA	No	No	LUMB	25	+ + -	15	pT1	pN0	Ductal (INV)	2	90	70	20	0	Yes	RO +	RP +	HER2 -	pT1c	ND	155.3	2713.1	54	2191.2	77.6	26000.7	ND	ND	ND	ND	655.8	ND	2375.6	18.8	7.4	27.8	4.2	74.1	ND	403.4	ND	2084.8	ND
295_T	T	tumorectomy	23	Yes	No	NA	No	No	LUMA	51	+ + -	35	pT2	pN1	Other (INV)	1	20	30	10	1	No	RO +	RP +	HER2 -	pT2	4	871	2471.8	174.4	11433.6	17.6	94838.9	ND	ND	ND	ND	175.7	ND	395.4	61.7	10.4	25.3	13.3	60.1	ND	225.2	ND	1778.7	31.8
296_T	T	tumorectomy	42	Yes	No	NA	No	No	TN	46	- - -	25	pT2	pN1	Ductal (INV)	3	0	0	45	3	Yes	RO -	RP -	HER2 -	pT2	ND	253.7	10000.5	13.1	8615.9	33.6	16102.1	ND	5.2	ND	ND	5590.5	ND	489.2	19.3	5.3	36.8	ND	5.6	ND	1159.9	ND	2865.7	ND
297_T	T	tumorectomy	22	Yes	Yes	Yes	No	No	LUMA	78	+ + -	37	pT2	pN0	Lobular (INV)	3	100	10	15	0	No	RO +	RP +	HER2 -	pT2	6.8	31.1	10000.5	2.7	11433.6	31	42477.4	ND	ND	ND	ND	34.8	ND	1962.1	35.8	21.5	6.5	ND	0.9	ND	287.5	8.9	4178.9	ND
298_T	T	tumorectomy	31	Yes	Yes	Yes	No	No	LUMB	59	+ + -	20	pT1	pN1	Ductal (INV)	3	95	90	20	1	Yes	RO +	RP +	HER2 -	pT1c	ND	230.1	5094.1	11.1	5547.6	31	23054.4	ND	ND	ND	ND	487	ND	3968.1	18.2	9.9	9.3	1.1	2.2	ND	375.3	ND	2648.7	ND
299_T	T	mastectomy	22	Yes	Yes	No	Yes	No	LUMB	67	+ + -	27	pT2	pN2	Ductal (INV)	2	90	50	20	4	No	RO +	RP +	HER2 -	pT2	10.1	79	1150.7	44.3	3052.1	87.9	23009.5	ND	ND	ND	4.6	434.7	ND	3527.7	19.5	14.3	161.6	5.4	194.7	ND	99.6	ND	2190.1	ND
300_T	T	mastectomy	20	Yes	Yes	No	Yes	No	LUMA	65	+ - -	75	pT3	pN2	Lobular (INV)	2	20	0	15	7	No	RO +	RP -	HER2 -	pT3	ND	150.1	5291.4	1.2	4362.5	5.2	55190.9	ND	ND	ND	ND	ND	ND	340	9.7	5.3	10.3	ND	ND	ND	37.9	ND	1637.9	ND
301_T	T	mastectomy	24	Yes	Yes	No	No	No	LUMB	59	+ - -	15	pT1	pN3	Ductal (INV)	2	90	0	40	12	No	RO +	RP -	HER2 -	pT1c	7.4	105.1	2986.7	4.1	1890	16.5	6584.6	ND	9.3	1.1	0.6	220.3	ND	227.9	ND	7.8	45.5	ND	3.6	ND	76.4	ND	1955.7	ND
302_T	T	mastectomy	18	NA	Yes	NA	NA	Yes	LUMB	81	+ + -	67	pT3	pN2	Other (INV)	2	90	30	40	7	No	RO +	RP +	HER2 -	pT3	ND	1161.8	96.1	106.4	314.9	334.2	5100.8	ND	ND	0.6	2.1	59.7	ND	2485.6	ND	4.8	41.1	1.9	118.8	ND	148.6	5.8	638.8	ND
303_T	T	mastectomy	24	Yes	Yes	No	NA	No	TN	68	- - -	52	pT3	pN1	Other (INV)	2	0	0	5	2	Yes	RO -	RP -	HER2 -	pT3	ND	122	737.5	5.6	1141.5	8.2	34113.7	ND	ND	ND	ND	40.7	ND	1058.1	9	9.7	14	2.7	1.4	ND	111.8	ND	1139	ND
304_T	T	mastectomy	23	Yes	Yes	No	No	No	LUMHER2	85	+ + +	27	pT2	pN1	Ductal (INV)	3	100	15	NA	2	No	RO +	RP +	HER2 +	pT2	ND	103.7	7193.2	2.9	2401.8	27.4	36572.7	ND	3.1	ND	ND	56.8	ND	413.9	20.6	5	26.5	ND	3.5	ND	56.5	ND	3835.5	ND
305_T	T	mastectomy	25	Yes	Yes	No	NA	No	LUMHER2	59	+ + +	26	pT2	pN3	Ductal (INV)	3	70	15	35	15	Yes	RO +	RP +	HER2 +	pT2	ND	127.1	236.9	54.4	890	131.8	24187.9	ND	ND	ND	3	2632.1	19.8	549.7	14.4	8.7	18	0.8	4.8	ND	2739.5	7.6	2582.4	51.6
306_T	T	tumorectomy	41	Yes	Yes	NA	Yes	No	LUMA	59	+ + -	1	pT1	pN0	Ductal (INV)	NA	90	85	10	0	No	RO +	RP +	HER2 -	pT1a	ND	36.1	6830.4	2.6	4856.6	8.2	19386.6	ND	ND	ND	ND	ND	ND	113.4	24.6	21.6	10	ND	1.8	ND	ND	5.4	2831.1	ND
307_T	T	mastectomy	33	No	Yes	No	NA	No	LUMB	60	+ + -	23	pT2	pN0	Ductal (INV)	2	98	90	20	0	Yes	RO +	RP +	HER2 -	pT2	ND	57.3	10000.5	6.6	11433.6	39.4	141352	ND	ND	0.6	ND	170.9	ND	1459.6	68.6	42.3	12.3	1.9	13.5	ND	260.2	11.3	5529.3	ND
308_T	T	mastectomy	27	Yes	No	NA	Yes	No	LUMB	37	+ + -	13	pT1	pN0	Ductal (INV)	2	80	60	40	0	No	RO +	RP +	HER2 -	pT1c	ND	69.3	10000.5	46.4	6865	46	32220.5	ND	ND	ND	ND	163	ND	714.5	98.4	33.4	25.6	0.6	17.3	ND	71.1	ND	4343.5	ND
309_T	T	tumorectomy	23	Yes	NA	NA	NA	No	LUMA	49	+ + -	12	pT1	pN0	Ductal (INV)	2	100	80	15	0	No	RO +	RP +	HER2 -	pT1c	ND	170.8	8866.1	45	11433.6	29.7	46055.6	ND	6.2	ND	1	460.2	ND	666.6	24.7	9.3	35.3	4.3	59.2	ND	776	ND	3998.3	ND
310_T	T	mastectomy	24	No	Yes	No	No	No	HER2	56	- - +	5	pT1	pN1	Ductal (INV)	3	0	1	NA	1	Yes	RO -	RP -	HER2 +	pT1a	ND	128.2	6638.1	28.5	11433.6	49.7	26741.2	ND	4.9	ND	0.7	547.3	ND	2758.6	10.3	12.3	19.3	2.7	3.2	ND	378.8	ND	1571.7	ND
311_T	T	tumorectomy	NA	Yes	Yes	No	NA	No	LUMB	67	+ + -	18	pT1	pN0	Ductal (INV)	3	100	60	25	0	No	RO +	RP +	HER2 -	pT1c	ND	267.2	7098.3	133	3206.6	74.2	41582.6	ND	ND	ND	0.6	1705.6	ND	282.6	15.2	9.7	143.5	1	2.7	ND	86.2	27.4	5459.4	ND
312_T	T	tumorectomy	29	Yes	Yes	No	NA	No	LUMB	69	+ + -	20	pT1	pN0	Other (INV)	2	100	90	25	0	No	RO +	RP +	HER2 -	pT1c	ND	112.4	10000.5	156	11433.6	30.4	149807	ND	ND	ND	ND	24.2	ND	1668.3	116.5	32.8	35.1	2.4	56.5	ND	507.2	ND	6210.4	ND
313_T	T	tumorectomy	36	Yes	Yes	No	Yes	Yes	LUMB	58	+ + -	28	pT2	pN3	Ductal (INV)	3	90	30	20	14	Yes	RO +	RP +	HER2 -	pT2	4	ND	10000.5	21.8	9560.9	42.3	61450.5	ND	ND	ND	ND	122.3	27	392.8	124.5	39.8	36.1	ND	18.8	ND	24.1	15.8	6018.7	ND
314_T	T	tumorectomy	23	No	No	NA	No	No	LUMA	47	+ + -	15	pT1	pN0	Ductal (INV)	2	80	60	5	0	NA	RO +	RP +	HER2 -	pT1c	ND	133.7	1856.3	16	2095.2	54	29082.8	ND	ND	ND	ND	375.9	ND	487.2	32.9	19.7	8.9	2.5	4.2	ND	962.8	ND	1052.6	ND
315_T	T	tumorectomy	21	Yes	No	NA	Yes	No	TN	44	- - -	16	pT1	pN0	Ductal (INV)	3	0	1	100	0	No	RO -	RP -	HER2 -	pT1c	ND	107.6	10000.5	12.8	5472.4	21.2	60684.6	ND	ND	ND	ND	702	ND	672	24.1	13.7	59.7	ND	4.6	ND	38.6	10.8	2503.6	ND
316_T	T	tumorectomy	30	Yes	No	NA	NA	No	LUMA	40	+ + -	13	pT1	pN0	Ductal (INV)	2	100	100	5	1	Yes	RO +	RP +	HER2 -	pT1c	ND	158.4	8653.5	83.3	11433.6	106.9	74444.1	ND	ND	ND	ND	1776.9	ND	810.1	68.3	11.3	23.2	3.6	14.8	ND	1274.1	ND	4610.5	ND
317_T	T	mastectomy	26	Yes	Yes	Yes	Yes	No	LUMA	64	+ + -	65	pT3	pN3	Lobular (INV)	2	100	40	5	22	No	RO +	RP +	HER2 -	pT3	ND	145.3	4644	17.9	6924.1	21.2	66458.5	ND	ND	0.6	0.8	45.1	ND	870.9	80.8	34.1	10.9	1.4	7.5	ND	53.3	ND	3990.7	ND
318_T	T	mastectomy	18	No	No	NA	Yes	No	LUMB	51	+ + -	20	pT1	pN0	Ductal (INV)	2	95	100	25	0	No	RO +	RP +	HER2 -	pT1c	ND	132.7	9552.4	60.7	11433.6	9.9	41271	ND	ND	0.6	ND	ND	ND	279.8	34.7	52.3	12	1.3	25.4	ND	107.8	7.4	5760.1	ND
319_T	T	tumorectomy	36	No	No	NA	No	No	LUMA	46	+ + -	25	pT2	pN1	Ductal (INV)	2	85	75	15	1	No	RO +	RP +	HER2 -	pT2	ND	533.2	652.2	3.5	1388.5	45.3	11321.2	ND	ND	1.2	ND	561.3	ND	34.5	23.2	3.3	51.2	ND	0.9	ND	71.1	ND	105.6	ND
320_T	T	tumorectomy	22	Yes	No	NA	Yes	No	LUMB	50	+ + -	20	pT1	pN0	Ductal (INV)	3	60	75	65	1	No	RO +	RP +	HER2 -	pT1c	ND	96.1	5464.6	10.9	11433.6	16.5	9292.9	ND	6.6	ND	ND	4598.8	ND	314.1	6.6	6.1	20.2	ND	4.3	ND	76.4	9.7	2731.6	ND
321_T	T	mastectomy	24	Yes	Yes	No	Yes	No	HER2	80	- - +	30	pT2	pN1	Lobular (INV)	3	0	0	20	1	Yes	RO -	RP -	HER2 +	pT2	ND	16.8	ND	47.5	847.5	59.1	20028.5	ND	ND	ND	ND	207.9	26.5	283.5	82.3	12	132.2	ND	5.2	ND	1071.3	ND	2782.9	45.5
322_T	T	mastectomy	20	Yes	Yes	NA	No	No	TN	81	- - -	24	pT2	pN1	Other (INV)	3	0	0	NA	1	Yes	RO -	RP -	HER2 -	pT2	ND	298.4	9455.1	8	11433.6	30.4	186206	ND	ND	ND	ND	1233.4	ND	950.2	56.7	82.6	16.1	5.2	10.7	ND	385.5	22.7	6367.6	64.6
323_T	T	mastectomy	28	Yes	Yes	Yes	Yes	No	TN	64	- - -	30	pT2	pN0	Other (INV)	1	0	0	5	0	Yes	RO -	RP -	HER2 -	pT2	16.6	84.9	10000.5	7	11433.6	24.3	126107	ND	ND	0.8	ND	53.3	ND	1372.2	44.3	30.4	39	3.3	3.5	ND	428.6	5	4127.8	ND
324_T	T	tumorectomy	24	Yes	NA	NA	NA	No	TN	46	- - -	15	pT1	pN0	Ductal (INV)	3	1	1	80	0	No	RO -	RP -	HER2 -	pT1c	ND	845.8	458	385.9	11433.6	58.4	9450.9	ND	ND	ND	7.4	8071	76.8	159.1	28.1	6.3	154.4	ND	104.2	ND	240.2	34.4	469.5	31.4
325_T	T	mastectomy	20	Yes	Yes	Yes	NA	No	HER2	64	- - +	25	pT2	pN0	Ductal (INV)	3	0	0	NA	0	No	RO -	RP -	HER2 +	pT2	ND	164.2	10000.5	75.8	9960.7	9.9	24848.7	ND	ND	ND	0.6	645.5	ND	573.9	21.8	13.7	18.3	1.2	14.3	ND	393.7	ND	2882.4	45.5
326_T	T	mastectomy	NA	Yes	Yes	No	Yes	No	LUMB	75	+ - -	70	pT3	pN1	Ductal (INV)	3	95	0	70	2	Yes	RO +	RP -	HER2 -	pT3	ND	40	81.8	36.1	2007.1	110.5	39436.5	ND	ND	0.9	1.4	692.6	27.1	128.8	112.1	102.2	20.2	1.3	9.2	ND	3990.5	16.1	6715.7	ND
327_T	T	tumorectomy	42	Yes	Yes	No	NA	No	LUMB	66	+ + -	32	pT2	pN1	Lobular (INV)	3	80	90	20	2	No	RO +	RP +	HER2 -	pT2	ND	101.8	161	1	196.9	139.6	2573.3	ND	ND	ND	1	180.5	ND	97.3	ND	ND	16	ND	37.4	ND	216.6	ND	718.8	ND
328_T	T	mastectomy	24	Yes	Yes	Yes	Yes	No	LUMA	81	+ + -	19	pT1	pN0	Ductal (INV)	2	100	20	10	0	Yes	RO +	RP +	HER2 -	pT1c	5.1	138.7	949.4	91.4	1313.4	48.8	25692.6	ND	ND	ND	2.5	114.7	ND	214.3	14.7	7.1	21.7	1.2	4.4	ND	198.2	ND	3503.9	ND
329_T	T	tumorectomy	23	Yes	Yes	NA	No	No	LUMB	80	+ + -	17	pT1	pN0	Ductal (INV)	2	95	80	30	0	No	RO +	RP +	HER2 -	pT1c	ND	87.8	3234.5	17.6	1791.5	95	34036	ND	ND	0.8	0.6	42.1	ND	2732.4	25.8	24.4	28.2	8.9	51	ND	67.2	ND	4233.2	ND
330_T	T	tumorectomy	31	Yes	Yes	Yes	Yes	No	LUMB	56	+ + -	12	pT1	pN1	Ductal (INV)	2	100	80	20	1	Yes	RO +	RP +	HER2 -	pT1c	ND	282.8	10000.5	175.9	5700.9	17.3	41888.7	ND	ND	ND	1.8	44.4	ND	863.7	10.4	14.3	17.7	3.1	3.8	ND	200.1	ND	8200	ND
331_T	T	mastectomy	21	Yes	Yes	No	Yes	No	LUMB	57	+ + -	15	pT1	pN1	Ductal (INV)	1	100	60	20	1	Yes	RO +	RP +	HER2 -	pT1c	ND	70.7	10000.5	5.8	5816.1	14.7	67160.9	ND	ND	ND	ND	90.4	ND	416.8	34.9	26.9	ND	0.8	2.6	ND	188.2	ND	3206.1	ND
332_T	T	mastectomy	23	No	Yes	No	Yes	No	LUMB	56	+ + -	40	pT2	pN0	Ductal (INV)	2	95	40	20	0	Yes	RO +	RP +	HER2 -	pT2	ND	162	4	10.7	338.3	51.7	11312.9	ND	4.9	ND	ND	ND	ND	198.6	11.4	11.2	3.3	2.9	4.1	ND	454.6	ND	2377.1	ND
333_T	T	tumorectomy	24	Yes	Yes	No	Yes	No	LUMHER2	72	+ + +	22	pT2	pN0	Ductal (INV)	2	NA	NA	30	0	No	RO +	RP +	HER2 +	pT2	ND	131	2003.7	1	1983.1	141.5	4766.5	ND	ND	ND	ND	41.2	ND	316.5	ND	5.9	3.5	ND	2.6	ND	ND	ND	2545.7	ND
334_T	T	tumorectomy	23	Yes	NA	NA	NA	No	HER2	56	- - +	25	pT2	pN0	Ductal (INV)	3	0	0	20	0	Yes	RO -	RP -	HER2 +	pT2	ND	164.3	151.5	48.3	1058.4	53.5	15231.2	ND	ND	ND	2.5	1098.8	ND	271.7	29.6	21.5	187.9	ND	6.8	ND	1879.9	ND	2399.1	ND
335_T	T	tumorectomy	22	Yes	No	NA	NA	No	LUMB	27	+ + -	16	pT1	pN1	Ductal (INV)	3	70	50	35	1	Yes	RO +	RP +	HER2 -	pT1c	ND	137.4	3217.9	11.4	1111	21.1	16089.7	ND	ND	ND	ND	50.3	ND	227.6	ND	ND	5.8	1.8	3.8	ND	196.2	ND	1748.1	ND
336_T	T	mastectomy	23	Yes	Yes	NA	Yes	No	TN	88	- - -	55	pT3	pN2	Ductal and Lobular (INV)	2	0	0	15	7	Yes	RO -	RP -	HER2 -	pT3	4.8	266.5	724.5	8.4	1455.9	5.5	40038.6	ND	ND	ND	ND	28	ND	75.2	5.8	ND	19.4	1.3	1.6	ND	151.4	ND	1564.6	ND
337_T	T	tumorectomy	22	Yes	Yes	NA	Yes	No	TN	56	- - -	25	pT2	pN1	Ductal (INV)	3	0	0	95	2	Yes	RO -	RP -	HER2 -	pT2	ND	122.4	610.2	1.5	506.9	22.9	2753.1	ND	ND	ND	1.2	10680.4	ND	40.6	14	12.9	628	ND	48.3	ND	33.1	12.5	742	ND
338_T	T	mastectomy	30	Yes	Yes	NA	Yes	No	LUMA	86	+ + -	15	pT1	pN0	Ductal and Lobular (INV)	2	90	50	5	0	No	RO +	RP +	HER2 -	pT1c	ND	58.1	ND	91.7	127.5	46.4	8549.8	ND	ND	ND	2	75.6	ND	361.3	ND	8.8	ND	ND	64.8	ND	344.8	ND	682.4	ND
339_T	T	mastectomy	25	Yes	NA	NA	Yes	No	LUMB	53	+ + -	37	pT2	pN0	Ductal (INV)	2	80	95	25	0	No	RO +	RP +	HER2 -	pT2	ND	71.1	10000.5	181.3	5127.9	29.7	46882	ND	8.1	ND	ND	436.5	590	2654.8	39	10.2	43.2	3.2	20.5	ND	610.1	ND	2151.1	ND
340_T	T	mastectomy	26	Yes	Yes	No	NA	No	LUMA	65	+ - -	45	pT2	pN3	Lobular (INV)	2	100	0	15	14	No	RO +	RP -	HER2 -	pT2	ND	193.1	7938.8	1.1	2417.7	9.5	15595.7	ND	ND	ND	ND	55.3	ND	859.8	13.9	23.1	12.2	2.6	1.2	ND	ND	ND	6234.6	ND
341_T	T	mastectomy	22	Yes	No	NA	No	No	LUMHER2	33	+ + +	51	pT3	pN3	Ductal (INV)	3	NA	NA	25	15	Yes	RO +	RP +	HER2 +	pT3	ND	ND	10000.5	87.4	4143.2	17.3	57834	ND	ND	ND	ND	223.6	ND	73	517.8	244.4	76.1	ND	25.7	ND	ND	110.4	7529.1	ND
342_T	T	mastectomy	22	No	Yes	NA	Yes	No	LUMA	62	+ + -	45	pT2	pN0	Lobular (INV)	2	90	60	5	0	No	RO +	RP +	HER2 -	pT2	ND	297.5	44.9	ND	395.1	9.5	3381.4	ND	ND	ND	ND	ND	ND	77.1	ND	ND	3.9	ND	ND	ND	ND	ND	229.9	ND
343_T	T	tumorectomy	21	Yes	Yes	Yes	Yes	No	TN	74	- - -	15	pT1	pN0	Ductal (INV)	3	0	0	25	0	No	RO -	RP -	HER2 -	pT1c	ND	544.3	ND	7.7	694.7	18.6	11198.1	ND	ND	ND	ND	3777	60.4	81.4	7.7	9.5	20.2	2.6	3.2	ND	2827.8	8	3175.6	28.9
344_T	T	tumorectomy	28	Yes	Yes	No	No	No	HER2	51	- - +	35	pT2	pN1	Ductal (INV)	3	0	2	25	3	Yes	RO -	RP -	HER2 +	pT2	ND	262.8	22.4	5.7	411.2	15.2	7696.2	ND	ND	ND	2.7	288.7	ND	62.6	14.9	15.5	31.4	1.2	1.1	ND	143.3	ND	383.4	ND
345_T	T	tumorectomy	21	Yes	No	NA	No	No	LUMB	49	+ - -	18	pT1	pN0	Ductal (INV)	3	10	2	50	0	Yes	RO +	RP -	HER2 -	pT1c	ND	20.2	10000.5	28.7	8977	5	27384	ND	ND	ND	ND	738.6	22.5	343.4	94	64.4	6.9	1.1	3.7	ND	60.7	49.2	8789.8	ND
346_T	T	tumorectomy	21	Yes	No	NA	No	No	LUMB	39	+ + -	22	pT2	pN0	Ductal (INV)	3	100	100	20	0	Yes	RO +	RP +	HER2 -	pT2	ND	468.1	5128.4	123.7	9845.7	75.2	19253.3	ND	23.7	ND	1.4	1259.7	ND	1734.7	5.9	4.9	14	4.7	22.8	ND	331.2	ND	7906.5	ND
347_T	T	tumorectomy	NA	No	Yes	No	NA	No	TN	55	- - -	22	pT2	pN0	Ductal (INV)	3	0	0	80	0	No	RO -	RP -	HER2 -	pT2	ND	2317.5	166.1	8.6	530.8	17.5	7020.4	ND	ND	ND	0.8	285.1	ND	362.3	9.9	24.8	6	1.1	2.7	ND	3113	ND	558.8	74.8
348_T	T	mastectomy	26	Yes	Yes	No	No	No	LUMB	73	+ + -	35	pT2	pN1	Lobular (INV)	3	100	100	40	3	No	RO +	RP +	HER2 -	pT2	ND	171.1	1878.1	17.7	2154.4	27	39829.3	ND	ND	ND	ND	197.1	ND	2086.7	8.2	7.7	7.9	2.8	70.7	ND	1498.6	ND	839.3	ND
349_T	T	tumorectomy	19	Yes	No	NA	Yes	Yes	TN	51	- - -	21	pT2	pN0	Ductal (INV)	3	0	0	90	0	No	RO -	RP -	HER2 -	pT2	ND	902.6	10000.5	727.7	11433.6	167.2	104349	ND	17.4	1.1	2.2	10680.4	ND	3652.4	38.5	14.5	103.3	7.9	208.8	ND	1700.1	ND	8741.5	37.9
350_T	T	tumorectomy	34	Yes	Yes	No	No	No	LUMB	54	+ + -	25	pT2	pN1	Ductal (INV)	3	98	60	40	3	Yes	RO +	RP +	HER2 -	pT2	ND	160.6	733.6	28.6	369.6	33.1	8302	ND	4.6	ND	0.9	34.4	ND	490	ND	5.4	4.3	3.3	60.7	ND	833.7	ND	1116.1	ND
351_T	T	mastectomy	27	Yes	No	NA	Yes	No	LUMHER2	41	+ + +	30	pT2	pN2	Ductal (INV)	3	85	90	50	5	Yes	RO +	RP +	HER2 +	pT2	ND	566	ND	262.2	831.3	65.6	11194.5	ND	ND	0.8	5	181	ND	361.5	16.8	35.2	61.5	1.3	80.4	ND	909.1	ND	517	ND
352_T	T	tumorectomy	37	Yes	No	NA	Yes	No	LUMB	41	+ + -	35	pT2	pN1	Ductal (INV)	3	100	60	85	3	No	RO +	RP +	HER2 -	pT2	ND	599.9	ND	12.7	261.3	41	3658.2	ND	4	ND	ND	443.3	ND	93.4	ND	6.6	75.8	ND	19.3	ND	346	ND	806.7	ND
353_T	T	tumorectomy	24	No	No	NA	No	No	LUMA	37	+ + -	18	pT1	pN0	Ductal (INV)	2	90	60	5	0	Yes	RO +	RP +	HER2 -	pT1c	ND	111.9	468	ND	636	121.6	3182.1	ND	ND	ND	1	216.1	ND	513.2	ND	ND	11	ND	13.9	ND	709.5	ND	1142.7	ND
354_T	T	mastectomy	30	Yes	Yes	No	NA	No	LUMA	77	+ + -	45	pT2	pN1	Ductal (INV)	2	80	60	5	3	Yes	RO +	RP +	HER2 -	pT2	ND	26.9	167.6	11.8	143.7	73.9	3308.8	ND	ND	ND	1.3	250.1	ND	855.9	6.4	ND	7.3	ND	3.2	ND	ND	ND	44.9	ND
355_T	T	tumorectomy	35	No	Yes	No	Yes	No	LUMA	64	+ - -	27	pT1	pN0	Ductal (INV)	2	100	0	18	0	No	RO +	RP -	HER2 -	pT1c	ND	150.3	ND	9.2	527.3	16.3	6650.4	ND	ND	ND	3.7	816.9	89.3	48.2	5.4	19	5.2	7.7	3.2	ND	532.2	9.9	1196	47.7
356_T	T	tumorectomy	22	Yes	NA	NA	NA	No	LUMB	49	+ - -	35	pT2	pN2	Other (INV)	3	100	9	67	7	Yes	RO +	RP -	HER2 -	pT2	7.8	158.6	35.3	45.2	2059.8	11.7	19609.3	ND	ND	ND	ND	1542	124	54.8	19.9	43.2	16.9	3.1	3	ND	303.5	40.3	10763.9	54.4
357_T	T	mastectomy	21	Yes	Yes	NA	NA	No	LUMA	85	+ + -	60	pT3	pN1	Lobular (INV)	NA	100	100	15	2	No	RO +	RP +	HER2 -	pT3	3.5	269.1	10000.5	319.9	11433.6	45.4	75881.7	ND	ND	ND	0.7	106.3	ND	543.1	1675.7	456.2	95.8	7.5	690.9	ND	60.7	ND	3222	33.5
358_T	T	mastectomy	21	Yes	No	NA	No	No	LUMA	41	+ + -	35	pT2	pN1	Ductal (INV)	2	90	90	10	1	No	RO +	RP +	HER2 -	pT2	ND	113.6	92.5	23.1	473	51.6	17384.5	ND	ND	ND	0.7	90.4	ND	1747.1	4.6	12	8.4	2.8	67.4	ND	606.7	ND	2359.8	ND
359_T	T	tumorectomy	29	No	Yes	Yes	No	No	LUMB	65	+ - -	18	pT1	pN0	Ductal (INV)	2	80	5	50	0	Yes	RO +	RP -	HER2 -	pT1c	ND	22.6	7699.6	37.5	11433.6	12.9	33579.7	ND	ND	0.7	0.6	506.8	116.5	2911.8	35.9	53.9	23	1.6	4	ND	87.5	82.1	13290.2	29.1
360_T	T	mastectomy	20	No	Yes	NA	Yes	No	LUMB	58	+ - -	25	pT2	pN1	Ductal (INV)	2	100	8	30	1	Yes	RO +	RP -	HER2 -	pT2	ND	54.7	2013.5	14.4	11433.6	11.7	75554.9	ND	ND	ND	1	1936.4	108.5	409.9	17.9	51	14.7	6	19	ND	124.1	101.1	1915.1	189.3
361_T	T	mastectomy	NA	Yes	Yes	NA	NA	No	LUMB	67	+ + -	21	pT2	pN3	Ductal (INV)	2	100	30	25	19	Yes	RO +	RP +	HER2 -	pT2	6.4	66.2	2355.8	6.6	3222.9	11.7	14691.5	ND	ND	ND	ND	132.4	ND	1459.8	13.3	3.7	22.1	1.2	6.8	ND	521.1	ND	2832.5	ND
362_T	T	tumorectomy	31	Yes	No	NA	NA	No	LUMHER2	47	+ + +	27	pT2	pN1	Other (INV)	3	90	70	20	1	Yes	RO +	RP +	HER2 +	pT2	ND	29.2	759.9	2.2	4292	6.1	6074.6	ND	ND	ND	1.2	139.7	ND	967.9	ND	4.7	3.1	ND	1.4	ND	18.6	ND	4894	ND
363_T	T	tumorectomy	27	Yes	Yes	Yes	Yes	No	TN	72	- - -	40	pT2	pN0	Other (INV)	3	NA	NA	NA	0	No	RO -	RP -	HER2 -	pT2	ND	28.7	3562.3	117	3919.2	2.9	11567.8	ND	ND	ND	ND	22.9	ND	ND	749	534.6	37	ND	777.7	ND	ND	118.1	408.9	ND
364_T	T	tumorectomy	20	Yes	No	NA	Yes	No	TN	39	- - -	20	pT1	pN0	Ductal (INV)	3	4	0	70	0	No	RO -	RP -	HER2 -	pT1c	ND	212.8	10000.5	140.4	11433.6	28.8	24776.8	ND	ND	ND	1.1	7090.6	24.2	1086.6	15.1	15.7	70.5	1.5	64.4	ND	787.8	7.9	7458.8	ND
365_T	T	mastectomy	24	Yes	Yes	No	Yes	No	LUMB	87	+ + -	25	pT2	pN0	Lobular (INV)	2	100	95	20	0	No	RO +	RP +	HER2 -	pT2	ND	132.2	4635.3	5.7	3777.9	56.7	23054.2	ND	ND	ND	ND	103.5	ND	1443.8	12.6	18.8	8.6	1.3	16.6	ND	36.6	6.7	5942.1	ND
366_T	T	tumorectomy	27	Yes	Yes	No	Yes	No	TN	67	- - -	15	pT1	pN1	Ductal (INV)	3	0	0	60	1	Yes	RO -	RP -	HER2 -	pT1c	ND	328.5	6436.2	58	3182.5	6.1	8245.6	ND	8.4	ND	ND	1220.1	ND	102.3	10.8	16.6	55.9	ND	6.4	ND	ND	ND	4946.6	ND
367_T	T	tumorectomy	45	Yes	Yes	No	Yes	No	LUMA	58	+ + -	27	pT2	pN0	Ductal (INV)	2	100	90	15	0	No	RO +	RP +	HER2 -	pT2	ND	84.6	2008.8	4.6	3225.5	55.4	14147.4	ND	ND	ND	0.6	132.1	ND	2135.9	7.6	ND	12.3	4.6	36.1	ND	374.4	ND	641	ND
368_T	T	mastectomy	27	Yes	Yes	No	Yes	No	TN	62	- - -	24	pT2	pN0	Ductal (INV)	3	0	0	60	0	Yes	RO -	RP -	HER2 -	pT2	ND	25.5	10000.5	126.9	11433.6	18.7	107726	ND	2.8	0.8	ND	117.7	ND	1908	136.1	91.3	24.9	1.6	13.3	ND	474.5	ND	10053.1	ND
369_T	T	tumorectomy	24	Yes	Yes	No	Yes	No	LUMB	58	+ + -	23	pT2	pN0	Ductal (INV)	2	100	30	20	0	No	RO +	RP +	HER2 -	pT2	ND	301.2	1075.5	23.1	702.7	120.3	169048	ND	ND	ND	1.3	21.5	ND	225.1	16.1	8.7	5.1	1.2	10.7	ND	246.5	ND	1256.3	ND
370_T	T	tumorectomy	22	Yes	Yes	Yes	Yes	No	TN	75	- - -	25	pT2	pN0	Ductal (INV)	3	2	8	30	0	Yes	RO -	RP -	HER2 -	pT2	4.3	394.7	1508.5	1.3	441	36.5	1983.6	ND	3.6	ND	2.4	2383.5	ND	571.6	ND	3.6	68.8	3.7	1	ND	208.2	8.5	276.2	ND
371_T	T	mastectomy	NA	Yes	No	NA	No	No	LUMB	39	+ + -	20	pT1	pN0	Ductal and Lobular (INV)	2	100	80	25	0	Yes	RO +	RP +	HER2 -	pT1c	ND	287.8	111.5	ND	390.7	24.8	1657.5	ND	6.8	ND	ND	247.5	ND	495.1	ND	ND	32	0.7	1.3	ND	56.4	ND	434.2	33.5
372_T	T	mastectomy	25	Yes	Yes	Yes	NA	No	LUMB	77	+ + -	35	pT2	pN2	Ductal (INV)	3	100	50	60	4	No	RO +	RP +	HER2 -	pT2	ND	125.7	ND	13.9	589.1	94.1	7598.2	ND	ND	ND	2.3	2845.9	144.2	101.3	13.7	19.3	12.9	4.8	2.9	ND	559.9	124.6	3169	49
373_T	T	tumorectomy	18	Yes	Yes	NA	Yes	No	TN	62	- - -	24	pT2	pN0	Ductal (INV)	3	0	0	85	0	Yes	RO -	RP -	HER2 -	pT2	ND	183	613.5	15.8	2349.2	86.1	11030.7	ND	ND	ND	4	10680.4	19.3	343.8	ND	ND	57	ND	123	ND	737	ND	7330.2	41.1
374_T	T	tumorectomy	23	No	Yes	Yes	No	No	LUMB	68	+ - -	18	pT1	pN1	Ductal (INV)	2	100	8	30	1	No	RO +	RP -	HER2 -	pT1c	ND	70.6	37.9	ND	252.1	40.7	1918.6	ND	ND	ND	1.3	232.2	32.1	437.2	ND	ND	6.2	2.2	0.7	ND	139.4	ND	945.4	ND
375_T	T	tumorectomy	24	Yes	No	NA	NA	No	TN	52	- - -	19	pT1	pN0	Ductal (INV)	3	0	1	25	0	No	RO -	RP -	HER2 -	pT1c	ND	567.4	10000.5	50.6	8685.5	25.7	25611.8	ND	6.7	ND	4.2	5814.5	ND	186.2	7.1	ND	91.6	0.6	104.5	ND	334.9	ND	4281.8	48.1
376_T	T	mastectomy	23	Yes	No	NA	No	No	LUMHER2	47	+ + +	6	pT1	pN1	Ductal (INV)	2	70	35	50	1	No	RO +	RP +	HER2 +	pT1b	ND	237.2	10000.5	5.6	11433.6	12.7	33324.6	ND	ND	ND	ND	ND	ND	372.7	30.5	13.2	9.1	3.7	1.5	ND	636.8	ND	1687.8	ND
377_T	T	mastectomy	27	Yes	NA	NA	NA	No	LUMA	66	+ + -	50	pT2	pN3	Lobular (INV)	2	90	40	10	11	No	RO +	RP +	HER2 -	pT2	ND	326.3	7227.9	2.8	4674.6	24	21760.4	ND	5.9	ND	ND	56.1	ND	554.8	4.4	4.4	8.5	ND	3.9	ND	160.5	ND	4177.4	ND
378_T	T	tumorectomy	24	Yes	Yes	NA	Yes	No	HER2	64	- - +	18	pT1	pN0	Ductal (INV)	3	1	0	35	0	No	RO -	RP -	HER2 +	pT1c	ND	927.1	634	2.9	789.2	27.3	4543.7	ND	ND	ND	1.4	3630.2	ND	150.8	ND	4.5	15.6	ND	1.6	ND	834.7	ND	618.1	43.8
379_T	T	mastectomy	20	Yes	Yes	No	Yes	No	LUMB	78	+ + -	24	pT2	pN3	Ductal (INV)	3	100	40	90	10	No	RO +	RP +	HER2 -	pT2	ND	105.3	10000.5	5.8	11433.6	34	25421.1	ND	5.6	ND	ND	39.3	ND	534.9	5.8	3.2	57.4	0.9	1	ND	203.3	ND	5288.7	ND
380_T	T	tumorectomy	46	Yes	NA	NA	No	No	LUMA	57	+ + -	25	pT2	pN0	Ductal (INV)	2	95	40	15	2	Yes	RO +	RP +	HER2 -	pT2	ND	208.3	635.2	3.7	2928.9	138.6	22619.3	ND	3.4	ND	1.4	16.8	ND	3678.8	ND	ND	13.4	7.8	166.6	ND	584.1	ND	609.7	ND
381_T	T	mastectomy	22	Yes	No	NA	No	No	LUMB	48	+ + -	21	pT2	pN1	Ductal (INV)	2	80	80	40	3	No	RO +	RP +	HER2 -	pT2	15.8	78.4	10000.5	7.6	9776.3	19.1	35401.2	ND	ND	ND	0.8	16.1	ND	682.3	42.1	32.6	14.5	1.4	116.1	ND	642.9	ND	7511.1	ND
382_T	T	tumorectomy	23	Yes	No	NA	NA	No	LUMA	51	+ + -	30	pT2	pN0	Ductal (INV)	2	50	15	5	0	Yes	RO +	RP +	HER2 -	pT2	ND	88.5	20.1	5.2	633	24	6858	ND	ND	ND	ND	273.7	ND	176	ND	3.7	5.1	0.9	31.1	ND	1362.3	ND	46.6	ND
383_T	T	tumorectomy	21	Yes	Yes	NA	No	No	LUMB	78	+ - -	19	pT1	pN1	Ductal (INV)	3	85	2	40	2	No	RO +	RP -	HER2 -	pT1c	ND	541.1	5617.3	48.5	3229.2	155.2	18738.2	ND	5.4	ND	4.3	978.9	ND	964.5	13.3	4.8	58.6	0.7	8	ND	226.9	ND	3019.5	ND
384_T	T	tumorectomy	38	Yes	No	NA	NA	No	LUMA	49	+ + -	33	pT2	pN1	Other (INV)	1	100	100	15	1	Yes	RO +	RP +	HER2 -	pT2	ND	46.5	ND	23.3	394.7	36.5	7592.1	ND	ND	ND	4.3	847.5	ND	2768.8	5.2	6.8	5.7	36.7	98	ND	221.4	ND	1050.2	ND
385_T	T	mastectomy	23	No	NA	NA	NA	No	LUMA	53	+ + -	35	pT2	pN1	Ductal (INV)	2	100	100	3	3	Yes	RO +	RP +	HER2 -	pT2	22.7	169.5	4875.5	4.5	11433.6	65.9	28453.8	ND	ND	ND	0.9	57.3	ND	502.9	6.9	5.9	22.5	0.9	6.1	ND	494.5	ND	2661.2	ND
386_T	T	mastectomy	31	No	Yes	NA	NA	No	LUMB	85	+ + -	30	pT2	pN0	Ductal (INV)	3	100	90	35	0	Yes	RO +	RP +	HER2 -	pT2	ND	189.5	258.6	1.6	605.9	883.8	2102.2	ND	9.1	ND	1.9	5867.8	ND	391	3.6	5.1	66.5	0.7	34.3	ND	68.1	4.9	453.4	ND
387_T	T	mastectomy	18	Yes	No	NA	No	No	LUMB	34	+ + -	35	pT2	pN1	Ductal (INV)	2	100	30	40	2	No	RO +	RP +	HER2 -	pT2	ND	343.5	3004.4	22.2	11433.6	355.6	40187.5	ND	3	ND	0.6	457.6	ND	546.7	5.2	ND	27.2	1.3	63.5	ND	208.5	ND	1649.5	26
388_T	T	tumorectomy	24	Yes	No	NA	No	No	HER2	51	- - +	11	pT1	pN0	Ductal (INV)	2	0	0	27	0	Yes	RO -	RP -	HER2 +	pT1c	ND	129.3	1943.4	0.9	11433.6	267.1	12052.5	ND	ND	ND	ND	46.7	ND	399.7	9.1	6.3	14.7	1.3	2	ND	21.8	ND	769.2	26.9
389_T	T	tumorectomy	27	Yes	No	NA	No	No	TN	45	- - -	14	pT1	pN0	Ductal (INV)	3	0	0	40	0	No	RO -	RP -	HER2 -	pT1c	ND	690.5	2017.3	198.4	11433.6	1612	37050.7	ND	ND	ND	2.9	7078.6	238.8	845.4	28.7	38.9	26.7	1.8	62.3	ND	5776.5	15.2	16916	65.7
390_T	T	tumorectomy	26	No	Yes	No	NA	No	TN	55	- - -	15	pT1	pN0	Ductal (INV)	3	0	0	90	0	No	RO -	RP -	HER2 -	pT1c	ND	111.8	5684.7	17.6	11433.6	168.4	24387.8	ND	ND	ND	2	410.8	22	1503	51.8	43	38.9	3.2	16.6	ND	285.8	10	17822	26
391_T	T	tumorectomy	25	Yes	No	NA	Yes	No	TN	45	- - -	30	pT2	pN0	Ductal (INV)	3	0	1	95	0	No	RO -	RP -	HER2 -	pT2	ND	286.6	258.1	5.1	972.5	1683.6	4074.7	ND	ND	ND	4.3	852.6	21.1	58.4	5.4	6.9	9.1	1.6	33.7	ND	1137.5	ND	3200.4	ND
392_T	T	mastectomy	25	No	Yes	No	Yes	No	TN	58	- - -	20	pT1	pN3	Ductal (INV)	3	0	0	50	10	Yes	RO -	RP -	HER2 -	pT1c	ND	116.7	763.4	5.3	3114.1	74.3	2757.3	ND	ND	0.7	ND	809.1	ND	411	4.9	4.9	78.9	0.8	6.5	ND	76.7	ND	1550.2	ND
393_T	T	mastectomy	NA	Yes	Yes	No	Yes	No	LUMB	71	+ + -	20	pT1	pN1	Ductal (INV)	3	100	70	60	1	Yes	RO +	RP +	HER2 -	pT1c	ND	458.8	1151.6	12.2	1127.4	224.3	3135.3	ND	10.1	ND	1.7	222.5	ND	68.8	3.8	ND	32.8	ND	3.5	ND	46.2	ND	607.9	ND
394_T	T	mastectomy	20	No	No	NA	No	No	LUMA	37	+ + -	35	pT2	pN0	Ductal (INV)	3	80	40	3	0	Yes	RO +	RP +	HER2 -	pT2	ND	102.9	18.8	11.6	342.8	139	1768.5	ND	ND	ND	1.4	544.7	34.6	277.3	ND	ND	47.2	2.4	34.1	ND	3141.4	ND	87	125.5
395_T	T	tumorectomy	20	Yes	Yes	NA	Yes	No	TN	74	- - -	20	pT1	pN0	Ductal (INV)	3	0	0	95	0	No	RO -	RP -	HER2 -	pT1c	ND	36.1	6614	9.1	11433.6	251.8	24626.7	ND	ND	ND	0.6	1214.8	173.9	1266.2	79	83.9	21.6	2.2	43.1	ND	89.8	117.7	23072.3	73.5
396_T	T	tumorectomy	25	Yes	Yes	No	Yes	No	LUMHER2	72	+ + +	25	pT1	pN1	Other (INV)	3	90	70	30	1	Yes	RO +	RP +	HER2 +	pT1c	ND	61.2	426.4	0.9	2953.8	37.8	2530.6	ND	ND	ND	0.8	226.7	ND	292.2	4.5	14.8	9.7	2	3.7	ND	51.8	ND	2337	49.7
397_T	T	tumorectomy	33	Yes	No	NA	No	No	LUMHER2	42	+ + +	8	pT1	pN0	Ductal (INV)	2	95	90	18	0	No	RO +	RP +	HER2 +	pT1b	ND	230.6	331.1	3.9	1038.1	222.1	776.5	ND	13.2	ND	1.1	951.4	ND	222.1	ND	6.3	88.2	ND	7.1	ND	55.4	ND	397.8	ND
398_T	T	tumorectomy	21	Yes	Yes	NA	Yes	No	TN	84	- - -	22	pT2	pN0	Ductal (INV)	3	0	0	45	0	No	RO -	RP -	HER2 -	pT2	6.3	89.7	10000.5	94	11433.6	102.6	24784	ND	ND	ND	1.1	37.3	ND	263.8	42.1	19.7	6.5	0.7	14.8	ND	25	ND	6229.2	ND
399_T	T	tumorectomy	24	Yes	Yes	Yes	No	No	TN	73	- - -	25	pT2	pN0	Ductal (INV)	3	0	0	NA	0	No	RO -	RP -	HER2 -	pT2	ND	2317.5	32.3	5.2	783.9	3987.6	879.9	ND	3	1.2	4.5	10008.8	95.3	631.2	3.5	4.9	548.8	ND	47.8	ND	901.8	25.3	233.6	ND
400_T	T	mastectomy	27	Yes	Yes	NA	Yes	No	TN	74	- - -	50	pT2	pN0	Ductal (INV)	3	0	0	30	0	No	RO -	RP -	HER2 -	pT2	ND	596.9	2161.3	13.6	6331.1	542.8	22375.5	ND	ND	ND	2.4	3425.3	ND	142.8	10.1	10.6	30.5	1	5.6	ND	87.3	ND	2885.9	ND
401_T	T	tumorectomy	22	No	NA	NA	NA	No	LUMB	49	+ - -	40	pT2	pN0	Other (INV)	2	100	NA	60	0	No	RO +	RP -	HER2 -	pT2	16.9	204.7	3525.5	1	3738.7	81.4	4592.7	ND	ND	ND	ND	33.9	ND	444.5	ND	ND	26.2	1.3	4	ND	ND	ND	912.7	ND
402_T	T	mastectomy	22	Yes	NA	NA	Yes	Yes	TN	56	- - -	17	pT1	pN0	Other (INV)	3	0	0	20	0	No	RO -	RP -	HER2 -	pT1c	153	409.1	4281.9	16.3	4588.5	10217.4	11642.7	ND	ND	ND	1.6	84	ND	200.7	26.6	41.3	15.9	1.1	13.1	ND	231.3	ND	2708.7	ND
403_T	T	mastectomy	21	Yes	NA	NA	Yes	No	TN	48	- - -	35	pT2	pN1	Other (INV)	3	1	0	75	3	Yes	RO -	RP -	HER2 -	pT2	ND	86	631	42.7	11433.6	10217.4	12349.8	ND	ND	ND	10.4	3051.5	ND	478.8	329.1	125.6	76.6	2	271.4	ND	525.9	ND	12419.4	ND
404_T	T	mastectomy	21	Yes	No	NA	No	No	HER2	41	- - +	15	pT1	pN0	Ductal (INV)	3	0	0	20	0	No	RO -	RP -	HER2 +	pT1c	ND	93.3	10000.5	10	11433.6	107	14528.8	ND	4.9	ND	0.6	538.5	ND	4466	ND	ND	25.4	1.1	8.8	ND	64.3	ND	11362.1	29.5
405_T	T	tumorectomy	45	Yes	Yes	NA	NA	No	TN	68	- - -	25	pT2	pN0	Ductal (INV)	3	0	0	NA	0	Yes	RO -	RP -	HER2 -	pT2	ND	94	284.5	18.9	1497.8	452.9	9509.3	ND	ND	ND	4.5	10026.3	19	16.8	13.5	6.3	25.7	15	917.1	ND	1601.9	ND	3050	33.9
406_T	T	mastectomy	NA	NA	NA	NA	NA	No	HER2	72	- - +	35	pT2	pN0	Other (INV)	3	0	0	20	0	No	RO -	RP -	HER2 +	pT2	ND	454.3	3015.1	18.5	1944.6	98.8	5034.7	ND	15	ND	1.1	302.5	ND	69.5	ND	ND	49.5	ND	2.8	ND	40.1	ND	1266.8	ND
407_T	T	NA	30	Yes	Yes	Yes	No	No	TN	74	- - -	25	pT2	pN1	Ductal (INV)	3	1	0	60	1	Yes	RO -	RP -	HER2 -	pT2	ND	425.8	524.9	8.6	1028.1	552	10914	ND	ND	ND	2.6	66.4	ND	18.2	14.3	6.6	13.3	0.9	2.9	ND	63.6	ND	1788.1	ND
408_T	T	mastectomy	32	Yes	Yes	No	No	No	TN	61	- - -	30	pT3	pN3	Lobular (INV)	3	0	0	50	15	No	RO -	RP -	HER2 -	pT3	ND	95.8	3.3	7.4	350.8	132.9	3718.5	ND	ND	ND	0.9	275.1	ND	78.8	ND	5.9	9.1	1.1	1.3	ND	335.5	ND	187.2	76.6
409_T	T	tumorectomy	21	Yes	No	NA	Yes	No	LUMHER2	49	+ + +	15	pT1	pN0	Ductal (INV)	2	100	70	60	0	No	RO +	RP +	HER2 +	pT1c	ND	98.1	3772	2.9	6579.8	59.9	2508	ND	14.4	ND	ND	1184.2	ND	133.3	ND	4.5	27.9	ND	4.2	ND	ND	ND	1282.8	172.2
410_T	T	tumorectomy	26	Yes	Yes	No	NA	No	HER2	69	- - +	30	pT2	pN1	Ductal (INV)	3	0	0	30	1	No	RO -	RP -	HER2 +	pT2	ND	202.3	2241	1.8	1786.9	115.7	2668	ND	8.1	ND	0.9	2774.6	ND	61.1	ND	ND	39.6	ND	5.8	ND	26.5	ND	1073	51.4
411_T	T	mastectomy	31	Yes	Yes	Yes	No	No	TN	71	- - -	29	pT2	pN3	Ductal (INV)	3	2	0	50	11	Yes	RO -	RP -	HER2 -	pT2	ND	150.9	1698.2	13.6	11433.6	712	11604.6	ND	ND	ND	2.9	77.4	ND	799.6	59.2	13.2	27.4	0.8	14.4	ND	20.1	ND	1548.9	ND
412_T	T	NA	34	Yes	Yes	NA	Yes	No	HER2	79	- - +	20	pT2	pN0	Ductal (INV)	3	6	0	70	0	No	RO -	RP -	HER2 +	pT2	ND	165.2	1924.7	83.9	5972.9	249.8	9117.6	ND	ND	ND	2.7	1850.4	ND	377.2	15.7	15.8	45.5	ND	9.5	ND	153.3	ND	3024	61
413_T	T	mastectomy	18	No	NA	NA	NA	No	TN	59	- - -	18	pT1	pN2	Other (INV)	2	1	0	25	4	No	RO -	RP -	HER2 -	pT1c	ND	181.9	573.1	14.2	4598.4	268	11365.8	ND	ND	ND	ND	437.7	ND	50.3	12.8	13.6	138.8	1.8	6.3	ND	125.1	ND	2159.5	ND
414_T	T	tumorectomy	NA	Yes	Yes	NA	NA	No	TN	93	- - -	22	pT1	pN2	Ductal (INV)	3	0	0	42	4	No	RO -	RP -	HER2 -	pT1c	ND	80.3	10000.5	29.4	11433.6	92.2	31795.6	ND	ND	ND	1.1	1189.9	ND	185.6	75.6	88.1	62.3	1.7	17.6	ND	86	21.3	10767.8	56.2
415_T	T	tumorectomy	NA	Yes	No	NA	NA	No	TN	50	- - -	18	pT1	pN1	Ductal (INV)	3	0	0	60	1	No	RO -	RP -	HER2 -	pT1c	ND	596.2	5502	35.3	11433.6	251.8	7925.3	ND	16.7	ND	1.4	5580.9	27.3	157.6	6.3	9.3	65.6	1.3	5.9	ND	80.8	12.3	1700.1	33
416_T	T	tumorectomy	38	Yes	Yes	Yes	Yes	No	HER2	59	- - +	17	pT1	pN1	Ductal (INV)	3	0	0	28	1	No	RO -	RP -	HER2 +	pT1c	ND	161.5	6246.3	9.9	11433.6	134.2	8750.4	ND	ND	ND	1.4	114	26.7	1863.9	7.8	11.9	10.8	1	7.7	ND	79.5	ND	23072.3	ND
417_T	T	mastectomy	23	Yes	NA	NA	Yes	No	LUMHER2	50	+ - +	12	pT1	pN2	Ductal (INV)	3	20	0	35	4	No	RO +	RP -	HER2 +	pT1c	ND	410.7	4087.5	5.3	5574.2	166.4	5202.3	ND	17	ND	1.9	1253.6	ND	345.2	3.2	ND	28.2	1.7	3	ND	92.8	ND	754.1	34.7
418_T	T	tumorectomy	26	Yes	No	NA	No	No	LUMHER2	50	+ + +	25	pT2	pN1	Ductal (INV)	2	90	25	45	3	No	RO +	RP +	HER2 +	pT2	ND	256.3	134.1	0.8	675.3	193.8	608.9	ND	ND	ND	0.6	1051.3	ND	170.6	ND	4.1	10	0.7	2.9	ND	120	ND	336.8	108.1
419_T	T	mastectomy	21	Yes	Yes	NA	No	No	TN	91	- - -	40	pT2	pN1	Ductal (INV)	3	0	0	40	1	Yes	RO -	RP -	HER2 -	pT2	ND	94.8	38.2	4.1	1151.6	339	2207.8	ND	ND	1	10.4	7790.6	16.1	16.6	24.5	5.2	115.2	2.5	28.8	ND	633.3	5.3	937.5	28.6
420_T	T	tumorectomy	28	Yes	Yes	Yes	No	No	TN	73	- - -	15	pT1	pN1	Ductal (INV)	3	1	0	80	3	Yes	RO -	RP -	HER2 -	pT1c	ND	1807.6	822.4	2.2	2304.4	716.1	6280.7	ND	ND	ND	1.3	10680.4	17.6	151.1	ND	ND	26.6	3	55.3	ND	58	ND	1236.5	45.5
421_T	T	tumorectomy	26	Yes	Yes	NA	Yes	No	HER2	75	- - +	19	pT1	pN0	Ductal (INV)	3	0	0	30	0	No	RO -	RP -	HER2 +	pT1c	ND	379.4	3291.8	160.1	10027.6	159.7	15076.6	ND	ND	ND	3.8	2371	19.6	84.2	284.8	148.5	72.8	ND	39.5	ND	140.7	14.8	12831.7	277.4
422_T	T	NA	17	Yes	Yes	Yes	Yes	No	TN	72	- - -	22	pT2	pN0	Ductal (INV)	2	0	0	30	0	No	RO -	RP -	HER2 -	pT2	ND	139.6	6962.2	6.5	11433.6	ND	13155	ND	ND	ND	ND	75	ND	197.7	8.2	9.7	22.1	11.6	2.8	ND	637.8	ND	3265.9	52.1
001_J	J	tumorectomy	NA	Yes	Yes	NA	NA	No	TN	82	- - -	20	pT1	pN0	Ductal (INV)	3	0	0	NA	0	Yes	RO -	RP -	HER2 -	pT1c	ND	34.6	1331.4	3.6	1418	ND	4967.4	ND	ND	1.3	ND	382	ND	ND	43.8	43.3	14.1	ND	1.6	ND	ND	77.6	1069.2	30.4
002_J	J	mastectomy	22	Yes	NA	NA	NA	No	TN	81	- - -	26	pT2	pN0	Ductal (INV)	3	0	0	NA	0	Yes	RO -	RP -	HER2 -	pT2	ND	26.4	2319.8	4.1	6508.3	11.7	11798	ND	ND	3.1	1.4	118.2	ND	385.9	18.5	21.4	6.5	9	3.2	ND	25.6	9.1	1982.1	30.4
003_J	J	tumorectomy	27	Yes	No	NA	No	No	TN	45	- - -	30	pT2	pN1	Ductal (INV)	3	0	0	95	1	No	RO -	RP -	HER2 -	pT2	ND	ND	295.9	1.3	1186.9	ND	1928.3	ND	ND	ND	ND	308.1	ND	ND	7.1	27.8	4.5	ND	2.2	ND	17.9	11.2	789.7	76.8
004_J	J	mastectomy	17	Yes	Yes	Yes	No	No	TN	79	- - -	40	pT2	pN0	Lobular (INV)	2	1	0	3	0	No	RO -	RP -	HER2 -	pT2	ND	128.9	4358.6	6	9796.5	7.7	12923.3	ND	ND	2.2	2.6	144	ND	739.6	36.2	21.7	390.7	5.9	3.8	ND	ND	35.3	5902.6	54.2
005_J	J	tumorectomy	18	Yes	Yes	No	No	Yes	LUMA	64	+ - -	17	pT1	pN3	Ductal (INV)	2	10	1	15	22	Yes	RO +	RP -	HER2 -	pT1c	ND	20.2	1814.5	4.5	7993.4	17.1	10279.2	ND	ND	0.8	1.2	251.2	ND	507.6	44	42	10.6	9.2	8.3	ND	48.9	19	2111.2	40
006_J	J	mastectomy	28	Yes	Yes	NA	No	No	TN	81	- - -	25	pT2	pN0	Ductal (INV)	2	0	0	40	0	Yes	RO -	RP -	HER2 -	pT2	ND	ND	8579.8	22.2	8170.8	9.8	100718	ND	ND	ND	1.2	235.5	54.8	451.1	88.9	45.3	16.3	ND	5.2	ND	ND	14	5262	ND
007_J	J	tumorectomy	26	Yes	Yes	Yes	Yes	No	TN	71	- - -	35	pT2	pN0	Ductal (INV)	3	0	0	50	0	Yes	RO -	RP -	HER2 -	pT2	ND	ND	29	ND	132.8	ND	380.1	ND	ND	ND	ND	150.5	ND	ND	28.2	26.8	5.3	ND	1.6	ND	ND	72.3	95.4	ND
008_J	J	tumorectomy	27	Yes	NA	NA	Yes	No	TN	70	- - -	21	pT2	pN1	Ductal (INV)	3	0	0	NA	3	Yes	RO -	RP -	HER2 -	pT2	ND	ND	888.4	1.4	6667.9	ND	3833.4	ND	ND	ND	ND	ND	ND	97.4	16.4	14.8	ND	ND	0.8	ND	ND	ND	2378.1	24.9
009_J	J	tumorectomy	25	Yes	Yes	NA	No	No	TN	73	- - -	17	pT1	pN0	Ductal (INV)	3	5	5	NA	0	No	RO -	RP -	HER2 -	pT1c	ND	54.5	7779.5	7.3	7861.8	28.5	23523.1	ND	ND	2.2	1.2	35.9	ND	900.2	143.4	66.5	8.2	15.9	9.1	ND	51	13.9	3738.7	27.8
010_J	J	mastectomy	20	Yes	No	NA	No	No	TN	36	- - -	35	pT2	pN1	Other (INV)	3	0	5	NA	1	Yes	RO -	RP -	HER2 -	pT2	ND	75.4	4039.7	5	6333.1	7.7	14922.8	ND	ND	3.3	0.9	53.4	ND	219.6	51.1	54.9	19	2.6	6.4	ND	213	ND	2457.3	33
011_J	J	tumorectomy	25	Yes	Yes	NA	NA	Yes	TN	93	- - -	20	pT1	pN1	Ductal (INV)	1	0	0	NA	2	No	RO -	RP -	HER2 -	pT1c	8.3	46.8	3978.1	3.7	7316.6	ND	15266.4	ND	ND	ND	ND	103.3	25.3	73.8	70.2	48.9	22.7	1.8	2.8	ND	17.9	49.3	3758.8	127.9
012_J	J	tumorectomy	24	No	No	NA	No	No	TN	34	- - -	19	pT1	pN0	Ductal (INV)	3	0	0	35	0	No	RO -	RP -	HER2 -	pT1c	ND	41.1	10000.5	5.3	11433.6	22.9	18388.9	ND	ND	1.3	1.4	ND	ND	1064	74	40.4	51.5	18.1	6	ND	62.3	16.7	4917.2	ND
013_J	J	tumorectomy	29	Yes	Yes	NA	Yes	Yes	TN	62	- - -	23	pT2	pN0	Ductal (INV)	3	0	0	100	0	Yes	RO -	RP -	HER2 -	pT2	ND	92.3	4456.2	2.1	6375	ND	17706.2	ND	ND	ND	ND	94.1	16.6	399.2	83.6	32.1	9.8	1.1	2.2	ND	42.2	9.8	1488.6	ND
014_J	J	tumorectomy	29	Yes	Yes	Yes	Yes	No	TN	60	- - -	17	pT1	pN1	Ductal (INV)	3	0	0	15	1	No	RO -	RP -	HER2 -	pT1c	ND	21.3	1162.8	2.3	1313.3	ND	3944.6	ND	ND	ND	ND	50.3	ND	ND	33.3	19.7	6.9	ND	1.6	ND	22	5.4	618.7	ND
015_J	J	mastectomy	18	Yes	Yes	No	NA	No	TN	61	- - -	30	pT2	pN0	Ductal (INV)	3	0	0	NA	0	Yes	RO -	RP -	HER2 -	pT2	ND	31.5	2467.9	3.2	3677.1	13.5	9298	ND	ND	ND	0.7	84.8	ND	349.2	36.4	23.9	5.5	2.4	8.1	ND	ND	9.1	1382.8	ND
016_J	J	mastectomy	28	Yes	Yes	NA	Yes	No	TN	89	- - -	25	pT2	pN1	Ductal (INV)	3	0	0	NA	2	No	RO -	RP -	HER2 -	pT2	ND	ND	3766.1	4	6147.6	5.6	12004.6	ND	ND	0.6	ND	47.2	21.3	411	36	41.9	9.1	6.5	3.5	ND	17.9	43.2	3098.5	ND
017_J	J	tumorectomy	25	Yes	No	NA	No	No	HER2	22	- - +	22	pT2	pN1	Ductal (INV)	3	1	0	NA	1	Yes	RO -	RP -	HER2 +	pT2	ND	19.7	2026	1.6	6852.4	ND	3083.8	ND	ND	ND	1.2	563	19.3	281.7	20	40.4	17.2	ND	4.1	ND	17.9	14	1828.6	54.2
018_J	J	tumorectomy	39	No	Yes	No	No	No	HER2	60	- - +	21	pT2	pN1	Ductal (INV)	3	0	2	NA	1	Yes	RO -	RP -	HER2 +	pT2	ND	ND	421.2	1.4	1437.7	ND	2936.6	ND	ND	ND	ND	52.3	16.6	ND	24	15.6	135.3	ND	0.7	ND	ND	54	651.5	ND
019_J	J	mastectomy	23	Yes	Yes	NA	NA	No	HER2	57	- - +	30	pT2	pN0	Ductal (INV)	3	5	3	35	0	Yes	RO -	RP -	HER2 +	pT2	ND	ND	568.6	1.5	754.7	7.7	2272.8	ND	ND	ND	ND	429.8	ND	ND	33.5	38.8	5.7	ND	1.3	ND	ND	88.5	481.6	ND
020_J	J	tumorectomy	26	Yes	Yes	No	NA	No	HER2	57	- - +	15	pT1	pN0	Ductal (INV)	3	1	1	15	0	No	RO -	RP -	HER2 +	pT1c	ND	52.1	3407.9	9.8	5463.1	17.1	21303.7	ND	ND	1.7	ND	23.3	46.4	487.2	140.9	37.9	1136.1	3.7	3.9	ND	31.9	35.2	4085	ND
021_J	J	NA	22	Yes	Yes	No	Yes	No	HER2	70	- - +	32	pT2	pN3	Ductal (INV)	3	0	0	NA	11	Yes	RO -	RP -	HER2 +	pT2	3.4	96.2	3709.7	3.2	4856.5	20.4	18412.6	ND	7.5	6.5	1.7	21.6	ND	95.1	95.5	22.6	10.7	2.4	2.9	0.8	54.9	6.5	2291	30.4
022_J	J	tumorectomy	18	Yes	Yes	NA	Yes	No	HER2	62	- - +	15	pT1	pN0	Ductal (INV)	3	0	0	35	0	No	RO -	RP -	HER2 +	pT1c	ND	27.3	1047.1	6.3	1652.4	18.8	6271.3	ND	2.9	1.3	0.9	1837.8	16.6	32.6	94.3	49.9	36.6	ND	4.3	ND	31.9	156.5	805.2	ND
023_J	J	mastectomy	23	Yes	Yes	Yes	No	No	HER2	56	- - +	2	pT1	pN1	Ductal (INV)	2	0	0	NA	1	Yes	RO -	RP -	HER2 +	pT1a	ND	ND	897.2	1.4	5033.8	8.8	2694.2	ND	ND	ND	ND	ND	ND	95.2	16.4	13.3	ND	ND	0.9	ND	25.6	ND	2415.2	ND
024_J	J	mastectomy	21	Yes	No	NA	No	No	HER2	36	- - +	2	pT1	pN0	Ductal (INV)	2	0	0	NA	0	Yes	RO -	RP -	HER2 +	pT1a	ND	255.5	10000.5	80.7	5618.6	9.8	201322	ND	ND	1.7	1.2	33.9	ND	2430.9	65	20.6	7.3	2	4.5	ND	37.3	ND	3165.6	ND
025_J	J	tumorectomy	30	No	Yes	NA	NA	No	LUMHER2	60	+ - +	19	pT1	pN2	Ductal (INV)	3	100	5	NA	5	Yes	RO +	RP -	HER2 +	pT1c	ND	47.7	1388.3	3.9	4631.6	23.7	7287.8	ND	ND	2.2	1.7	158.3	ND	206.6	54.2	21.7	189.8	7	5.9	ND	31.9	19.6	1712.7	ND
026_J	J	mastectomy	28	Yes	Yes	Yes	NA	No	LUMB	64	+ - -	30	pT2	pN0	Ductal (INV)	3	100	0	20	0	Yes	RO +	RP -	HER2 -	pT2	ND	136.9	1964	6	4596.6	ND	17930.8	ND	ND	ND	0.7	309.8	ND	79.4	64.3	40.9	27	ND	3.4	ND	ND	10.4	2096.6	ND
027_J	J	tumorectomy	26	No	Yes	No	Yes	No	LUMA	63	+ - -	11	pT1	pN0	Ductal (INV)	2	90	0	15	0	No	RO +	RP -	HER2 -	pT1c	ND	71.1	559.6	7.1	2542.9	4.4	NA	ND	ND	ND	ND	86.4	46.4	ND	70.1	47	126.4	ND	3.1	ND	ND	16.4	3482	ND
028_J	J	tumorectomy	32	No	Yes	NA	No	No	LUMHER2	62	+ + +	15	pT1	pN0	Ductal (INV)	3	95	70	NA	0	Yes	RO +	RP +	HER2 +	pT1c	ND	ND	204.7	ND	1042.3	ND	1860.4	ND	ND	ND	ND	149.5	26.9	43.9	56.1	45.3	17.9	ND	1.6	ND	ND	67.9	1065.5	ND
029_J	J	mastectomy	17	Yes	Yes	No	Yes	No	LUMHER2	58	+ + +	17	pT1	pN0	Ductal (INV)	3	70	20	NA	0	Yes	RO +	RP +	HER2 +	pT1c	ND	56.8	1723.2	1.3	3333.4	ND	11923	ND	ND	0.8	ND	ND	ND	22.4	31.7	17.5	4.1	ND	1.8	ND	17.9	ND	1452.3	24.9
030_J	J	mastectomy	17	Yes	Yes	Yes	NA	No	LUMHER2	75	+ + +	30	pT2	pN0	Ductal (INV)	3	80	25	15	0	No	RO +	RP +	HER2 +	pT2	ND	41.1	3730.6	3.7	4716.8	5.6	19353.9	ND	ND	ND	0.9	ND	ND	118.1	23.3	7.4	31.6	2.9	1.4	ND	ND	ND	1981.5	ND
031_J	J	tumorectomy	24	Yes	No	NA	Yes	No	LUMHER2	37	+ + +	12	pT1	pN0	Ductal (INV)	3	70	90	NA	0	Yes	RO +	RP +	HER2 +	pT1c	ND	45.8	4148.5	8.8	5125.9	ND	22749.1	ND	ND	ND	ND	201.8	70	199.8	67.4	35.5	2245.6	ND	2.8	ND	ND	24.4	5381.2	ND
032_J	J	mastectomy	21	Yes	No	NA	No	No	LUMHER2	39	+ + +	26	pT2	pN2	Ductal (INV)	2	70	50	NA	4	No	RO +	RP +	HER2 +	pT2	ND	30.7	4858.6	22.3	6162.2	18.8	16553.5	ND	ND	2.2	0.7	33.9	ND	424.4	63.7	32.2	29.3	3	11.4	ND	25.6	ND	3306.1	ND
033_J	J	mastectomy	20	Yes	No	NA	No	No	LUMHER2	44	+ + +	18	pT2	pN0	Ductal (INV)	2	20	50	25	0	No	RO +	RP +	HER2 +	pT2	9.4	17.6	2791.7	0.6	4984.4	5.6	6311.5	ND	ND	ND	ND	56.2	ND	731.3	14.1	13.7	4.7	6	1.5	ND	31.9	ND	1974.6	ND
034_J	J	mastectomy	27	Yes	Yes	NA	Yes	No	LUMHER2	69	+ + +	50	pT2	pN3	Ductal (INV)	3	70	10	NA	11	Yes	RO +	RP +	HER2 +	pT2	ND	37.6	1042.4	5.4	5310	ND	10638.1	ND	ND	ND	ND	1789.1	71.4	ND	72.5	73	101.3	ND	2.7	ND	ND	315.4	3346.9	ND
035_J	J	tumorectomy	32	No	No	NA	Yes	No	LUMHER2	30	+ + +	24	pT2	pN2	Ductal (INV)	3	95	100	NA	6	Yes	RO +	RP +	HER2 +	pT2	ND	30.7	10000.5	109.6	11433.6	5.6	59888	ND	ND	ND	ND	451.3	23.4	425.7	184.1	100.3	22.9	2.6	13.6	ND	131.2	31.2	6161.7	33
036_J	J	mastectomy	19	Yes	No	NA	No	No	LUMHER2	55	+ + +	22	pT2	pN1	Ductal (INV)	3	85	20	25	1	Yes	RO +	RP +	HER2 +	pT2	ND	37.9	2261.9	10.3	7229.1	ND	12878.8	ND	ND	ND	ND	320.4	32.9	15.3	96.2	28.4	261	ND	4.4	ND	ND	87.4	1237.4	ND
037_J	J	tumorectomy	28	NA	Yes	No	No	No	LUMB	78	+ + -	20	pT1	pN0	Ductal (INV)	3	100	60	50	0	No	RO +	RP +	HER2 -	pT1c	ND	ND	2740.3	9.6	6218.2	7.7	17925.2	ND	ND	ND	ND	ND	21.3	76.6	52.1	18.4	27	ND	3.2	ND	ND	ND	3579.2	ND
038_J	J	tumorectomy	25	Yes	Yes	Yes	Yes	No	LUMA	71	+ + -	20	pT1	pN0	Ductal (INV)	2	90	90	15	0	No	RO +	RP +	HER2 -	pT1c	ND	ND	1628	2.4	3661.5	ND	8408.9	ND	ND	ND	ND	77.5	ND	53.3	55.1	29.5	ND	ND	2.9	ND	ND	11.1	1543	ND
039_J	J	mastectomy	32	Yes	Yes	NA	Yes	No	LUMB	74	+ + -	20	pT1	pN1	Ductal (INV)	2	100	10	30	1	Yes	RO +	RP +	HER2 -	pT1c	ND	19.7	10000.5	14.2	5706.2	5.6	36055.2	ND	ND	0.8	ND	1701.1	108.8	63.6	244.4	135.5	38.1	ND	8.5	ND	22	206.2	5209.5	37.8
040_J	J	tumorectomy	25	No	Yes	No	NA	No	LUMB	59	+ + -	23	pT2	pN0	Ductal (INV)	3	100	30	40	0	No	RO +	RP +	HER2 -	pT2	ND	19.7	3081.1	9.4	4950	ND	14517.7	ND	ND	ND	ND	544	26.9	21.4	170	67.3	21.1	ND	6.3	ND	ND	74.4	2291.8	24.9
041_J	J	mastectomy	25	Yes	Yes	NA	NA	No	LUMA	86	+ + -	30	pT2	pN2	Ductal (INV)	2	100	100	15	8	Yes	RO +	RP +	HER2 -	pT2	ND	45.1	1066.3	5.7	3482.1	ND	13266.6	ND	ND	ND	ND	91.1	ND	30.9	114.8	41.9	31.2	ND	4.6	ND	17.9	6.8	2099.9	ND
042_J	J	mastectomy	19	Yes	No	NA	Yes	No	LUMB	41	+ + -	24	pT2	pN0	Ductal (INV)	2	100	100	30	0	No	RO +	RP +	HER2 -	pT2	ND	17.6	7286.3	6.2	6019.6	ND	17130.8	ND	ND	1.3	ND	1289.5	65.7	258.3	107.5	131	22.7	ND	9.6	ND	51	224.6	3789.6	27.8
043_J	J	mastectomy	27	No	NA	NA	NA	No	LUMA	40	+ + -	2	pT1	pN0	Ductal (INV)	2	50	100	5	0	No	RO +	RP +	HER2 -	pT1a	ND	19.7	10000.5	24.9	11433.6	ND	33575.8	ND	ND	ND	0.7	1087.1	61.3	910.7	246.8	268.1	21.1	0.8	11	ND	31.9	80.1	10626	106.9
044_J	J	mastectomy	19	Yes	Yes	NA	No	No	LUMA	84	+ + -	30	pT2	pN1	Ductal (INV)	2	45	15	15	1	Yes	RO +	RP +	HER2 -	pT2	3.6	31.1	10000.5	7.3	7894.8	3.1	54407.9	ND	ND	ND	0.9	75.5	ND	159.3	99.4	24.2	6.1	5.3	1.5	ND	84.2	18.4	4853.4	54.2
045_J	J	tumorectomy	26	Yes	Yes	NA	Yes	No	LUMA	59	+ + -	30	pT2	pN0	Ductal (INV)	2	100	70	15	0	Yes	RO +	RP +	HER2 -	pT2	ND	46.8	162.7	1.4	1147	ND	2548.9	ND	ND	ND	ND	29.7	ND	ND	37.1	24.5	68.2	ND	1.3	ND	ND	10.1	625.4	ND
046_J	J	tumorectomy	28	Yes	Yes	No	Yes	No	LUMA	67	+ + -	15	pT1	pN1	Ductal (INV)	2	100	90	10	1	Yes	RO +	RP +	HER2 -	pT1c	ND	19.7	5858.9	5.1	6273.8	ND	35175.7	ND	ND	0.6	ND	18.8	ND	46.8	111.1	55.3	4.1	ND	4.9	ND	100	7.4	4530	ND
047_J	J	mastectomy	23	Yes	NA	NA	No	No	LUMA	55	+ + -	24	pT2	pN0	Ductal (INV)	1	100	70	5	0	No	RO +	RP +	HER2 -	pT2	ND	16.4	538.2	ND	1567.9	ND	2208.4	ND	ND	ND	ND	23.5	ND	176.1	11.6	21.7	ND	ND	2	ND	ND	ND	966.5	66.4
048_J	J	mastectomy	28	Yes	No	NA	No	No	LUMA	39	+ + -	18	pT1	pN0	Lobular (INV)	3	100	100	12	0	No	RO +	RP +	HER2 -	pT1c	ND	17.6	1796.6	12.2	4896.7	ND	5764.8	ND	ND	0.8	ND	204.9	39.9	47.6	52.5	40.1	54.8	ND	3.2	ND	22	45.2	1117.2	48.4
049_J	J	mastectomy	17	Yes	Yes	NA	Yes	No	LUMA	74	+ + -	25	pT2	pN1	Ductal (INV)	3	90	25	15	2	No	RO +	RP +	HER2 -	pT2	ND	ND	1317.4	3.4	3436.4	ND	11065	ND	ND	0.8	ND	107.9	53.3	27	68.6	44.1	12.9	ND	3.2	ND	17.9	57	1853.1	24.9
050_J	J	mastectomy	35	No	Yes	No	Yes	No	LUMA	74	+ + -	28	pT2	pN0	Ductal (INV)	2	100	100	15	0	No	RO +	RP +	HER2 -	pT2	ND	33.8	3044.3	8.5	2528.8	9.8	16557.8	ND	ND	ND	ND	ND	ND	866.3	24.1	15.5	4.5	2.4	7.9	ND	62.3	ND	3268.7	24.9
051_J	J	tumorectomy	27	Yes	Yes	No	Yes	No	LUMB	57	+ + -	20	pT1	pN0	Ductal (INV)	3	90	30	20	0	Yes	RO +	RP +	HER2 -	pT1c	ND	30.3	250.6	6.9	1243.6	ND	1758.7	ND	ND	ND	ND	ND	ND	45.7	5.9	ND	77.3	ND	ND	ND	ND	ND	632.6	ND
052_J	J	tumorectomy	27	Yes	Yes	NA	NA	No	LUMB	52	+ + -	23	pT2	pN1	Ductal (INV)	2	90	75	20	2	Yes	RO +	RP +	HER2 -	pT2	ND	ND	403.5	1.4	778.2	ND	3244.4	ND	ND	ND	ND	232.3	ND	31.8	44	30	4.7	ND	2	ND	ND	40.6	438.6	ND
053_J	J	tumorectomy	26	Yes	Yes	NA	NA	No	LUMA	74	+ + -	18	pT1	pN2	Ductal (INV)	1	100	60	15	8	No	RO +	RP +	HER2 -	pT1c	ND	15.8	245.5	2.1	1396.6	ND	7442.4	ND	ND	ND	ND	ND	ND	14.7	28	11.3	39.7	ND	0.8	ND	ND	4.9	1104.2	ND
054_J	J	mastectomy	29	Yes	NA	NA	No	No	LUMB	59	+ - -	60	pT3	pN2	Ductal (INV)	3	100	0	45	7	Yes	RO +	RP -	HER2 -	pT3	ND	41.1	10000.5	76	7808.6	31.6	144963	ND	ND	ND	0.9	120.7	ND	432.3	424	130	20.2	1.8	18.2	ND	92.4	35.4	5021.3	ND
055_J	J	mastectomy	18	Yes	No	NA	Yes	No	LUMB	37	+ + -	15	pT1	pN1	Ductal (INV)	3	95	15	30	1	Yes	RO +	RP +	HER2 -	pT1c	ND	38.3	8112.1	7.7	8500.4	ND	18944.8	ND	ND	ND	0.7	214.6	24.9	505.9	97	67.8	18	4.6	6.6	ND	62.3	14.7	5146.5	291.8
056_J	J	mastectomy	19	Yes	Yes	No	NA	No	LUMB	54	+ - -	17	pT1	pN2	Ductal (INV)	2	100	5	25	4	No	RO +	RP -	HER2 -	pT1c	ND	67	700.2	ND	1808.1	ND	1801.4	ND	ND	ND	ND	ND	ND	31.3	7.5	ND	5	ND	0.9	ND	ND	ND	818	ND
057_J	J	mastectomy	22	No	Yes	No	No	No	LUMB	56	+ + -	28	pT2	pN0	Lobular (INV)	2	80	10	25	0	No	RO +	RP +	HER2 -	pT2	ND	42.5	3501.1	4.9	5760.9	ND	8924	ND	ND	ND	ND	16.8	ND	119	41.6	20.3	56.1	ND	3.9	ND	ND	ND	2087.3	ND
058_J	J	tumorectomy	22	No	Yes	NA	NA	No	LUMB	66	+ - -	15	pT1	pN1	Ductal (INV)	3	100	0	60	2	No	RO +	RP -	HER2 -	pT1c	ND	23.2	2185.6	2.7	3081.5	ND	5289.6	ND	ND	ND	ND	107.5	40.2	ND	24.5	15.6	55.1	ND	1.2	ND	ND	13.8	797.8	ND
059_J	J	mastectomy	27	Yes	Yes	Yes	NA	No	LUMA	66	+ - -	30	pT2	pN3	Lobular (INV)	2	70	0	5	18	Yes	RO +	RP -	HER2 -	pT2	ND	22.7	3216.1	13.3	5295.8	3.1	32873.3	ND	ND	ND	ND	237.2	20.8	127.2	56.3	24.5	7.4	ND	5.2	ND	51	13.8	3974.5	ND
060_J	J	tumorectomy	27	Yes	NA	NA	NA	No	LUMB	52	+ - -	20	pT1	pN0	Ductal (INV)	3	90	0	60	0	No	RO +	RP -	HER2 -	pT1c	ND	ND	600.7	2.2	734.7	ND	3786.2	ND	ND	ND	ND	203.1	ND	ND	41.2	10.8	5.5	ND	2.1	ND	ND	38.4	241.2	ND
061_J	J	tumorectomy	31	Yes	NA	NA	No	Yes	LUMA	44	+ - -	23	pT2	pN1	Lobular (INV)	2	90	7	5	1	No	RO +	RP -	HER2 -	pT2	ND	19.7	93.9	ND	115	ND	170.3	ND	ND	ND	ND	28.4	ND	ND	4.1	ND	8.9	ND	ND	ND	ND	ND	45.7	ND
062_J	J	mastectomy	NA	Yes	Yes	No	Yes	No	LUMB	54	+ - -	32	pT2	pN3	Ductal and Lobular (INV)	3	100	3	30	28	Yes	RO +	RP -	HER2 -	pT2	ND	ND	243.9	2.6	2077	3.1	5373.3	ND	ND	ND	1.2	96	19.9	43	24	25.5	8.7	ND	1.3	ND	17.9	10.4	2086.8	24.9
063_J	J	mastectomy	21	No	Yes	No	NA	No	LUMA	58	+ + -	55	pT3	pN1	Lobular (INV)	2	80	10	10	1	Yes	RO +	RP +	HER2 -	pT3	ND	21.8	252.9	ND	195	ND	978.8	ND	ND	ND	ND	37.9	ND	ND	12.3	9	6.1	ND	1.2	ND	ND	ND	73.2	ND
064_J	J	mastectomy	27	No	Yes	NA	NA	No	LUMB	87	+ - -	22	pT2	pN0	Ductal (INV)	3	30	0	20	0	Yes	RO +	RP -	HER2 -	pT2	ND	ND	1101.6	1.6	3191.4	ND	5162.8	ND	ND	ND	ND	97.3	35.2	15	46.8	40.9	6.1	ND	2.7	ND	ND	41.6	2306.1	24.9
065_J	J	mastectomy	24	Yes	Yes	No	Yes	No	LUMA	77	+ + -	25	pT2	pN3	Lobular (INV)	2	95	30	10	20	No	RO +	RP +	HER2 -	pT2	ND	24.7	2112.7	3.3	5352.5	36.9	4989	NA	ND	NA	1.7	ND	ND	1920.9	NA	20.4	8.3	18.6	7.1	ND	101.7	ND	752	ND
066_J	J	mastectomy	28	Yes	Yes	No	No	No	LUMA	62	+ + -	30	pT2	pN1	Ductal (INV)	1	90	60	1	1	No	RO +	RP +	HER2 -	pT2	ND	62.5	4275.7	36.8	6456.8	33.7	27672.6	ND	ND	ND	3.6	20	ND	1263.8	23.8	30.9	13.8	14.3	4	ND	ND	ND	5503.2	28.6
067_J	J	tumorectomy	21	Yes	Yes	No	No	No	LUMA	64	+ + -	16	pT1	pN0	Ductal (INV)	1	98	30	2	0	No	RO +	RP +	HER2 -	pT1c	ND	ND	1594.9	0.8	2658.8	5.7	4969.7	ND	ND	ND	ND	77.3	ND	38.6	66	36.3	6.2	ND	1.5	ND	ND	18.2	855.5	49.7
068_J	J	mastectomy	21	Yes	Yes	No	Yes	No	TN	59	- - -	20	pT1	pN1	Ductal (INV)	3	0	0	22	3	Yes	RO -	RP -	HER2 -	pT1c	ND	37.7	398.6	2.1	939.1	5.7	2235.4	ND	ND	ND	ND	204.2	ND	ND	34.3	29.7	55.5	ND	0.8	ND	ND	59.3	430.3	ND
069_J	J	mastectomy	24	Yes	Yes	NA	Yes	No	LUMB	69	+ + -	30	pT2	pN0	Ductal (INV)	2	100	30	25	0	No	RO +	RP +	HER2 -	pT2	ND	22.9	204.1	2.7	911	5.7	2168.3	ND	ND	ND	ND	86.1	ND	ND	12.5	17.7	59.6	ND	0.9	ND	ND	36.9	209	ND
070_J	J	tumorectomy	29	Yes	Yes	No	NA	No	LUMA	79	+ + -	20	pT1	pN0	Ductal (INV)	2	100	70	15	0	No	RO +	RP +	HER2 -	pT1c	ND	115.7	5796	13.3	6469.8	35.3	30242.1	ND	ND	ND	1.9	ND	ND	1278.2	65.5	53.8	56.2	11.3	11.5	ND	ND	ND	3478.1	ND
071_J	J	tumorectomy	22	Yes	Yes	No	No	No	LUMB	61	+ - -	16	pT1	pN0	Ductal (INV)	2	70	0	20	0	No	RO +	RP -	HER2 -	pT1c	ND	67.3	4388.1	57.8	3639.3	19	19773.1	ND	ND	2	ND	334.3	35.4	165.1	230.5	98	263.7	ND	20.2	ND	ND	89.5	2879.5	ND
072_J	J	mastectomy	20	NA	Yes	Yes	NA	No	LUMB	70	+ + -	25	pT2	pN0	Ductal (INV)	3	90	90	60	0	No	RO +	RP +	HER2 -	pT2	ND	18.2	6202.8	86.8	6043.2	19.9	117060	ND	ND	2	0.7	799.9	70.5	347.5	307.5	145.1	37.2	2.4	17.4	ND	98.1	78.6	6856	40.3
073_J	J	tumorectomy	19	Yes	Yes	Yes	Yes	No	LUMA	74	+ - -	15	pT1	pN0	Ductal (INV)	2	100	1	1	0	No	RO +	RP -	HER2 -	pT1c	5.7	171	10000.5	34.4	5313.6	8	81328.8	ND	ND	ND	ND	132.4	36.1	98.1	251.9	100.9	24.9	3.5	12.4	ND	ND	56.8	3937	49.7
074_J	J	tumorectomy	23	No	NA	NA	No	No	LUMB	51	+ + -	25	pT2	pN2	Ductal (INV)	3	95	10	70	4	Yes	RO +	RP +	HER2 -	pT2	4.7	83.8	4119.2	8.4	5722.6	16.2	29396.8	ND	ND	ND	ND	46.5	ND	110.6	129.4	46.2	21.4	2.2	4.9	ND	73.8	7.7	2637.8	25.8
075_J	J	mastectomy	26	No	Yes	No	No	No	LUMB	60	+ + -	17	pT1	pN0	Ductal (INV)	3	98	98	50	0	Yes	RO +	RP +	HER2 -	pT1c	ND	25.9	1709.5	6.3	4497.9	33.7	9274.6	ND	ND	1.4	ND	30.7	18.7	542.8	136.5	72.2	176.8	10.2	11.1	ND	ND	6.3	2327.1	24.2
076_J	J	mastectomy	23	Yes	Yes	Yes	Yes	No	LUMA	62	+ + -	40	pT2	pN1	Other (INV)	2	100	100	15	1	No	RO +	RP +	HER2 -	pT2	ND	19.7	947.7	ND	1131.2	ND	817.8	ND	ND	ND	ND	30.2	ND	14.3	21	36.9	15.7	ND	2.3	ND	ND	14.7	1268.8	ND
077_J	J	mastectomy	26	Yes	Yes	NA	No	No	LUMA	65	+ + -	20	pT1	pN0	Ductal and Lobular (INV)	3	100	90	15	0	No	RO +	RP +	HER2 -	pT1c	ND	28.1	10000.5	43.9	7012.5	18.1	94233.7	ND	ND	2.5	0.9	4827.5	137.9	267.8	324.6	140.5	57.5	0.8	11.9	ND	28.8	291.8	4360.8	33.7
078_J	J	tumorectomy	20	Yes	Yes	Yes	Yes	Yes	LUMB	60	+ + -	35	pT2	pN2	Lobular (INV)	3	95	50	35	9	No	RO +	RP +	HER2 -	pT2	ND	24.7	627	2.5	644.3	ND	1617.1	ND	ND	ND	ND	30.7	ND	ND	20.5	34.8	8.3	ND	1.3	ND	ND	9.9	310.4	ND
079_J	J	tumorectomy	30	Yes	NA	NA	No	No	LUMB	52	+ - -	18	pT1	pN1	Ductal (INV)	3	60	0	30	1	No	RO +	RP -	HER2 -	pT1c	ND	18.2	1543.2	1.5	4352.6	3.1	5444	ND	ND	ND	ND	79	18.7	90.2	31.2	26.4	6.2	ND	2.8	ND	ND	23.3	1884.4	ND
080_J	J	tumorectomy	18	Yes	No	NA	NA	Yes	LUMA	52	+ + -	17	pT1	pN0	Ductal (INV)	2	90	80	10	0	No	RO +	RP +	HER2 -	pT1c	ND	35	3785.9	2.6	4378.9	14.2	6154.9	ND	ND	ND	ND	43.9	ND	608.8	17.5	15.6	4.8	8	1.5	ND	ND	ND	2866.7	25.8
081_J	J	tumorectomy	25	Yes	Yes	No	Yes	No	LUMB	64	+ + -	20	pT1	pN1	Ductal (INV)	3	100	80	20	1	No	RO +	RP +	HER2 -	pT1c	ND	36.8	6858.4	10.8	9750.2	25.2	20806	ND	ND	0.8	0.7	73.2	ND	879.1	58.5	51.4	20.4	15.9	14.8	ND	ND	8.1	3841.6	ND
082_J	J	tumorectomy	29	Yes	Yes	Yes	No	No	LUMA	61	+ + -	16	pT1	pN0	Ductal (INV)	2	100	100	5	0	No	RO +	RP +	HER2 -	pT1c	ND	17.5	1606.4	5.9	1656.3	8	4989	ND	ND	ND	ND	86.9	25.4	ND	45.7	49.5	7.4	ND	1.7	ND	ND	84.3	609.8	ND
083_J	J	tumorectomy	18	Yes	No	NA	NA	No	LUMB	41	+ + -	17	pT1	pN1	Ductal (INV)	2	100	100	40	1	No	RO +	RP +	HER2 -	pT1c	ND	29.2	1753.8	2.1	2952.4	3.1	6509.7	ND	ND	ND	ND	ND	18	53.6	28.5	23.9	17.3	0.8	4	ND	24.6	10.4	704.6	ND
084_J	J	mastectomy	25	No	NA	NA	NA	No	LUMA	45	+ + -	12	pT1	pN0	Ductal (INV)	2	100	100	10	0	No	RO +	RP +	HER2 -	pT1c	6.6	27	10000.5	42.7	9871.9	23.5	86700.7	ND	ND	1.2	1.7	1978.6	232.8	472.6	343.7	350.3	68.7	1.1	13.4	ND	28.8	440	5722.6	136.1
085_J	J	mastectomy	33	Yes	NA	NA	Yes	No	LUMB	47	+ + -	25	pT2	pN1	Ductal (INV)	3	80	80	35	3	Yes	RO +	RP +	HER2 -	pT2	ND	63.1	10000.5	19.8	8523	12.2	63586.5	ND	ND	ND	ND	761.7	83.1	218.7	195.8	121.7	33.1	5.1	8.9	ND	262.1	23.6	4008.7	28.6
086_J	J	mastectomy	17	Yes	Yes	No	Yes	No	LUMA	65	+ - -	13	pT1	pN0	Lobular (INV)	2	95	0	10	0	No	RO +	RP -	HER2 -	pT1c	22.6	128.5	5779.9	6.3	4949	5.7	13572.9	ND	ND	ND	ND	ND	27.3	21.8	71.1	42.9	9.7	0.7	3.8	ND	28.8	12.3	2701.8	ND
087_J	J	mastectomy	20	No	Yes	No	Yes	No	LUMA	67	+ + -	10	pT1	pN0	Lobular (INV)	2	95	50	15	0	No	RO +	RP +	HER2 -	pT1b	ND	29.2	3672.5	3.8	2320.6	3.1	6707.1	ND	ND	ND	ND	ND	ND	172.8	41.6	30.3	7.4	ND	6.3	ND	ND	ND	2547.4	ND
088_J	J	tumorectomy	33	Yes	NA	NA	No	No	LUMB	62	+ + -	21	pT2	pN0	Other (INV)	2	100	75	35	0	Yes	RO +	RP +	HER2 -	pT2	6.1	99.7	1627.7	4.1	991.2	5.7	7154.5	ND	ND	ND	ND	ND	ND	16.4	17.7	ND	15.2	ND	2	ND	ND	ND	999.7	ND
089_J	J	mastectomy	20	Yes	NA	NA	No	No	LUMA	57	+ + -	14	pT1	pN1	Other (INV)	1	100	20	3	1	No	RO +	RP +	HER2 -	pT1c	ND	63.7	6496	18.4	5326.1	8	24848.7	ND	ND	ND	ND	30	26.8	140.8	136	77.7	20.9	ND	3.6	ND	ND	42.7	4094.2	ND
090_J	J	tumorectomy	20	Yes	Yes	Yes	NA	No	LUMB	67	+ + -	25	pT2	pN0	Other (INV)	2	100	30	20	0	No	RO +	RP +	HER2 -	pT2	ND	49.8	3369.5	25.1	4367.7	5.7	25747.3	ND	ND	ND	ND	ND	ND	27.9	51.4	4.1	46.1	ND	6.2	ND	ND	ND	1997.6	ND
091_J	J	tumorectomy	30	Yes	Yes	NA	No	No	LUMA	82	+ + -	15	pT1	pN1	Ductal (INV)	2	100	80	15	2	Yes	RO +	RP +	HER2 -	pT1c	ND	41.9	285	1.6	1245.8	3.1	4114.4	ND	ND	ND	ND	131.6	57.6	17.5	86.1	70.8	112	ND	1.9	ND	ND	136.7	1508.6	ND
092_J	J	tumorectomy	26	Yes	NA	NA	Yes	No	LUMB	49	+ + -	17	pT1	pN0	Ductal (INV)	2	90	90	25	0	No	RO +	RP +	HER2 -	pT1c	18.4	151.3	ND	ND	12.9	ND	218.9	ND	ND	ND	ND	ND	ND	ND	ND	ND	26.8	0.9	2.3	ND	ND	ND	ND	ND
093_J	J	tumorectomy	23	Yes	Yes	NA	Yes	No	LUMA	73	+ + -	21	pT2	pN0	Ductal (INV)	2	100	85	10	0	Yes	RO +	RP +	HER2 -	pT2	ND	124.3	1525.3	5.1	2373.9	ND	10123	ND	ND	ND	ND	19.8	ND	ND	95.5	36.6	5.2	ND	2.6	ND	ND	56.9	1879.1	ND
094_J	J	tumorectomy	23	Yes	No	NA	Yes	No	LUMA	51	+ + -	20	pT1	pN1	Ductal (INV)	3	95	70	15	3	Yes	RO +	RP +	HER2 -	pT1c	ND	38.5	150	1	395	ND	588.1	ND	ND	ND	ND	77.3	ND	ND	14.4	24.6	237.8	ND	1	ND	ND	12	350.2	ND
095_J	J	tumorectomy	19	Yes	No	NA	No	No	LUMA	33	+ - -	15	pT1	pN0	Ductal (INV)	2	90	0	15	0	Yes	RO +	RP -	HER2 -	pT1c	ND	ND	4812.3	10.1	5161.8	5.7	15640.7	ND	ND	ND	ND	309.7	39.6	168.9	173.1	244.9	21.7	ND	10.7	ND	ND	64.8	5702	36
096_J	J	NA	26	Yes	No	No	Yes	No	LUMA	48	+ + -	22	pT2	pN1	Ductal (INV)	2	100	100	15	1	Yes	RO +	RP +	HER2 -	pT2	ND	ND	419.3	1.6	1118.4	ND	2929.4	ND	ND	ND	ND	ND	ND	ND	8.1	ND	33.4	ND	1	ND	ND	ND	253.9	ND
097_J	J	mastectomy	22	Yes	Yes	NA	Yes	No	LUMB	90	+ + -	25	pT2	pN1	Lobular (INV)	3	90	15	20	1	No	RO +	RP +	HER2 -	pT2	2.8	16	2683.8	6.6	6585.3	12.5	9944.3	ND	ND	0.9	ND	35.7	ND	199	32.7	21.8	5.5	3.5	4.4	ND	ND	27.1	1440.9	26.3
098_J	J	tumorectomy	20	Yes	Yes	Yes	NA	No	LUMB	63	+ + -	25	pT2	pN2	Ductal (INV)	3	70	50	20	6	Yes	RO +	RP +	HER2 -	pT2	ND	ND	2533.8	2.3	5093	13.9	5931.6	ND	ND	1.2	ND	ND	ND	507	32.8	10.3	154	1.9	1.5	ND	18.2	ND	1275.1	ND
099_J	J	tumorectomy	34	Yes	Yes	Yes	No	No	LUMA	52	+ + -	19	pT1	pN0	Ductal (INV)	1	95	40	15	0	No	RO +	RP +	HER2 -	pT1c	ND	17.1	110.6	0.9	165	9.7	531.7	ND	ND	ND	ND	275.9	ND	ND	17.5	22.8	21.9	ND	ND	ND	ND	85.6	34.9	ND
100_J	J	mastectomy	25	Yes	NA	NA	No	No	LUMB	45	+ + -	12	pT1	pN1	Ductal (INV)	3	90	80	50	1	No	RO +	RP +	HER2 -	pT1c	ND	ND	348.4	ND	756.7	ND	1004.6	ND	ND	0.7	ND	34	ND	ND	10.6	24	4.2	ND	0.9	ND	18.2	25.5	300.1	27.5
101_J	J	tumorectomy	26	Yes	Yes	No	No	No	LUMA	68	+ + -	23	pT2	pN1	Ductal (INV)	3	90	80	10	3	Yes	RO +	RP +	HER2 -	pT2	ND	25.9	39	0.7	103.6	ND	353.1	ND	ND	ND	ND	19.7	ND	ND	4.1	ND	13.2	ND	ND	ND	ND	ND	57.2	ND
102_J	J	tumorectomy	39	No	NA	NA	NA	No	LUMB	49	+ + -	32	pT2	pN0	Ductal (INV)	3	20	30	25	0	Yes	RO +	RP +	HER2 -	pT2	ND	24.7	2075.4	1.5	11433.6	32.9	7910.1	ND	ND	1.2	1.4	22.9	ND	668.7	7.2	26.2	7.9	9.1	1.6	ND	29.7	ND	2146.8	29.8
103_J	J	tumorectomy	29	Yes	No	NA	Yes	No	LUMA	47	+ + -	20	pT1	pN1	Ductal (INV)	1	100	100	15	1	No	RO +	RP +	HER2 -	pT1c	ND	37.7	4436.4	9.7	11433.6	9.7	36228	ND	ND	ND	ND	ND	ND	118.3	93.2	30.6	55.6	ND	7.9	ND	ND	ND	4472.2	ND
104_J	J	mastectomy	22	Yes	Yes	No	Yes	No	LUMB	59	+ + -	15	pT1	pN0	Ductal (INV)	3	100	100	25	0	No	RO +	RP +	HER2 -	pT1c	ND	33.9	2521.2	6.6	9534.5	6.7	22116.7	ND	ND	0.7	ND	ND	ND	45	22.3	14.8	5.5	ND	1.8	ND	38.6	ND	2768.8	ND
105_J	J	tumorectomy	27	Yes	NA	NA	Yes	No	LUMA	47	+ + -	15	pT1	pN0	Ductal (INV)	2	30	100	15	0	No	RO +	RP +	HER2 -	pT1c	23.7	91.8	632.4	1.8	1305.1	9.7	6699.9	ND	ND	0.9	ND	ND	ND	35.2	14.1	ND	25.1	1	0.9	ND	ND	ND	316.4	ND
106_J	J	tumorectomy	22	NA	NA	NA	NA	No	LUMA	50	+ + -	25	pT1	pN1	Lobular (INV)	2	65	25	2	1	No	RO +	RP +	HER2 -	pT1c	ND	37.2	55.9	3.7	37.8	ND	207.2	ND	ND	ND	ND	ND	ND	ND	ND	ND	4.2	ND	ND	ND	ND	ND	8.1	ND
107_J	J	tumorectomy	22	Yes	No	NA	NA	No	LUMB	51	+ + -	22	pT2	pN1	Ductal (INV)	3	80	80	20	1	Yes	RO +	RP +	HER2 -	pT2	ND	22.1	69.7	0.8	310.4	ND	378	ND	ND	ND	ND	44	ND	ND	7.8	6.9	33.9	ND	ND	ND	ND	5.9	107.9	ND
108_J	J	mastectomy	32	Yes	No	NA	No	No	LUMA	44	+ + -	80	pT3	pN0	Ductal and Lobular (INV)	2	90	95	15	0	No	RO +	RP +	HER2 -	pT3	ND	22.8	2052.9	1.4	1083.8	5.3	1856.7	ND	ND	ND	ND	ND	ND	ND	7.1	ND	5.5	ND	1.4	ND	ND	ND	350.9	ND
109_J	J	tumorectomy	20	No	Yes	NA	No	No	LUMA	74	+ + -	10	pT1	pN0	Ductal (INV)	2	100	100	5	0	No	RO +	RP +	HER2 -	pT1b	ND	55.7	203.1	1.4	878.3	6.7	2752.8	ND	ND	ND	ND	389.1	ND	55.1	23.2	23	7.2	ND	1.7	ND	ND	57	772.7	ND
110_J	J	tumorectomy	26	No	No	NA	No	No	LUMB	46	+ + -	20	pT1	pN0	Ductal (INV)	3	20	90	20	0	No	RO +	RP +	HER2 -	pT1c	ND	16.7	449.3	3.3	689.2	ND	998.7	ND	ND	ND	ND	1189.4	ND	ND	62.6	43.4	13.8	ND	1.6	ND	ND	303.6	256.3	ND
111_J	J	mastectomy	29	Yes	Yes	NA	Yes	No	LUMA	79	+ + -	25	pT2	pN1	Ductal (INV)	2	100	100	15	1	Yes	RO +	RP +	HER2 -	pT2	ND	ND	3327.4	18	7664.8	27.6	56693.8	ND	ND	ND	ND	939.8	36.2	95.4	185.4	57.8	107.9	ND	8.6	ND	ND	101.4	7154.8	ND
112_J	J	tumorectomy	24	Yes	Yes	Yes	No	No	LUMB	57	+ + -	12	pT1	pN0	Ductal (INV)	2	100	100	40	0	Yes	RO +	RP +	HER2 -	pT1c	ND	50.6	2852.8	4.5	8748.9	5.3	32168.8	ND	ND	ND	ND	84.9	ND	125	32.7	41.4	7.4	1.1	NA	ND	84.4	18.4	2228.4	ND
113_J	J	mastectomy	21	Yes	Yes	NA	No	Yes	LUMA	59	+ + -	17	pT1	pN0	Lobular (INV)	2	60	15	5	0	No	RO +	RP +	HER2 -	pT1c	ND	66.7	1543.8	ND	3211.6	ND	5094.1	ND	ND	ND	ND	95	ND	27	16.2	14.3	5	ND	2.5	ND	ND	8.2	1656.7	55.7
114_J	J	tumorectomy	17	Yes	Yes	No	No	No	LUMB	71	+ + -	15	pT1	pN0	Ductal (INV)	2	100	30	40	0	No	RO +	RP +	HER2 -	pT1c	ND	25.9	10000.5	104.9	11433.6	11.1	244714	ND	ND	0.7	ND	324.7	30	83.7	222.3	23	12.5	ND	15.5	ND	29.7	45.3	7657.2	ND
115_J	J	tumorectomy	33	Yes	Yes	No	Yes	No	LUMB	70	+ + -	32	pT2	pN1	Ductal (INV)	3	90	90	30	1	Yes	RO +	RP +	HER2 -	pT2	ND	ND	4743.7	6.9	6109.3	5.3	26900.7	ND	ND	ND	ND	135.3	16.1	37.2	131.7	40.1	11.6	ND	3.8	ND	29.7	48.6	2450.9	ND
116_J	J	tumorectomy	26	Yes	No	NA	Yes	No	LUMA	48	+ + -	20	pT1	pN0	Ductal (INV)	2	100	40	8	0	Yes	RO +	RP +	HER2 -	pT1c	ND	ND	5869.5	11.6	4570.4	6.7	41908.1	ND	ND	ND	ND	907.1	21.8	112	309.1	76.6	36.9	ND	13.4	ND	ND	160.1	5117.5	ND
117_J	J	tumorectomy	31	NA	Yes	No	Yes	No	LUMA	74	+ - -	24	pT2	pN0	Ductal (INV)	2	100	1	15	0	No	RO +	RP -	HER2 -	pT2	2.9	74.9	2900.9	5.2	3072.9	ND	31575.7	ND	ND	ND	ND	19.1	ND	ND	28.8	4	ND	ND	2	ND	ND	ND	1260.7	ND
118_J	J	tumorectomy	37	No	NA	NA	NA	No	LUMB	57	+ + -	17	pT1	pN0	Lobular (INV)	2	90	40	20	0	No	RO +	RP +	HER2 -	pT1c	ND	26.5	138.6	1.7	488.6	3.7	2588.9	ND	ND	ND	ND	ND	ND	ND	16.4	ND	19.3	ND	ND	ND	ND	ND	171.4	ND
119_J	J	mastectomy	29	Yes	NA	NA	Yes	No	HER2	46	- - +	7	pT1	pN0	Ductal (INV)	2	0	0	30	0	No	RO -	RP -	HER2 +	pT1b	ND	ND	947.4	0.9	3150.1	3.7	5994.7	ND	ND	ND	ND	26.8	ND	90.3	24.6	24.5	21.1	ND	2.5	ND	ND	16.8	1341.4	ND
120_J	J	mastectomy	21	Yes	Yes	NA	Yes	No	LUMB	63	+ + -	30	pT2	pN1	Ductal (INV)	3	50	60	20	1	Yes	RO +	RP +	HER2 -	pT2	ND	ND	2501.9	2.5	4369.1	ND	7546.8	ND	ND	ND	ND	18.2	ND	33	64.8	34.8	20.3	ND	2.2	ND	ND	19.2	2394.8	ND
121_J	J	mastectomy	28	Yes	NA	NA	No	No	LUMB	54	+ - -	30	pT2	pN2	Ductal (INV)	2	95	2	20	5	Yes	RO +	RP -	HER2 -	pT2	ND	21.5	5045.3	10.6	11433.6	9.7	9533.3	ND	ND	ND	ND	157.7	ND	561.5	24.1	12.1	8.3	3.5	1.3	ND	ND	15.6	3065.8	ND
122_J	J	tumorectomy	NA	Yes	Yes	No	Yes	No	LUMB	82	+ + -	36	pT2	pN1	Ductal (INV)	3	70	10	20	1	No	RO +	RP +	HER2 -	pT2	ND	ND	4013.2	77.2	8347.8	5.3	49099.3	ND	ND	ND	ND	114.2	62.4	40.3	380.6	105.5	66.8	ND	10.4	ND	ND	115.9	6551.9	ND
123_J	J	tumorectomy	27	No	Yes	No	No	No	LUMB	64	+ + -	22	pT2	pN1	Ductal (INV)	2	90	70	35	3	Yes	RO +	RP +	HER2 -	pT2	ND	ND	1372.7	18.5	7183.5	8.2	NA	ND	ND	ND	ND	ND	ND	105.1	17	7.4	14.1	ND	1.9	ND	ND	10.2	3932.9	ND
124_J	J	mastectomy	27	No	Yes	No	No	No	LUMB	52	+ + -	22	pT2	pN1	Ductal and Lobular (INV)	3	100	20	60	1	Yes	RO +	RP +	HER2 -	pT2	ND	22.8	577.3	ND	1474.8	ND	844.1	ND	ND	ND	ND	ND	ND	38	3.2	3.8	ND	ND	ND	ND	ND	ND	1052.6	ND
125_J	J	mastectomy	24	NA	Yes	Yes	Yes	No	LUMB	68	+ + -	35	pT2	pN1	Ductal (INV)	2	80	100	30	2	Yes	RO +	RP +	HER2 -	pT2	453.5	21.5	4726.2	24.8	10527.5	72.6	21170.7	ND	ND	ND	ND	429.1	127.2	175.4	58.2	46.4	118.5	ND	3.6	ND	ND	239.8	7519.7	ND
126_J	J	mastectomy	29	Yes	Yes	No	NA	No	LUMB	63	+ + -	30	pT2	pN0	Ductal (INV)	3	100	10	60	0	No	RO +	RP +	HER2 -	pT2	ND	28.9	ND	ND	22.3	ND	52.2	ND	ND	ND	ND	ND	ND	ND	ND	ND	72	ND	ND	ND	ND	ND	8.1	ND
127_J	J	NA	28	Yes	Yes	NA	Yes	No	LUMA	59	+ + -	48	pT2	pN0	Ductal (INV)	2	100	90	15	0	No	RO +	RP +	HER2 -	pT2	ND	ND	405	ND	2483.8	ND	3006.9	ND	ND	0.7	ND	58.1	ND	148.3	4.1	13.6	ND	ND	1.2	ND	ND	5	2044.3	36
128_J	J	tumorectomy	21	Yes	No	NA	No	No	HER2	40	- - +	28	pT2	pN1	Ductal (INV)	3	0	0	30	2	No	RO -	RP -	HER2 +	pT2	ND	21.5	10000.5	17	8160	5.3	51070.7	ND	ND	ND	ND	467	21.6	445.6	293.9	58	10.4	1.9	16.5	ND	ND	23.4	4164.6	ND
129_J	J	tumorectomy	37	Yes	Yes	NA	No	No	TN	53	- - -	17	pT2	pN1	Ductal (INV)	3	3	0	NA	1	No	RO -	RP -	HER2 -	pT2	ND	ND	122	1	329.7	6.7	1001	ND	ND	ND	ND	371.2	16.9	ND	39.7	56.2	8	ND	1.6	ND	ND	91.4	449.3	ND
130_J	J	mastectomy	23	No	Yes	NA	Yes	No	LUMB	76	+ - -	20	pT1	pN1	Lobular (INV)	2	70	5	50	1	No	RO +	RP -	HER2 -	pT1c	ND	20.1	4085.2	7.5	4165.2	11.2	15290.8	ND	ND	ND	ND	45.1	ND	197	59.3	17.5	107.8	2.6	5.2	ND	ND	ND	1945.3	ND
131_J	J	tumorectomy	20	Yes	NA	NA	NA	No	LUMA	56	+ + -	22	pT2	pN1	Ductal (INV)	1	100	80	15	2	Yes	RO +	RP +	HER2 -	pT2	ND	ND	7628.8	7.4	4351.9	6.7	13984.1	ND	ND	0.6	ND	586.7	391.5	83	265.4	258.3	34.8	ND	5.3	ND	25.8	365.2	13676.7	50.4
132_J	J	mastectomy	19	Yes	No	NA	No	No	LUMA	42	+ - -	45	pT2	pN0	Ductal (INV)	3	80	0	15	0	No	RO +	RP -	HER2 -	pT2	ND	38.8	10000.5	76.1	7084.1	18.5	172619	ND	ND	ND	0.9	10680.4	60.7	225.1	825.7	293.8	231.7	ND	69.4	ND	25.8	203.8	10810.2	ND
133_J	J	tumorectomy	27	Yes	Yes	No	Yes	No	LUMHER2	89	+ + +	25	pT2	pN2	Ductal (INV)	2	100	60	40	8	No	RO +	RP +	HER2 +	pT2	ND	ND	1981.2	5.2	1627.9	ND	5314.5	ND	ND	ND	ND	65.3	18.5	ND	61.4	24.7	13.6	ND	2.4	ND	ND	36.3	1121.2	ND
134_J	J	mastectomy	26	Yes	NA	NA	No	No	LUMB	46	+ + -	25	pT2	pN1	Other (INV)	3	70	80	35	1	Yes	RO +	RP +	HER2 -	pT2	ND	29.8	525.3	ND	719.5	8.2	3057.9	ND	ND	ND	ND	459.9	ND	19.4	13	16.9	43.9	ND	1.7	ND	ND	25.3	419.9	ND
135_J	J	tumorectomy	20	Yes	Yes	No	Yes	No	LUMB	57	+ + -	20	pT1	pN0	Ductal (INV)	3	80	60	50	0	No	RO +	RP +	HER2 -	pT1c	ND	20.9	1093.7	3	3086.1	5.2	12960.8	ND	ND	ND	ND	367.9	ND	83.3	39.8	40.3	5.8	ND	3.9	ND	ND	10.5	1784.7	ND
136_J	J	mastectomy	28	No	Yes	NA	Yes	No	LUMA	83	+ + -	28	pT2	pN1	Ductal (INV)	2	90	100	12	1	Yes	RO +	RP +	HER2 -	pT2	24.9	73.4	1027.9	0.6	2108.3	ND	6496.2	ND	ND	ND	ND	84.6	ND	472.9	5.4	8.2	5	2.2	1.4	ND	ND	9.2	1945.5	ND
137_J	J	mastectomy	24	Yes	No	NA	NA	Yes	LUMB	45	+ + -	60	pT3	pN2	Ductal (INV)	3	100	45	60	8	Yes	RO +	RP +	HER2 -	pT3	ND	16.1	108.9	0.6	226	ND	427.6	ND	ND	ND	ND	135.8	ND	ND	12.4	9.4	13.6	ND	ND	ND	ND	32.4	68.4	ND
138_J	J	mastectomy	24	NA	NA	NA	NA	No	LUMA	45	+ + -	40	pT2	pN2	Ductal (INV)	3	90	80	10	6	Yes	RO +	RP +	HER2 -	pT2	ND	114.7	267.7	1.8	226.3	ND	695.3	ND	ND	ND	ND	240	ND	54.8	4.1	12.2	3.7	ND	ND	ND	ND	19.2	140.5	ND
139_J	J	mastectomy	25	Yes	Yes	NA	Yes	No	TN	81	- - -	35	pT2	pN0	Ductal (INV)	3	0	0	NA	0	No	RO -	RP -	HER2 -	pT2	ND	51.9	1509.5	3.3	4074.8	ND	11686.6	ND	ND	ND	ND	35.5	ND	20.9	31.5	18.9	365.3	ND	1	ND	ND	5.5	2988.1	ND
140_J	J	mastectomy	21	Yes	Yes	Yes	Yes	No	LUMA	66	+ + -	25	pT2	pN1	Ductal (INV)	2	100	60	10	2	Yes	RO +	RP +	HER2 -	pT2	ND	17	512.3	ND	410.2	17.1	1245.2	ND	ND	ND	ND	ND	ND	ND	ND	ND	8.5	ND	ND	ND	ND	ND	151.7	ND
141_J	J	tumorectomy	37	Yes	NA	NA	NA	No	LUMB	51	+ + -	25	pT2	pN2	Ductal (INV)	3	80	20	70	4	Yes	RO +	RP +	HER2 -	pT2	12.9	26.6	10000.5	66.3	3322.8	5.2	80962	ND	ND	ND	ND	483.3	19.4	75.2	296	35.4	2261	ND	11.3	ND	34.3	23	4945.3	ND
142_J	J	mastectomy	19	Yes	Yes	Yes	No	No	LUMA	55	+ + -	20	pT1	pN0	Ductal (INV)	3	90	20	15	0	Yes	RO +	RP +	HER2 -	pT1c	ND	25.2	1112.1	1.8	2454.3	3.6	7327.1	ND	ND	ND	ND	ND	ND	52.3	12.3	4	205.4	ND	ND	ND	ND	ND	1442.5	ND
143_J	J	mastectomy	18	Yes	Yes	No	No	Yes	LUMB	85	+ + -	19	pT1	pN1	Ductal (INV)	3	90	100	40	1	No	RO +	RP +	HER2 -	pT1c	ND	ND	4352.2	10.9	3663.4	9.7	23530.4	ND	ND	ND	ND	56.3	41.2	723	49	38.4	204.5	6.6	4.3	ND	ND	28.1	7353.8	ND
144_J	J	tumorectomy	27	Yes	NA	NA	No	No	LUMB	53	+ + -	28	pT2	pN1	Ductal (INV)	2	100	100	25	1	Yes	RO +	RP +	HER2 -	pT2	14.1	83.4	413.7	ND	380.1	ND	1983.1	ND	ND	ND	ND	ND	ND	15.2	ND	ND	18	ND	0.8	ND	ND	ND	148.5	ND
145_J	J	tumorectomy	29	Yes	Yes	Yes	NA	No	LUMA	63	+ + -	20	pT1	pN2	Ductal (INV)	3	95	40	5	5	Yes	RO +	RP +	HER2 -	pT1c	ND	16.1	5431	13.5	2344.1	5.2	13029	ND	ND	ND	ND	2111.2	35.8	22	116.6	44.7	60.4	ND	4.4	ND	ND	253.8	896.7	ND
146_J	J	mastectomy	32	Yes	Yes	NA	Yes	No	LUMA	56	+ - -	60	pT3	pN3	Lobular (INV)	2	75	0	10	11	No	RO +	RP -	HER2 -	pT3	ND	ND	207.1	2.1	657.8	ND	979.6	ND	ND	ND	ND	477	53.7	16.6	32.6	49.8	10.5	ND	1.4	ND	ND	148.9	338.2	ND
147_J	J	mastectomy	26	Yes	No	NA	Yes	No	TN	49	- - -	23	pT2	pN1	Ductal (INV)	3	0	0	NA	1	No	RO -	RP -	HER2 -	pT2	ND	ND	345.6	1.1	581.4	ND	1325.7	ND	ND	ND	ND	255	ND	15.9	14.7	23.9	11.5	ND	0.7	ND	ND	34	223.3	ND
148_J	J	mastectomy	24	Yes	No	NA	No	No	TN	37	- - -	30	pT2	pN0	Ductal (INV)	3	1	10	45	0	No	RO -	RP -	HER2 -	pT2	ND	128.5	10000.5	22.9	5184.1	3.6	119994	ND	ND	ND	ND	ND	ND	267	18.1	3.5	52.8	1.7	6.7	ND	31.7	ND	4530.4	ND
149_J	J	tumorectomy	30	Yes	No	NA	No	No	LUMB	49	+ - -	20	pT1	pN2	Ductal (INV)	3	70	1	70	4	Yes	RO +	RP -	HER2 -	pT1c	ND	39.9	110.9	ND	207.2	ND	624.1	ND	ND	ND	ND	30.6	ND	ND	7	4.5	53.1	ND	ND	ND	ND	9.2	114.9	ND
150_J	J	tumorectomy	25	Yes	NA	NA	Yes	No	LUMA	44	+ + -	15	pT1	pN0	Ductal (INV)	2	100	100	15	0	No	RO +	RP +	HER2 -	pT1c	ND	ND	362.3	2.7	370.3	ND	1162.7	ND	ND	ND	ND	272.7	ND	ND	33.3	24.7	4.9	ND	2.6	ND	ND	29.1	161	ND
151_J	J	tumorectomy	19	No	No	NA	No	No	LUMB	26	+ + -	20	pT1	pN1	Ductal (INV)	2	100	80	25	1	Yes	RO +	RP +	HER2 -	pT1c	ND	60.1	1267.6	1.5	3319	ND	4534.2	NA	ND	NA	ND	61	ND	132.3	8.8	23	8.8	1.2	NA	ND	182.9	5.3	772.9	ND
152_J	J	tumorectomy	24	Yes	Yes	Yes	NA	No	LUMHER2	60	+ + +	35	pT2	pN3	Lobular (INV)	3	100	80	25	10	Yes	RO +	RP +	HER2 +	pT2	ND	ND	2091.7	7.4	2445.6	ND	7906.1	ND	ND	1	ND	60.3	40	61.8	76.9	64.5	8.8	ND	3.3	ND	ND	65.3	1166.5	ND
153_J	J	mastectomy	28	Yes	Yes	No	No	No	TN	69	- - -	27	pT2	pN0	Other (INV)	3	0	4	70	0	No	RO -	RP -	HER2 -	pT2	ND	ND	1466.7	2.9	4611.7	ND	6862.5	ND	ND	ND	ND	261.9	99.2	50.9	52.8	87.3	14.3	ND	3.1	ND	ND	149.9	3581.5	27.9
154_J	J	mastectomy	20	Yes	No	NA	Yes	No	LUMA	48	+ + -	30	pT2	pN1	Lobular (INV)	2	80	90	10	2	No	RO +	RP +	HER2 -	pT2	ND	20.9	9786.5	2.6	3003.5	ND	111126	ND	ND	ND	ND	254.6	16.9	475.2	74.4	61.7	29.6	7.3	6.1	ND	67.4	12.9	2891.2	143.4
155_J	J	mastectomy	22	Yes	No	NA	NA	No	LUMB	37	+ + -	24	pT2	pN0	Ductal (INV)	3	50	10	80	0	Yes	RO +	RP +	HER2 -	pT2	ND	102.5	659.7	6.3	1053.1	ND	4768.9	ND	ND	ND	ND	119.5	ND	ND	12.6	8.2	497.4	ND	ND	ND	ND	11.4	421.8	ND
156_J	J	mastectomy	22	Yes	Yes	NA	Yes	No	LUMB	70	+ - -	30	pT2	pN1	Ductal (INV)	3	90	0	45	3	Yes	RO +	RP -	HER2 -	pT2	ND	ND	158.1	2.2	448.6	ND	1003.1	ND	ND	ND	ND	656.2	16.1	ND	29.3	41.3	51.7	ND	0.8	ND	ND	176	280.3	ND
157_J	J	tumorectomy	26	Yes	NA	NA	NA	No	LUMB	50	+ - -	43	pT2	pN2	Other (INV)	3	50	0	20	4	Yes	RO +	RP -	HER2 -	pT2	ND	70.4	9331.4	6.1	4399.5	ND	109346	ND	ND	ND	ND	26.3	ND	201.3	97.2	25.8	5.4	0.7	2.7	ND	ND	8.4	2713.4	ND
158_J	J	mastectomy	21	Yes	Yes	Yes	No	No	HER2	52	- - +	11	pT1	pN0	Ductal (INV)	3	0	0	80	0	No	RO -	RP -	HER2 +	pT1c	ND	98.3	4029.7	1.3	4987.5	6.5	21761	ND	ND	ND	ND	118.6	ND	61.1	30.4	22.7	7	1	1.5	ND	25.5	16.9	1565.4	ND
159_J	J	mastectomy	21	Yes	Yes	No	NA	No	TN	92	- - -	18	pT1	pN0	Ductal (INV)	3	0	0	26	0	No	RO -	RP -	HER2 -	pT1c	ND	18.4	49.3	ND	243.3	ND	273.9	ND	ND	ND	ND	644.2	ND	ND	5.5	8.6	10.3	ND	ND	ND	ND	23	98.6	ND
160_J	J	tumorectomy	26	Yes	Yes	No	Yes	No	LUMB	57	+ + -	20	pT1	pN0	Ductal (INV)	2	90	70	20	0	No	RO +	RP +	HER2 -	pT1c	ND	25.8	301.5	ND	282	3.8	708.2	ND	ND	ND	ND	ND	ND	ND	6.7	7.9	4.2	ND	ND	ND	ND	ND	131.9	ND
161_J	J	tumorectomy	22	Yes	NA	NA	Yes	No	LUMB	49	+ + -	20	pT1	pN0	Ductal (INV)	2	95	70	30	0	Yes	RO +	RP +	HER2 -	pT1c	ND	20.5	1316.1	2.2	9726.4	7.8	7038.7	ND	ND	ND	ND	446.4	32.3	179.8	34.6	50.3	19.1	ND	2.1	ND	25.5	63.8	1208.8	33.3
162_J	J	mastectomy	26	No	No	NA	Yes	No	LUMHER2	32	+ + +	25	pT2	pN0	Ductal (INV)	3	95	70	5	0	Yes	RO +	RP +	HER2 +	pT2	ND	21.2	584.5	1.7	2289.1	ND	4360.5	ND	ND	ND	ND	45.3	ND	ND	15.3	8.6	58.4	ND	ND	ND	ND	25.6	877.7	ND
163_J	J	tumorectomy	24	Yes	NA	NA	Yes	No	HER2	56	- - +	12	pT1	pN0	Other (INV)	3	0	0	20	0	Yes	RO -	RP -	HER2 +	pT1c	ND	31.4	539.7	ND	819.9	3.8	3204.1	ND	ND	ND	ND	113	ND	45.4	11.8	17.5	21.1	ND	0.9	ND	ND	15.8	355.9	ND
164_J	J	mastectomy	21	Yes	No	NA	Yes	No	LUMA	47	+ - -	30	pT2	pN1	Ductal (INV)	2	95	7	18	2	Yes	RO +	RP -	HER2 -	pT2	ND	16.9	3130.8	5.3	6198.4	7.8	10515.9	ND	ND	ND	ND	72.5	32.2	ND	50.8	57.8	593	ND	1.5	ND	ND	79.4	1802.8	ND
165_J	J	mastectomy	24	Yes	Yes	No	Yes	No	LUMA	76	+ + -	20	pT1	pN1	Ductal (INV)	2	100	70	10	1	NA	RO +	RP +	HER2 -	pT1c	ND	17.7	11.6	ND	296.2	ND	375.1	ND	ND	ND	ND	75.9	ND	ND	ND	3.8	13	ND	ND	ND	ND	7.4	65.8	ND
166_J	J	tumorectomy	21	Yes	NA	NA	NA	No	LUMB	39	+ + -	16	pT1	pN0	Lobular (INV)	2	100	100	30	0	No	RO +	RP +	HER2 -	pT1c	ND	ND	406.7	ND	1138.2	ND	1447.9	ND	ND	ND	ND	174.3	31	ND	28.8	34.8	46.1	ND	1.5	ND	ND	87.4	662.8	24.8
167_J	J	tumorectomy	26	Yes	Yes	NA	NA	No	LUMA	77	+ + -	40	pT2	pN0	Other (INV)	1	100	90	15	0	No	RO +	RP +	HER2 -	pT2	ND	ND	47.7	ND	175.4	ND	271.1	ND	ND	ND	ND	280.8	ND	ND	12	17.8	5.9	ND	ND	ND	ND	34.4	150.9	26.3
168_J	J	tumorectomy	28	Yes	NA	NA	NA	No	LUMB	43	+ + -	17	pT1	pN0	Ductal (INV)	3	100	60	60	0	No	RO +	RP +	HER2 -	pT1c	ND	ND	40.5	ND	212.2	15.6	193.2	ND	ND	ND	ND	9071.9	38	35.9	17.1	27.6	32.7	ND	0.9	ND	ND	541	16.6	ND
169_J	J	tumorectomy	23	Yes	Yes	No	No	No	TN	59	- - -	15	pT1	pN0	Ductal (INV)	3	0	0	90	0	No	RO -	RP -	HER2 -	pT1c	ND	29.6	10000.5	39	11433.6	15.6	73561.5	ND	ND	ND	ND	54.7	177.2	599	52.7	65	9.1	0.9	8	ND	25.5	46.5	9310.3	ND
170_J	J	mastectomy	22	Yes	Yes	Yes	NA	No	LUMHER2	75	+ + +	40	pT2	pN1	Ductal (INV)	3	80	80	40	1	Yes	RO +	RP +	HER2 +	pT2	ND	47.8	844.4	4.9	1424.2	ND	5029.7	ND	ND	ND	ND	ND	ND	ND	ND	ND	4.4	ND	ND	ND	ND	ND	300.1	ND
171_J	J	tumorectomy	18	Yes	Yes	NA	NA	No	LUMA	77	+ - -	12	pT1	pN0	Lobular (INV)	2	90	NA	15	0	No	RO +	RP -	HER2 -	pT1c	ND	165.9	4802.8	20.7	6038.5	ND	33165.6	ND	ND	ND	ND	282.4	ND	54	31.8	13.9	57.7	ND	4.2	ND	ND	60.5	1950.5	ND
172_J	J	tumorectomy	20	Yes	Yes	Yes	NA	No	LUMB	90	+ + -	15	pT1	pN0	Ductal (INV)	2	95	40	20	0	Yes	RO +	RP +	HER2 -	pT1c	ND	117.8	1830.6	2.1	3974.2	3.8	12166.4	ND	ND	ND	ND	42.6	ND	16.6	35.2	44.5	3.3	ND	0.7	ND	ND	66.1	1924.2	ND
173_J	J	tumorectomy	24	Yes	Yes	No	No	No	LUMB	64	+ - -	23	pT2	pN0	Ductal (INV)	2	95	2	20	0	No	RO +	RP -	HER2 -	pT2	ND	45.4	44.5	ND	125.5	ND	366	ND	ND	ND	ND	70.8	ND	ND	8.3	13.1	5.5	ND	ND	ND	ND	9	74.7	ND
174_J	J	NA	22	Yes	No	No	Yes	No	TN	40	- - -	22	pT2	pN0	Ductal (INV)	3	0	0	70	0	No	RO -	RP -	HER2 -	pT2	ND	30.8	41.3	ND	224.9	ND	592.5	ND	ND	ND	ND	57.8	ND	ND	3.6	6.9	10.3	ND	ND	ND	ND	ND	37.1	ND
175_J	J	mastectomy	31	No	Yes	NA	Yes	No	LUMA	68	+ + -	40	pT2	pN1	Ductal (INV)	2	100	60	5	2	Yes	RO +	RP +	HER2 -	pT2	5.4	200.9	997	ND	3931.9	6.5	6153.1	ND	ND	ND	0.6	213.2	ND	694	ND	ND	8	2.5	0.9	ND	364.7	6.1	977.6	ND
176_J	J	tumorectomy	18	No	Yes	Yes	NA	No	LUMB	75	+ - -	20	pT1	pN0	Ductal (INV)	3	100	0	20	0	No	RO +	RP -	HER2 -	pT1c	ND	36.6	10000.5	6.3	6007.5	6.5	53544.2	ND	ND	ND	ND	ND	ND	100.2	14.1	ND	6.3	1.1	ND	ND	ND	ND	1865.5	ND
177_J	J	tumorectomy	23	Yes	Yes	Yes	Yes	No	LUMB	67	+ + -	20	pT1	pN2	Ductal (INV)	2	100	35	30	4	Yes	RO +	RP +	HER2 -	pT1c	ND	24.6	44.5	ND	239.5	ND	1179.9	ND	ND	ND	ND	ND	ND	ND	ND	ND	5.2	ND	ND	ND	ND	ND	61.5	ND
178_J	J	tumorectomy	24	Yes	Yes	Yes	Yes	No	TN	54	- - -	18	pT1	pN0	Ductal (INV)	3	1	3	80	0	No	RO -	RP -	HER2 -	pT1c	ND	ND	124.1	ND	492.6	ND	1064.4	ND	ND	ND	ND	413.9	ND	ND	22.8	47.9	4.2	ND	0.8	ND	ND	71.3	445.4	ND
179_J	J	mastectomy	26	No	Yes	No	NA	No	LUMA	79	+ - -	65	pT3	pN3	Lobular (INV)	2	90	5	15	23	Yes	RO +	RP -	HER2 -	pT3	ND	27.7	5574.7	13.6	8982.4	21.9	83023.3	ND	ND	0.9	ND	33.5	ND	1307.5	175.4	98.7	89.1	10.2	3.3	ND	61.6	10	5416.4	ND
180_J	J	tumorectomy	31	Yes	No	NA	Yes	Yes	LUMA	59	+ + -	28	pT2	pN0	Ductal (INV)	2	NA	NA	8	0	No	RO +	RP +	HER2 -	pT2	ND	18.4	1004.4	ND	2170.8	ND	7539.3	ND	ND	ND	ND	ND	ND	ND	ND	ND	5.1	ND	ND	ND	ND	ND	1002.4	ND
181_J	J	tumorectomy	21	Yes	Yes	NA	Yes	No	LUMA	63	+ + -	20	pT1	pN0	Ductal (INV)	2	100	10	15	0	No	RO +	RP +	HER2 -	pT1c	ND	34.3	1110.7	ND	2169.2	ND	5611.1	ND	ND	ND	ND	58.8	ND	ND	5.2	3.8	19.3	ND	ND	ND	ND	7.2	1299.8	ND
182_J	J	tumorectomy	25	NA	NA	NA	NA	No	LUMB	47	+ + -	18	pT1	pN0	Lobular (INV)	2	70	70	25	0	No	RO +	RP +	HER2 -	pT1c	ND	ND	590.2	3.8	1366.5	5.2	2654.8	ND	ND	ND	ND	472.3	35.2	ND	46.1	89.9	19.5	ND	1.6	ND	ND	110.7	649.8	ND
183_J	J	tumorectomy	NA	Yes	Yes	NA	NA	No	LUMB	54	+ - -	25	pT2	pN0	Ductal (INV)	2	80	0	25	0	Yes	RO +	RP -	HER2 -	pT2	ND	46.7	6268.8	9.5	4805.9	7.8	24520.1	ND	ND	ND	ND	ND	ND	217	50.8	7.9	ND	1.2	1.6	ND	ND	ND	1462.8	ND
184_J	J	tumorectomy	25	Yes	No	NA	No	No	LUMB	50	+ + -	23	pT2	pN0	Ductal (INV)	3	90	100	50	0	Yes	RO +	RP +	HER2 -	pT2	ND	30.8	5218	33.3	6533.4	13.6	72865.2	ND	ND	ND	ND	ND	ND	391.6	78.1	16.8	685.5	1.3	3.3	ND	ND	7	3051	ND
185_J	J	tumorectomy	24	Yes	Yes	No	No	No	TN	64	- - -	20	pT1	pN0	Ductal (INV)	3	5	0	NA	0	No	RO -	RP -	HER2 -	pT1c	5.9	39.9	952.9	ND	2606.3	ND	20597.9	ND	ND	ND	ND	103.7	ND	43.5	8.9	ND	30	ND	1.3	ND	ND	ND	941.5	ND
186_J	J	mastectomy	16	No	Yes	No	Yes	No	LUMA	54	+ + -	14	pT1	pN0	Ductal (INV)	1	90	40	10	0	No	RO +	RP +	HER2 -	pT1c	ND	38.2	10000.5	18.7	11433.6	13	65217.1	ND	ND	ND	ND	ND	ND	1078.1	65.7	21.9	3.3	6	1.7	ND	37.9	14.6	4900.3	ND
187_J	J	mastectomy	29	Yes	Yes	No	NA	No	LUMB	78	+ + -	45	pT2	pN0	Ductal (INV)	3	90	80	65	0	No	RO +	RP +	HER2 -	pT2	ND	ND	218.6	0.9	563.9	ND	1422.4	ND	ND	ND	ND	252.5	ND	ND	24.5	41.3	14.7	ND	1.1	ND	ND	80.2	618.8	ND
188_J	J	tumorectomy	29	Yes	Yes	No	No	No	TN	77	- - -	35	pT2	pN1	Ductal (INV)	3	0	0	NA	2	Yes	RO -	RP -	HER2 -	pT2	ND	ND	212.2	1.4	1407.6	5.2	4385.8	ND	ND	ND	ND	668.9	70.2	16.6	75.6	105.3	19.2	ND	3.3	ND	17.6	339.6	1874.7	ND
189_J	J	tumorectomy	28	Yes	No	NA	NA	No	LUMB	48	+ + -	20	pT1	pN1	Ductal (INV)	1	15	90	50	1	No	RO +	RP +	HER2 -	pT1c	ND	39.9	230.7	1.1	176.1	ND	543.7	ND	ND	ND	ND	27.3	ND	ND	3.7	3.2	22.2	ND	ND	ND	ND	ND	122.7	ND
190_J	J	tumorectomy	19	No	No	NA	Yes	No	LUMA	45	+ + -	23	pT2	pN0	Ductal (INV)	2	90	20	10	0	No	RO +	RP +	HER2 -	pT2	ND	ND	2667.7	3	2660.1	8.3	3678.9	ND	ND	ND	ND	74	ND	ND	15.2	36.7	7	ND	2.3	ND	19.9	37.6	1930.6	ND
191_J	J	mastectomy	23	Yes	Yes	No	NA	No	LUMB	58	+ - -	80	pT3	pN2	Ductal (INV)	3	100	2	25	6	Yes	RO +	RP -	HER2 -	pT3	ND	22.1	1184.9	1	5873.1	6.5	6657.9	ND	ND	ND	ND	ND	ND	54.2	20.8	9.8	21.3	ND	NA	ND	ND	ND	1675.9	ND
192_J	J	mastectomy	26	No	Yes	No	NA	No	LUMA	58	+ - -	45	pT2	pN2	Ductal (INV)	3	90	5	5	5	Yes	RO +	RP -	HER2 -	pT2	ND	36.4	2597.3	0.8	1949.3	4.6	7344.7	ND	ND	ND	ND	ND	ND	ND	12.9	14.5	ND	ND	0.9	ND	ND	ND	730.2	ND
193_J	J	tumorectomy	31	Yes	Yes	NA	No	No	HER2	53	- - +	17	pT1	pN0	Ductal (INV)	2	0	0	30	0	No	RO -	RP -	HER2 +	pT1c	ND	31.8	550.5	8.1	289.8	ND	1651.8	ND	ND	ND	ND	ND	ND	ND	36.9	18.7	5.9	ND	8.9	ND	ND	ND	59.1	ND
194_J	J	tumorectomy	27	Yes	Yes	No	Yes	No	TN	44	- - -	17	pT1	pN0	Ductal (INV)	3	0	0	80	0	No	RO -	RP -	HER2 -	pT1c	ND	24.2	815	3.8	1089.8	ND	4514.1	ND	ND	ND	ND	134.7	51.5	28.4	42.6	51.9	15.9	0.6	2.7	ND	19.9	115.8	1292.9	ND
195_J	J	tumorectomy	23	Yes	No	NA	No	No	LUMA	43	+ + -	17	pT1	pN1	Ductal (INV)	2	80	75	15	1	No	RO +	RP +	HER2 -	pT1c	ND	58.7	10000.5	36.7	10096	6.5	41152.3	ND	ND	0.6	ND	98.9	50.6	93.4	264	47.4	29.8	ND	6	ND	ND	15.2	5520.6	ND
196_J	J	tumorectomy	32	Yes	Yes	No	NA	Yes	LUMB	74	+ + -	20	pT1	pN1	Ductal (INV)	2	85	95	20	1	No	RO +	RP +	HER2 -	pT1c	ND	19.9	628.3	ND	981.1	ND	2431.4	ND	ND	ND	ND	ND	ND	ND	13.3	15	34.4	ND	ND	ND	ND	20.1	390.5	ND
197_J	J	mastectomy	23	No	Yes	NA	No	No	LUMB	79	+ - -	40	pT2	pN2	Ductal (INV)	3	100	2	70	5	No	RO +	RP -	HER2 -	pT2	ND	ND	833.2	0.8	2311.2	ND	2583.5	ND	ND	ND	ND	21.8	ND	23.2	7.1	4.2	103.3	ND	ND	ND	ND	ND	668.2	ND
198_J	J	tumorectomy	22	No	Yes	No	Yes	No	LUMA	66	+ - -	30	pT2	pN0	Lobular (INV)	2	80	5	5	0	No	RO +	RP -	HER2 -	pT2	ND	50.7	9010.6	28.9	8509.2	6.5	30398.8	ND	ND	ND	ND	ND	54.8	30.3	107.8	43.4	447.1	ND	2.8	ND	ND	10.7	6217	ND
199_J	J	tumorectomy	27	Yes	Yes	No	No	No	LUMB	68	+ + -	20	pT1	pN0	Lobular (INV)	2	100	100	30	0	No	RO +	RP +	HER2 -	pT1c	ND	24.2	191.3	ND	546.2	6.5	1117.2	ND	ND	ND	ND	302.7	ND	ND	26.1	20.6	18.5	ND	0.7	ND	ND	34.9	213.7	ND
200_J	J	tumorectomy	19	Yes	No	NA	Yes	No	LUMB	47	+ + -	28	pT2	pN1	Ductal (INV)	2	90	90	20	1	Yes	RO +	RP +	HER2 -	pT2	ND	61.2	69.8	1.2	215.7	ND	686.8	ND	ND	ND	ND	ND	ND	ND	5	4.8	25	ND	ND	ND	ND	ND	59.1	ND
201_J	J	tumorectomy	25	No	NA	NA	Yes	No	LUMB	47	+ + -	28	pT2	pN1	Ductal (INV)	2	80	20	30	1	Yes	RO +	RP +	HER2 -	pT2	ND	65.6	158.6	ND	347.3	ND	905.4	ND	ND	ND	ND	ND	ND	ND	8.4	8.3	234.5	ND	ND	ND	ND	ND	88.8	ND
202_J	J	mastectomy	19	Yes	Yes	Yes	No	No	LUMA	65	+ + -	20	pT1	pN2	Ductal (INV)	1	100	100	3	6	Yes	RO +	RP +	HER2 -	pT1c	ND	62.6	7509.3	4.3	6659	11.7	25762.7	ND	ND	ND	ND	ND	ND	571.2	39	18	ND	3.2	3.6	ND	ND	ND	2765	ND
203_J	J	tumorectomy	26	Yes	No	NA	Yes	No	LUMA	44	+ + -	17	pT1	pN2	Ductal (INV)	2	100	100	15	4	Yes	RO +	RP +	HER2 -	pT1c	ND	29.3	28	ND	147.4	ND	233.2	ND	ND	ND	ND	143.2	ND	ND	ND	ND	17.2	ND	ND	ND	ND	ND	43.1	ND
204_J	J	mastectomy	37	Yes	Yes	NA	No	No	LUMA	45	+ + -	35	pT2	pN1	Ductal (INV)	3	100	100	5	1	Yes	RO +	RP +	HER2 -	pT2	ND	124.4	2837	1.2	1950.8	4.6	12833.2	ND	ND	ND	ND	ND	ND	ND	ND	ND	8.4	ND	ND	ND	ND	ND	1111.2	ND
205_J	J	tumorectomy	27	Yes	Yes	Yes	NA	No	LUMB	66	+ + -	15	pT1	pN1	Ductal (INV)	2	85	95	30	1	Yes	RO +	RP +	HER2 -	pT1c	ND	46.1	1363	4.6	2476.8	3.6	6409.3	ND	ND	ND	ND	31.6	19.2	42.3	52.7	17.5	ND	ND	1.5	ND	ND	11.2	715.4	ND
206_J	J	tumorectomy	24	Yes	Yes	NA	No	No	LUMB	79	+ + -	15	pT1	pN0	Ductal (INV)	3	100	100	80	0	Yes	RO +	RP +	HER2 -	pT1c	ND	25.9	34.1	ND	169.6	ND	434.9	ND	ND	ND	ND	137.3	ND	ND	12.2	29	12.4	ND	ND	ND	ND	24.3	71.9	ND
207_J	J	tumorectomy	19	Yes	Yes	No	No	No	LUMA	57	+ + -	17	pT1	pN0	Ductal (INV)	2	100	80	15	0	No	RO +	RP +	HER2 -	pT1c	ND	78.9	10000.5	7.6	6463.4	8.3	39450.5	ND	ND	ND	ND	ND	ND	63.3	26	5.7	5.1	ND	2.6	ND	ND	ND	1636	ND
208_J	J	tumorectomy	23	Yes	Yes	NA	No	No	LUMA	82	+ + -	24	pT2	pN2	Ductal (INV)	2	95	80	3	6	Yes	RO +	RP +	HER2 -	pT2	ND	29.6	74.3	ND	356.6	ND	483.5	ND	ND	ND	ND	56.8	ND	ND	9.2	10.2	71.4	ND	ND	ND	ND	24.4	164.9	ND
209_J	J	mastectomy	30	Yes	Yes	NA	No	No	LUMB	59	+ + -	35	pT2	pN2	Ductal (INV)	3	100	90	30	4	Yes	RO +	RP +	HER2 -	pT2	28.1	ND	10000.5	11.2	9281.5	18.3	114078	ND	ND	ND	ND	182.9	44.7	299.4	208.6	132.9	16.9	1.5	6.1	ND	90.4	66.1	8460.2	29.5
210_J	J	mastectomy	31	Yes	Yes	No	No	No	LUMA	90	+ + -	30	pT2	pN0	Ductal (INV)	1	100	90	8	0	No	RO +	RP +	HER2 -	pT2	ND	24.9	407.3	0.8	978.9	ND	2771.8	ND	ND	ND	ND	90	22.3	ND	24.7	21.6	ND	ND	1.4	ND	ND	42.5	559.8	ND
211_J	J	tumorectomy	20	Yes	Yes	No	No	No	LUMA	51	+ + -	13	pT1	pN0	Ductal (INV)	1	80	80	5	0	No	RO +	RP +	HER2 -	pT1c	ND	99.6	6858.3	8	5050.1	8.3	14120.4	ND	ND	ND	ND	ND	ND	653.9	22.8	3.2	6.7	3.6	2.6	ND	ND	ND	1096.1	ND
212_J	J	tumorectomy	25	Yes	Yes	Yes	No	No	LUMHER2	66	+ + +	20	pT1	pN1	Ductal (INV)	3	90	50	NA	1	Yes	RO +	RP +	HER2 +	pT1c	ND	18.3	711.1	1.9	1066.8	ND	3171.5	ND	ND	ND	ND	192	ND	ND	30.1	22.7	6.1	ND	0.8	ND	ND	26.3	1147.1	ND
213_J	J	tumorectomy	20	Yes	No	NA	No	No	LUMA	53	+ + -	11	pT1	pN0	Ductal (INV)	1	100	80	7	0	No	RO +	RP +	HER2 -	pT1c	3.6	45	10000.5	49.5	7802.3	6.5	19326.6	ND	ND	ND	ND	198.2	16	369.5	60.7	27.6	13.2	ND	1.7	ND	ND	6.5	1981.8	ND
214_J	J	tumorectomy	34	Yes	Yes	Yes	No	No	LUMA	62	+ + -	27	pT2	pN1	Ductal and Lobular (INV)	3	90	30	1	1	Yes	RO +	RP +	HER2 -	pT2	ND	28.9	26.8	ND	63.2	ND	297	ND	ND	ND	ND	22.9	ND	ND	6.1	3.2	6.4	ND	ND	ND	ND	ND	24.2	ND
215_J	J	tumorectomy	21	Yes	Yes	Yes	No	No	LUMB	62	+ + -	18	pT1	pN1	Lobular (INV)	3	100	60	20	2	No	RO +	RP +	HER2 -	pT1c	ND	24.2	10000.5	9	8538.7	8.3	47457.2	ND	ND	ND	ND	25.8	56.7	392.8	212.5	38.8	199.7	ND	7.3	ND	ND	8.1	6644.9	ND
216_J	J	tumorectomy	26	Yes	Yes	NA	Yes	No	LUMB	72	+ + -	16	pT1	pN0	Ductal (INV)	2	100	10	30	0	No	RO +	RP +	HER2 -	pT1c	ND	ND	302.2	1.2	757.1	ND	2195.9	ND	ND	ND	ND	41.4	ND	ND	32.2	18.9	4.2	ND	0.8	ND	ND	17.8	275.2	ND
217_J	J	tumorectomy	27	Yes	Yes	No	No	No	LUMA	58	+ + -	22	pT4	pN1	Ductal (INV)	3	100	100	18	2	Yes	RO +	RP +	HER2 -	pT4b	ND	58.7	6784.3	6.6	5121.9	10	25434.2	ND	ND	ND	ND	1023.5	89.9	330.5	103.8	61.6	20.1	ND	4.9	ND	ND	134.3	6438.4	ND
218_J	J	tumorectomy	24	Yes	Yes	Yes	No	No	LUMB	59	+ - -	13	pT1	pN1	Ductal (INV)	2	70	5	25	2	Yes	RO +	RP -	HER2 -	pT1c	ND	152.6	3808.6	58	2057.8	19.9	15686.8	ND	ND	ND	ND	22.3	ND	863.8	43.9	26.9	20.3	0.8	6.1	ND	275.9	ND	1542.1	ND
219_J	J	mastectomy	25	Yes	Yes	NA	No	No	LUMB	79	+ + -	52	pT3	pN0	Lobular (INV)	3	100	30	30	0	No	RO +	RP +	HER2 -	pT3	ND	103.9	10000.5	22.6	9956.7	20.2	65743.2	ND	ND	ND	1.3	ND	ND	808.5	110.1	26.4	4.1	5.3	3.4	ND	ND	ND	7383.2	ND
220_J	J	tumorectomy	26	Yes	No	NA	No	No	LUMB	47	+ + -	30	pT2	pN1	Ductal (INV)	3	90	90	40	3	Yes	RO +	RP +	HER2 -	pT2	ND	ND	116.6	1.4	536.8	6.6	1043.1	ND	ND	ND	ND	2062	22.4	ND	22.1	37.2	21.6	ND	1	ND	ND	185.5	86.7	ND
221_J	J	tumorectomy	21	Yes	Yes	Yes	Yes	No	TN	68	- - -	18	pT1	pN0	Ductal (INV)	3	5	5	60	0	No	RO -	RP -	HER2 -	pT1c	ND	20.2	454.3	1.3	1073.8	6.6	3086.3	ND	ND	ND	ND	1553.1	25.6	22.5	64.1	61	19.7	ND	1.7	ND	ND	309.8	571.4	ND
222_J	J	tumorectomy	21	Yes	Yes	No	Yes	No	LUMB	56	+ - -	25	pT2	pN1	Ductal (INV)	3	80	1	25	1	Yes	RO +	RP -	HER2 -	pT2	ND	116	1575.6	10.4	690.7	21.5	4229.2	ND	ND	ND	0.9	150.1	ND	408.4	4	ND	20.9	3.2	1.3	ND	144.5	ND	573.2	ND
223_J	J	tumorectomy	25	Yes	Yes	No	No	No	LUMB	50	+ + -	25	pT2	pN0	Ductal (INV)	3	NA	20	25	0	Yes	RO +	RP +	HER2 -	pT2	ND	ND	139.4	0.6	731.7	5.4	1255.5	ND	ND	ND	ND	205.5	ND	ND	23.7	32.1	15.6	ND	0.8	ND	ND	41.9	187.4	ND
224_J	J	tumorectomy	21	Yes	No	NA	No	No	LUMB	52	+ - -	33	pT2	pN2	Ductal (INV)	3	100	0	30	5	Yes	RO +	RP -	HER2 -	pT2	ND	16.4	10000.5	13	11433.6	10.2	24719.5	ND	ND	ND	ND	639.3	148.1	236.6	113.8	96.7	24.9	0.6	4.1	ND	ND	290.1	4838.3	ND
225_J	J	mastectomy	33	Yes	Yes	No	Yes	No	LUMB	75	+ + -	18	pT1	pN2	Ductal (INV)	3	90	15	35	5	Yes	RO +	RP +	HER2 -	pT1c	ND	ND	3695	2.8	6295.8	5.4	16413.9	ND	ND	ND	ND	423	21.7	140.1	79.7	44.2	15.3	ND	1.9	ND	ND	33.7	2452.9	ND
226_J	J	mastectomy	31	Yes	Yes	Yes	Yes	No	LUMA	60	+ - -	50	pT2	pN1	Lobular (INV)	2	90	1	5	1	No	RO +	RP -	HER2 -	pT2	ND	17.4	3214.9	0.7	3325.9	5.4	8521.7	ND	ND	ND	ND	ND	ND	49.6	28.5	19.7	3.7	ND	1	ND	ND	ND	1183.1	ND
227_J	J	mastectomy	19	Yes	No	NA	Yes	No	LUMB	40	+ - -	50	pT2	pN1	Ductal (INV)	3	60	5	50	1	Yes	RO +	RP -	HER2 -	pT2	ND	ND	401.2	ND	1252.1	11.5	1350.3	ND	ND	0.6	ND	18.1	ND	ND	6.6	11.9	ND	ND	ND	ND	ND	ND	514.3	ND
228_J	J	mastectomy	22	Yes	Yes	Yes	No	No	LUMB	81	+ - -	30	pT2	pN1	Ductal (INV)	2	100	1	30	1	Yes	RO +	RP -	HER2 -	pT2	ND	89.8	10000.5	14.5	11433.6	17.7	51074.2	NA	ND	NA	0.9	110.2	102.2	1070.6	NA	234.4	165.9	6.9	NA	ND	NA	336.5	11854	ND
229_J	J	mastectomy	28	Yes	Yes	NA	Yes	No	LUMA	82	+ + -	50	pT2	pN1	Ductal (INV)	2	90	90	2	2	No	RO +	RP +	HER2 -	pT2	ND	2317.5	5931.1	11.3	2809.9	169.3	19853	ND	4.3	ND	2.1	ND	79.7	9272.1	8.5	19	28.3	10.4	40.6	ND	70.4	12.1	3615.4	ND
230_J	J	mastectomy	23	Yes	No	NA	No	No	LUMA	51	+ + -	17	pT1	pN1	Lobular (INV)	2	100	100	5	1	No	RO +	RP +	HER2 -	pT1c	ND	59.1	1704.6	1.9	3440.2	4.3	5816.9	ND	ND	ND	ND	ND	ND	47	12.9	5.5	74	ND	ND	ND	ND	ND	1238.9	ND
231_J	J	tumorectomy	21	Yes	No	NA	No	Yes	TN	38	- - -	18	pT1	pN0	Ductal (INV)	3	3	1	70	0	No	RO -	RP -	HER2 -	pT1c	ND	55.6	1133.4	2.2	1354	6.6	3224.3	ND	ND	ND	ND	4584.8	28.7	429.6	30.4	34.8	130.4	0.7	3.7	ND	22.3	80.8	1277.6	ND
232_J	J	mastectomy	24	Yes	No	NA	Yes	No	HER2	36	- - +	67	pT3	pN1	Ductal (INV)	3	0	0	40	3	Yes	RO -	RP -	HER2 +	pT3	ND	30.8	3951.9	2.6	5284.1	5.4	5253.7	ND	ND	ND	ND	ND	ND	122.8	18.7	10.6	6	0.6	ND	ND	ND	ND	3119.1	ND
233_J	J	tumorectomy	22	Yes	Yes	Yes	Yes	No	LUMA	74	+ + -	16	pT1	pN0	Lobular (INV)	2	90	90	7	0	No	RO +	RP +	HER2 -	pT1c	ND	105.9	3941.9	5	7540.6	9	9903.3	ND	ND	ND	0.7	ND	ND	483.3	10	4.5	52.4	2.2	ND	ND	ND	ND	5048.2	ND
234_J	J	mastectomy	35	Yes	No	NA	No	Yes	LUMHER2	33	+ + +	20	pT1	pN1	Ductal (INV)	3	80	100	50	1	No	RO +	RP +	HER2 +	pT1c	ND	ND	4272.4	2.8	9688.1	10.2	9579.3	ND	ND	ND	ND	257.5	79.3	61.3	65.2	58.9	20.6	0.9	2.3	ND	ND	103	3320.1	ND
235_J	J	mastectomy	41	Yes	Yes	NA	No	No	LUMB	59	+ + -	32	pT2	pN3	Ductal (INV)	2	90	70	25	12	Yes	RO +	RP +	HER2 -	pT2	ND	ND	10000.5	434	11433.6	12.7	27980.6	ND	ND	ND	ND	3081.5	24.2	15.1	1592.9	530.3	280.1	ND	70.6	ND	ND	2037	4354.3	ND
236_J	J	tumorectomy	24	Yes	Yes	Yes	No	No	LUMA	66	+ + -	35	pT2	pN1	Ductal (INV)	3	100	15	18	3	Yes	RO +	RP +	HER2 -	pT2	ND	ND	5301.5	22.5	3779.7	6.6	11892.6	ND	ND	ND	ND	1990.6	41.2	ND	200.9	175.2	48.7	ND	5	ND	ND	1217	872.6	ND
237_J	J	tumorectomy	23	No	No	NA	Yes	No	LUMA	43	+ + -	22	pT2	pN0	Ductal (INV)	2	100	80	15	0	No	RO +	RP +	HER2 -	pT2	ND	19.3	169.8	ND	617.2	ND	989.9	ND	ND	ND	ND	38.3	ND	16.6	ND	ND	5.7	ND	ND	ND	ND	5.8	94.1	ND
238_J	J	tumorectomy	26	Yes	No	NA	No	No	LUMA	43	+ + -	33	pT2	pN2	Lobular (INV)	2	90	90	15	4	Yes	RO +	RP +	HER2 -	pT2	ND	ND	10000.5	216.2	11433.6	12.7	122143	ND	ND	ND	ND	10680.4	97.2	65	1518.5	682.1	258.6	ND	43.2	ND	ND	592.2	11093.5	ND
239_J	J	mastectomy	25	Yes	Yes	NA	NA	No	LUMB	65	+ - -	20	pT1	pN0	Ductal (INV)	2	95	1	30	0	No	RO +	RP -	HER2 -	pT1c	ND	48.4	10000.5	810	9584.5	34.5	211808	ND	ND	ND	0.6	4513.3	39.4	ND	2049.4	763.3	505.3	ND	149.9	ND	ND	1703	3790.6	ND
240_J	J	mastectomy	23	Yes	No	NA	Yes	No	LUMB	47	+ + -	22	pT2	pN1	Ductal (INV)	2	80	70	20	2	No	RO +	RP +	HER2 -	pT2	ND	16.4	403.5	2	1058.5	ND	2118.3	ND	ND	ND	ND	332.3	ND	ND	11.4	17.6	29.6	ND	ND	ND	ND	82.9	224.7	ND
241_J	J	tumorectomy	24	Yes	No	NA	Yes	No	TN	47	- - -	22	pT2	pN1	Ductal (INV)	2	0	0	NA	1	No	RO -	RP -	HER2 -	pT2	ND	15.9	4062.9	11	7556.8	3.1	11892.6	ND	ND	ND	ND	24.6	ND	413	38.8	17.7	10.1	2.2	2.6	ND	ND	24.6	2467.5	ND
242_J	J	tumorectomy	22	Yes	No	NA	Yes	No	LUMA	45	+ + -	20	pT1	pN0	Ductal (INV)	2	95	95	5	0	No	RO +	RP +	HER2 -	pT1c	ND	60.5	3292	8.3	6785.9	4.3	10418.8	ND	ND	ND	ND	553.1	32.7	ND	44.7	15	55.4	ND	2.2	ND	ND	40.5	1301.4	ND
243_J	J	tumorectomy	24	Yes	Yes	NA	Yes	No	TN	63	- - -	8	pT1	pN0	Ductal (INV)	2	0	0	40	0	No	RO -	RP -	HER2 -	pT1b	ND	60.2	1709.5	0.9	1489.9	4.3	3737.3	ND	ND	ND	ND	160.8	42.5	87.6	27.1	33.4	5.2	ND	ND	ND	ND	18.4	960.6	ND
244_J	J	mastectomy	22	Yes	Yes	Yes	Yes	No	LUMA	64	+ + -	33	pT2	pN1	Lobular (INV)	2	100	50	2	2	No	RO +	RP +	HER2 -	pT2	ND	47.8	1970.1	0.7	2133.5	4.3	4822.4	ND	ND	ND	ND	ND	ND	68.5	4.1	ND	91.8	ND	ND	ND	ND	ND	523.2	ND
245_J	J	mastectomy	26	Yes	NA	NA	Yes	No	HER2	44	- - +	20	pT1	pN1	Ductal (INV)	3	1	0	50	1	Yes	RO -	RP -	HER2 +	pT1c	ND	ND	71.6	ND	120.1	3.1	119.6	ND	ND	ND	ND	28	ND	ND	5.4	10.4	8	ND	ND	ND	ND	7.9	20.5	ND
246_J	J	mastectomy	28	Yes	No	NA	Yes	No	LUMA	50	+ + -	20	pT1	pN1	Ductal (INV)	2	90	80	15	2	Yes	RO +	RP +	HER2 -	pT1c	ND	ND	185.1	0.8	635.5	3.1	2340.5	ND	ND	ND	ND	334.4	20.7	27.6	28.7	53	26.1	ND	0.9	ND	ND	140.9	413.3	ND
247_J	J	mastectomy	24	Yes	Yes	No	No	No	TN	65	- - -	26	pT2	pN0	Ductal (INV)	3	0	0	60	0	No	RO -	RP -	HER2 -	pT2	ND	37	1733.6	2.8	4954.1	5.4	5899.9	ND	ND	ND	ND	241.8	31	ND	59.9	64.4	107.3	ND	2.1	ND	37.9	111.8	3869.2	54
248_J	J	tumorectomy	36	Yes	Yes	No	No	No	LUMB	65	+ + -	20	pT1	pN0	Ductal (INV)	3	100	30	20	0	Yes	RO +	RP +	HER2 -	pT1c	15.3	55.9	10000.5	10.8	11433.6	24.1	109103	ND	ND	ND	ND	348.1	119.7	80.6	369.5	263.9	3398.3	ND	40.7	ND	33.7	272.1	11781.3	ND
249_J	J	mastectomy	25	Yes	No	NA	Yes	No	LUMA	34	+ - -	7	pT1	pN1	Ductal (INV)	2	100	0	10	1	No	RO +	RP -	HER2 -	pT1b	ND	ND	2465	1.9	4604.7	6.6	8094.4	ND	ND	1.1	ND	1627.4	ND	74.1	129.6	140	62.1	ND	4.7	ND	ND	163.3	859.8	36.2
250_J	J	mastectomy	24	Yes	No	NA	No	No	LUMB	55	+ + -	18	pT1	pN0	Ductal (INV)	3	90	90	25	0	Yes	RO +	RP +	HER2 -	pT1c	3.4	22	10000.5	46.4	11433.6	17.7	126414	ND	ND	ND	ND	179.9	66.2	194.5	115.1	55.6	546.5	1.7	6.1	ND	ND	102.4	12345.4	ND
251_J	J	mastectomy	27	Yes	No	NA	No	No	LUMB	38	+ + -	70	pT3	pN1	Ductal (INV)	3	100	10	65	1	Yes	RO +	RP +	HER2 -	pT3	ND	36.3	3201.1	4.4	7178.1	4.3	14663.7	ND	ND	ND	ND	ND	ND	40	26.9	11.1	195.6	ND	1.3	ND	33.7	ND	2667.1	ND
252_J	J	mastectomy	19	Yes	No	NA	No	No	LUMA	47	+ + -	15	pT1	pN0	Ductal (INV)	1	90	60	10	0	No	RO +	RP +	HER2 -	pT1c	ND	48.7	592.6	ND	1675	7.8	2854.3	ND	ND	ND	ND	550.2	ND	143.1	9.5	19.8	67.6	2.1	0.9	ND	ND	105.8	588.4	ND
253_J	J	tumorectomy	28	Yes	Yes	No	No	Yes	TN	61	- - -	23	pT2	pN0	Other (INV)	3	0	0	NA	0	No	RO -	RP -	HER2 -	pT2	ND	38.3	10000.5	29.2	10052.1	28	58302.5	ND	ND	ND	ND	2217.4	174.7	450.7	286.8	343.4	102.2	ND	11.7	ND	41.8	729.3	23072.3	ND
254_J	J	tumorectomy	22	Yes	No	NA	No	No	TN	43	- - -	15	pT1	pN1	Ductal (INV)	3	0	0	NA	1	Yes	RO -	RP -	HER2 -	pT1c	ND	41.4	1164.6	3.4	1461.1	4.3	3546.6	ND	ND	ND	ND	83.7	ND	ND	22.7	25.9	22.8	ND	2.2	ND	ND	47.9	3282.5	ND
255_J	J	mastectomy	25	Yes	Yes	No	No	No	LUMB	83	+ + -	40	pT2	pN0	Lobular (INV)	3	90	25	25	0	No	RO +	RP +	HER2 -	pT2	ND	26.2	10000.5	22.3	11433.6	6.6	56392.8	ND	ND	ND	ND	ND	ND	24.5	87.2	29.4	28	ND	10	ND	ND	ND	6237.8	ND
256_J	J	tumorectomy	22	Yes	No	NA	Yes	No	LUMA	42	+ + -	13	pT1	pN0	Lobular (INV)	2	50	35	15	0	No	RO +	RP +	HER2 -	pT1c	ND	67.1	10000.5	2.4	5106.4	10.2	18533.9	ND	ND	ND	ND	457.7	49.2	38.8	85.4	52.2	60.7	ND	2.7	ND	ND	144.8	4425.5	ND
257_J	J	tumorectomy	29	Yes	Yes	Yes	No	No	LUMB	68	+ + -	25	pT1	pN0	Ductal (INV)	2	90	70	25	0	No	RO +	RP +	HER2 -	pT1b	ND	25.8	189.9	0.6	129.3	ND	1043.5	ND	ND	ND	ND	160.7	ND	ND	8.2	8.8	12.7	ND	ND	ND	ND	24.2	47.4	ND
258_J	J	tumorectomy	30	Yes	No	NA	Yes	No	LUMA	49	+ + -	20	pT1	pN0	Other (INV)	1	90	90	5	0	No	RO +	RP +	HER2 -	pT1c	ND	ND	220	3	292.5	4.3	1580.6	ND	ND	ND	ND	1029.5	ND	ND	33.2	30	30.9	ND	1.6	ND	ND	99.9	121.9	39
259_J	J	mastectomy	37	Yes	Yes	NA	No	No	LUMA	71	+ + -	55	pT3	pN3	Lobular (INV)	2	95	95	10	14	No	RO +	RP +	HER2 -	pT3	ND	ND	6397.4	10.6	6418.4	11.5	20303.9	ND	ND	ND	ND	1555.4	48.6	26	136.5	75.4	168.7	ND	4.2	ND	ND	348.7	3884.8	ND
260_J	J	tumorectomy	29	Yes	Yes	No	Yes	No	LUMA	70	+ + -	20	pT1	pN0	Other (INV)	2	100	60	10	0	No	RO +	RP +	HER2 -	pT1c	ND	ND	6646.2	4.1	6882	6.6	27560.6	ND	ND	ND	ND	39.8	ND	149.4	56	21.5	18.8	ND	3.6	ND	ND	8.4	5693.2	ND
261_J	J	tumorectomy	22	Yes	Yes	Yes	No	Yes	LUMB	56	+ + -	15	pT1	pN1	Lobular (INV)	2	90	75	30	1	No	RO +	RP +	HER2 -	pT1c	ND	16.9	10000.5	42.3	11433.6	7.8	61004.8	ND	ND	ND	ND	3026.4	33.8	68.9	177.9	67.9	64.4	ND	9.4	ND	ND	212.1	5105	ND
262_J	J	tumorectomy	21	No	No	NA	No	No	LUMA	47	+ + -	20	pT1	pN2	Ductal (INV)	2	100	100	5	4	No	RO +	RP +	HER2 -	pT1c	ND	49.3	756.2	ND	756.6	3.1	5813.2	ND	ND	ND	ND	ND	ND	ND	7.8	3.4	9.9	ND	ND	ND	ND	ND	254.7	ND
263_J	J	mastectomy	24	Yes	Yes	Yes	No	No	LUMB	78	+ + -	18	pT1	pN1	Ductal (INV)	2	100	90	20	1	Yes	RO +	RP +	HER2 -	pT1c	ND	187.2	10000.5	12.6	11433.6	7.8	163308	ND	ND	ND	ND	20.9	ND	112.2	64.3	66.5	11.5	2	15.7	ND	24.3	15	9116.5	ND
264_J	J	mastectomy	22	Yes	Yes	Yes	No	Yes	LUMB	74	+ + -	20	pT1	pN0	Ductal (INV)	3	98	95	25	0	No	RO +	RP +	HER2 -	pT1c	ND	18.8	7565.4	1.3	11428.5	7.8	30015.6	ND	ND	ND	ND	630.7	ND	120.4	89.6	20.2	93.6	1.7	4.8	ND	ND	59.2	2577.2	ND
265_J	J	tumorectomy	25	Yes	No	NA	No	No	LUMA	54	+ + -	20	pT1	pN0	Ductal (INV)	2	100	20	10	0	No	RO +	RP +	HER2 -	pT1c	ND	93.1	187.1	ND	1587	ND	3489.4	ND	ND	ND	ND	ND	21.6	ND	11.9	ND	65.5	ND	ND	ND	ND	ND	834	31.7
266_J	J	mastectomy	32	Yes	Yes	No	Yes	No	LUMA	85	+ + -	15	pT1	pN1	Lobular (INV)	2	100	100	2	1	No	RO +	RP +	HER2 -	pT1c	ND	ND	1854.9	5.5	3588	6.6	7831.3	ND	ND	ND	ND	764.4	42.4	ND	80.3	64.5	141.8	ND	3.6	ND	ND	444.5	1197.7	ND
267_J	J	tumorectomy	32	Yes	No	NA	Yes	No	LUMB	54	+ + -	15	pT1	pN0	Ductal (INV)	3	98	20	45	0	No	RO +	RP +	HER2 -	pT1c	ND	ND	149.2	ND	269.7	ND	948.8	ND	ND	ND	ND	232.1	ND	ND	8	6.7	5.2	ND	ND	ND	ND	36.7	118.8	ND
268_J	J	mastectomy	23	Yes	Yes	No	No	No	LUMB	62	+ + -	30	pT2	pN0	Ductal (INV)	2	80	40	20	0	No	RO +	RP +	HER2 -	pT2	ND	24.9	7192.2	9	11433.6	9	33729.7	ND	ND	ND	ND	358.5	ND	64.6	90.7	51.3	437.8	ND	4.2	ND	ND	33.5	4435.5	ND
269_J	J	mastectomy	20	Yes	Yes	Yes	No	No	LUMB	79	+ - -	15	pT1	pN1	Ductal (INV)	2	90	1	20	1	No	RO +	RP -	HER2 -	pT1c	ND	ND	10000.5	39.7	11433.6	9	131807	ND	ND	ND	ND	5389.4	147.3	157.3	355.3	260.4	83.5	ND	17.1	ND	ND	766	15738.1	51.7
270_J	J	mastectomy	29	No	Yes	NA	No	No	TN	89	- - -	40	pT2	pN2	Ductal (INV)	2	0	0	8	4	No	RO -	RP -	HER2 -	pT2	ND	22	10000.5	21.4	9632.4	8.4	43749.9	ND	ND	ND	ND	2747.5	48.6	32.5	269.2	141.4	127.5	ND	6.9	ND	ND	891.9	5686.5	ND
271_J	J	tumorectomy	23	Yes	Yes	NA	NA	No	LUMB	59	+ - -	32	pT2	pN1	Ductal (INV)	3	80	0	40	1	Yes	RO +	RP -	HER2 -	pT2	ND	18.8	10000.5	4.8	11433.6	24.1	146964	ND	ND	ND	ND	10680.4	212.2	310.3	91.1	98.6	206.3	ND	10.5	ND	132	472.4	10625.6	ND
272_J	J	mastectomy	21	Yes	No	NA	No	No	LUMB	50	+ + -	26	pT2	pN1	Ductal (INV)	3	100	100	70	3	Yes	RO +	RP +	HER2 -	pT2	ND	ND	10000.5	29.7	11433.6	23	140916	ND	ND	ND	ND	390.3	26.3	215.7	1074.8	370.1	48.3	ND	23.9	ND	17.8	126.8	5299.6	ND
273_J	J	mastectomy	19	Yes	No	NA	No	No	LUMA	44	+ + -	12	pT1	pN1	Ductal (INV)	1	50	90	15	1	No	RO +	RP +	HER2 -	pT1c	7	17.5	6780	9.5	9071.4	6.6	25469.9	ND	ND	ND	ND	159.3	ND	63.6	65.9	19.5	40.2	ND	2.2	ND	ND	ND	1718.3	ND
274_J	J	tumorectomy	30	Yes	Yes	Yes	No	No	LUMB	67	+ + -	17	pT1	pN0	Ductal (INV)	3	90	60	25	0	Yes	RO +	RP +	HER2 -	pT1c	1777.7	75.1	9962.1	8	7561.4	8.7	75690.8	ND	ND	ND	ND	47.7	ND	35.4	53.3	4.8	3.5	ND	2.5	ND	41.1	ND	2091	ND
275_J	J	tumorectomy	22	Yes	Yes	Yes	Yes	No	LUMA	66	+ - -	17	pT1	pN0	Ductal (INV)	1	100	0	3	0	No	RO +	RP -	HER2 -	pT1c	ND	86.4	107.4	ND	112	ND	720.9	ND	ND	ND	ND	ND	ND	ND	ND	ND	12.5	ND	ND	ND	ND	ND	8.7	ND
276_J	J	mastectomy	26	Yes	Yes	Yes	No	No	LUMHER2	72	+ - +	37	pT2	pN2	Ductal (INV)	3	100	1	NA	8	No	RO +	RP -	HER2 +	pT2	10.7	ND	10000.5	4.2	3695.1	2.3	32791.7	ND	ND	ND	ND	ND	ND	ND	38.7	8.8	5.8	ND	ND	ND	ND	ND	1097.7	ND
277_J	J	mastectomy	24	Yes	Yes	No	Yes	No	LUMA	60	+ + -	40	pT2	pN2	Lobular (INV)	2	40	40	15	8	No	RO +	RP +	HER2 -	pT2	ND	31.1	1717.9	ND	1530.5	2.3	6134.8	ND	ND	ND	ND	271.4	ND	ND	8.1	10.7	25	ND	ND	ND	ND	19.2	404.9	ND
278_J	J	mastectomy	28	Yes	No	NA	No	No	LUMHER2	51	+ - +	20	pT1	pN1	Ductal (INV)	3	80	3	20	3	Yes	RO +	RP -	HER2 +	pT1c	ND	58.1	921.8	ND	1676.8	ND	3062.2	ND	ND	ND	ND	48.4	ND	ND	6.6	3.9	45.5	ND	ND	ND	ND	5.5	899.9	ND
279_J	J	tumorectomy	21	Yes	No	NA	No	No	LUMB	29	+ - -	25	pT2	pN0	Other (INV)	3	10	1	80	0	No	RO +	RP -	HER2 -	pT2	ND	ND	2447.8	ND	3026	24.3	8750.7	ND	ND	ND	ND	ND	ND	151.4	32.3	86.4	3.5	ND	ND	ND	ND	ND	3460.9	ND
280_J	J	tumorectomy	27	Yes	Yes	No	Yes	No	LUMB	57	+ + -	25	pT2	pN1	Other (INV)	3	100	20	25	2	No	RO +	RP +	HER2 -	pT2	ND	19.4	184.9	ND	1078.5	2.3	2089.7	ND	ND	ND	ND	54.5	ND	22.8	25	17.7	ND	ND	ND	ND	ND	7.2	822.8	ND
281_J	J	tumorectomy	26	Yes	Yes	Yes	Yes	No	LUMB	64	+ + -	17	pT1	pN0	Ductal (INV)	2	100	80	30	0	Yes	RO +	RP +	HER2 -	pT1c	ND	ND	378.1	ND	599.1	21.7	2588.2	ND	ND	ND	ND	4399.9	39.2	ND	84.3	97.6	51.3	ND	2.2	ND	ND	675.4	264.7	ND
282_J	J	tumorectomy	29	Yes	Yes	Yes	No	No	LUMB	59	+ + -	19	pT1	pN0	Other (INV)	3	100	100	22	0	No	RO +	RP +	HER2 -	pT1c	ND	18.5	501.8	4.3	650.4	ND	4529.9	ND	ND	ND	ND	ND	ND	ND	58.7	23	3.7	ND	1.3	ND	ND	8.8	71.8	ND
283_J	J	tumorectomy	34	Yes	Yes	NA	Yes	Yes	LUMA	80	+ + -	19	pT1	pN1	Ductal (INV)	2	100	100	17	1	No	RO +	RP +	HER2 -	pT1c	ND	21.3	7545.2	12.2	7051.1	2.3	55539.3	ND	ND	ND	ND	40.2	ND	ND	152.7	13.3	6.5	ND	4.7	ND	ND	ND	1408.5	ND
284_J	J	mastectomy	28	Yes	Yes	NA	Yes	No	TN	92	- - -	28	pT2	pN3	Other (INV)	3	0	0	45	17	Yes	RO -	RP -	HER2 -	pT2	ND	ND	10000.5	317.5	7798.3	22.3	145622	ND	ND	ND	ND	4829.2	59	ND	1126.8	364.6	245.4	ND	85.9	ND	17.8	796.9	4094.3	ND
285_J	J	mastectomy	25	NA	Yes	Yes	No	No	LUMB	88	+ + -	23	pT2	pN0	Ductal (INV)	2	100	70	25	0	No	RO +	RP +	HER2 -	pT2	ND	50.4	9185.7	29.8	6858.4	13.5	24841.9	ND	ND	ND	ND	50.8	ND	264.5	175.2	64.3	74.9	2.7	6.6	ND	ND	ND	1950	ND
286_J	J	mastectomy	34	Yes	Yes	Yes	Yes	No	LUMB	87	+ + -	45	pT2	pN1	Ductal (INV)	3	95	95	70	3	No	RO +	RP +	HER2 -	pT2	ND	ND	10000.5	10.3	11433.6	38.9	77375.2	ND	ND	ND	ND	7355.5	70.4	186.7	402.8	307.5	122.7	ND	16.8	ND	ND	634.9	3512.6	ND
287_J	J	tumorectomy	24	No	No	NA	Yes	No	LUMB	45	+ + -	23	pT2	pN0	Ductal (INV)	2	100	100	20	0	No	RO +	RP +	HER2 -	pT2	ND	ND	8299.8	4.7	8472.8	9.4	30793.2	ND	ND	ND	ND	ND	ND	51.8	23.4	8.8	178.3	ND	1.2	ND	ND	ND	2749.2	ND
288_J	J	tumorectomy	22	Yes	No	NA	Yes	No	LUMB	38	+ + -	20	pT1	pN0	Ductal (INV)	2	95	25	20	0	No	RO +	RP +	HER2 -	pT1c	ND	43.2	6140.7	ND	6748.6	8	10034.5	ND	ND	ND	ND	3772.8	ND	115.7	27.1	25.4	182.2	ND	ND	ND	17.8	113.1	1929.8	ND
289_J	J	tumorectomy	20	Yes	Yes	No	Yes	No	LUMB	55	+ + -	45	pT2	pN1	Ductal (INV)	3	100	40	60	2	Yes	RO +	RP +	HER2 -	pT2	ND	37.4	10000.5	18.3	6803	10.8	19685.7	ND	ND	ND	ND	136.2	ND	142.2	18.7	14.8	12	ND	ND	ND	ND	5	1570.2	ND
290_J	J	mastectomy	27	Yes	Yes	No	Yes	Yes	LUMA	74	+ + -	27	pT2	pN1	Ductal (INV)	3	98	50	10	2	Yes	RO +	RP +	HER2 -	pT2	ND	ND	936.3	ND	2545.2	ND	5308.5	ND	ND	ND	ND	ND	ND	41.1	5.5	5.6	ND	ND	ND	ND	ND	ND	1109.7	ND
291_J	J	mastectomy	19	Yes	Yes	No	Yes	Yes	TN	68	- - -	33	pT1	pN0	Ductal (INV)	3	0	0	100	0	No	RO -	RP -	HER2 -	pT1c	ND	33.2	10000.5	7.1	8064.4	13.5	49331.2	ND	ND	ND	ND	333.7	ND	309.4	109.9	23.1	9.3	ND	1.6	ND	ND	57.2	3853.4	ND
292_J	J	tumorectomy	28	Yes	Yes	No	Yes	No	LUMA	60	+ + -	22	pT2	pN0	Ductal (INV)	1	90	90	12	0	No	RO +	RP +	HER2 -	pT2	ND	54.9	7156.7	2.2	8469.4	8	72999.2	ND	ND	ND	ND	1012	33.3	58	40.6	21.4	12.3	ND	ND	ND	123.1	33.9	2597.6	ND
293_J	J	mastectomy	37	Yes	Yes	No	No	No	LUMA	63	+ + -	28	pT2	pN2	Lobular (INV)	2	100	100	5	4	Yes	RO +	RP +	HER2 -	pT2	ND	ND	8016	3.6	11433.6	14.9	26733.7	ND	ND	ND	ND	ND	ND	577.7	39.5	23.8	31.3	1.3	ND	ND	ND	ND	3303.8	ND
294_J	J	tumorectomy	18	No	No	NA	No	No	LUMB	25	+ + -	15	pT1	pN0	Ductal (INV)	2	90	70	20	0	Yes	RO +	RP +	HER2 -	pT1c	ND	ND	945.4	ND	1984.5	ND	6860.4	ND	ND	ND	ND	39	ND	ND	55.7	10.3	4.5	ND	ND	ND	ND	ND	241.9	ND
295_J	J	tumorectomy	23	Yes	No	NA	No	No	LUMA	51	+ + -	35	pT2	pN1	Other (INV)	1	20	30	10	1	No	RO +	RP +	HER2 -	pT2	ND	150.5	10000.5	3.2	11433.6	48	74263.7	ND	ND	ND	ND	170.3	ND	1590.3	172.7	9.7	924.6	4.6	1.1	ND	413.3	11.7	4791.3	ND
296_J	J	tumorectomy	42	Yes	No	NA	No	No	TN	46	- - -	25	pT2	pN1	Ductal (INV)	3	0	0	45	3	Yes	RO -	RP -	HER2 -	pT2	ND	86.4	10000.5	7.4	11433.6	13.5	32012.5	ND	4.6	ND	ND	3025.3	ND	833.3	39.6	20.4	20.5	ND	2.4	ND	1297.5	11.3	8210.6	ND
297_J	J	tumorectomy	22	Yes	Yes	Yes	No	No	LUMA	78	+ + -	37	pT2	pN0	Lobular (INV)	3	100	10	15	0	No	RO +	RP +	HER2 -	pT2	ND	ND	6353	ND	8279.2	3.7	23915.9	ND	ND	ND	ND	ND	22.1	498.9	64.1	26.1	12	ND	ND	ND	27	22.5	1531.8	ND
298_J	J	tumorectomy	31	Yes	Yes	Yes	No	No	LUMB	59	+ + -	20	pT1	pN1	Ductal (INV)	3	95	90	20	1	Yes	RO +	RP +	HER2 -	pT1c	ND	19.4	66	ND	307.3	ND	934.5	ND	ND	ND	ND	173.5	ND	18.1	8.7	11.7	7	ND	ND	ND	ND	29	83.6	ND
299_J	J	mastectomy	22	Yes	Yes	No	Yes	No	LUMB	67	+ + -	27	pT2	pN2	Ductal (INV)	2	90	50	20	4	No	RO +	RP +	HER2 -	pT2	ND	ND	5457.5	3	4117.6	ND	16893	ND	ND	ND	ND	52	ND	177.9	35.6	4.8	13	ND	ND	ND	ND	ND	1130.4	ND
300_J	J	mastectomy	20	Yes	Yes	No	Yes	No	LUMA	65	+ - -	75	pT3	pN2	Lobular (INV)	2	20	0	15	7	No	RO +	RP -	HER2 -	pT3	ND	70.8	2063	ND	3280.1	ND	10737.8	ND	ND	ND	ND	ND	ND	51	12.5	5.3	ND	ND	ND	ND	ND	ND	1160.5	ND
301_J	J	mastectomy	24	Yes	Yes	No	No	No	LUMB	59	+ - -	15	pT1	pN3	Ductal (INV)	2	90	0	40	12	No	RO +	RP -	HER2 -	pT1c	ND	27.2	2106.1	7.5	2668.2	4.6	11679.8	ND	ND	0.9	ND	17.2	ND	ND	23.9	14	549.2	ND	1.1	ND	17.7	ND	2423.8	ND
302_J	J	mastectomy	18	NA	Yes	NA	NA	Yes	LUMB	81	+ + -	67	pT3	pN2	Other (INV)	2	90	30	40	7	No	RO +	RP +	HER2 -	pT3	ND	ND	476.2	ND	1070	6.4	3794.3	ND	ND	0.7	ND	23.5	ND	19	23.3	19.4	116.9	ND	ND	ND	17.7	5.8	1183.9	30
303_J	J	mastectomy	24	Yes	Yes	No	NA	No	TN	68	- - -	52	pT3	pN1	Other (INV)	2	0	0	5	2	Yes	RO -	RP -	HER2 -	pT3	ND	59.6	1270.9	1.1	1727.2	2.6	10784.3	ND	ND	ND	ND	47.9	ND	ND	27.5	7.6	59.5	ND	0.7	ND	ND	7.9	630.8	ND
304_J	J	mastectomy	23	Yes	Yes	No	No	No	LUMHER2	85	+ + +	27	pT2	pN1	Ductal (INV)	3	100	15	NA	2	No	RO +	RP +	HER2 +	pT2	ND	39.8	10000.5	2.9	11433.6	2.6	23852.9	ND	ND	ND	ND	66.1	ND	51.5	75.4	23.5	ND	0.9	4.3	ND	ND	21.8	2246.5	ND
305_J	J	mastectomy	25	Yes	Yes	No	NA	No	LUMHER2	59	+ + +	26	pT2	pN3	Ductal (INV)	3	70	15	35	15	Yes	RO +	RP +	HER2 +	pT2	ND	19.6	464.8	7.5	2034.6	5.5	10474.3	ND	ND	ND	ND	4610.3	102.6	ND	54.1	41.1	90.2	ND	1.3	ND	17.7	470.4	928.4	ND
306_J	J	tumorectomy	41	Yes	Yes	NA	Yes	No	LUMA	59	+ + -	1	pT1	pN0	Ductal (INV)	NA	90	85	10	0	No	RO +	RP +	HER2 -	pT1a	ND	ND	866.7	ND	2922.5	24.3	9860	ND	ND	ND	ND	594.5	36.5	43.2	17.2	25.5	19.7	ND	2.6	ND	ND	39	2411.4	ND
307_J	J	mastectomy	33	No	Yes	No	NA	No	LUMB	60	+ + -	23	pT2	pN0	Ductal (INV)	2	98	90	20	0	Yes	RO +	RP +	HER2 -	pT2	ND	ND	4317.2	25	11433.6	16.5	22814.2	ND	ND	ND	ND	6320.2	103	17.1	230.2	147.1	174.3	ND	7.7	ND	ND	845.5	1822.5	ND
308_J	J	mastectomy	27	Yes	No	NA	Yes	No	LUMB	37	+ + -	13	pT1	pN0	Ductal (INV)	2	80	60	40	0	No	RO +	RP +	HER2 -	pT1c	ND	52.3	10000.5	17.2	11433.6	13.2	24486.2	ND	ND	ND	ND	92.3	24.3	711.9	98.8	45.3	27.3	1.2	5.8	ND	38.6	13.4	7937.5	ND
309_J	J	tumorectomy	23	Yes	NA	NA	NA	No	LUMA	49	+ + -	12	pT1	pN0	Ductal (INV)	2	100	80	15	0	No	RO +	RP +	HER2 -	pT1c	6.4	59.6	5474.6	11.4	3806.3	4.6	27338.3	ND	ND	ND	ND	62.7	ND	22.7	145	14.5	44.1	ND	1.4	ND	ND	5.3	2822.1	ND
310_J	J	mastectomy	24	No	Yes	No	No	No	HER2	56	- - +	5	pT1	pN1	Ductal (INV)	3	0	1	NA	1	Yes	RO -	RP -	HER2 +	pT1a	ND	ND	10000.5	155.2	9911.5	8.2	23598.3	ND	ND	ND	ND	2833.3	69.6	ND	237.6	122	576.7	ND	9.5	ND	ND	1002.9	1872.2	ND
311_J	J	tumorectomy	NA	Yes	Yes	No	NA	No	LUMB	67	+ + -	18	pT1	pN0	Ductal (INV)	3	100	60	25	0	No	RO +	RP +	HER2 -	pT1c	ND	43.8	10000.5	29.6	11433.6	24.3	156630	ND	ND	ND	ND	538.2	ND	246.1	198	149.1	44.4	1.2	9.7	ND	119.4	123.6	12001.4	ND
312_J	J	tumorectomy	29	Yes	Yes	No	NA	No	LUMB	69	+ + -	20	pT1	pN0	Other (INV)	2	100	90	25	0	No	RO +	RP +	HER2 -	pT1c	ND	27.8	10000.5	89.6	11433.6	24.3	49960.6	ND	ND	ND	ND	8748.5	214.8	24.1	1816.8	1096.7	267.5	ND	50.2	ND	ND	4505.8	3226.1	ND
313_J	J	tumorectomy	36	Yes	Yes	No	Yes	Yes	LUMB	58	+ + -	28	pT2	pN3	Ductal (INV)	3	90	30	20	14	Yes	RO +	RP +	HER2 -	pT2	ND	28.5	9337.6	37.6	4153.4	7.3	34402.2	ND	ND	ND	ND	468.3	ND	ND	322.3	59.5	55.8	ND	17.8	ND	ND	40.9	2542	ND
314_J	J	tumorectomy	23	No	No	NA	No	No	LUMA	47	+ + -	15	pT1	pN0	Ductal (INV)	2	80	60	5	0	NA	RO +	RP +	HER2 -	pT1c	ND	61.8	10000.5	188.2	11433.6	2.6	46505.5	ND	ND	ND	ND	1155.4	45.1	49.7	338.5	96.7	88.4	ND	9	ND	ND	131.7	2354	ND
315_J	J	tumorectomy	21	Yes	No	NA	Yes	No	TN	44	- - -	16	pT1	pN0	Ductal (INV)	3	0	1	100	0	No	RO -	RP -	HER2 -	pT1c	ND	20.4	10000.5	28.6	8518.5	9.9	53689.5	ND	ND	ND	ND	9332.7	113.7	93.3	301.7	98.3	223.2	ND	12.3	ND	17.7	652.6	1683.5	ND
316_J	J	tumorectomy	30	Yes	No	NA	NA	No	LUMA	40	+ + -	13	pT1	pN0	Ductal (INV)	2	100	100	5	1	Yes	RO +	RP +	HER2 -	pT1c	ND	ND	10000.5	269.3	11433.6	24.3	80236.7	ND	ND	ND	ND	7633.1	374.5	79.7	1767	911.9	500.4	ND	41.5	ND	29.5	2411.6	13821.2	ND
317_J	J	mastectomy	26	Yes	Yes	Yes	Yes	No	LUMA	64	+ + -	65	pT3	pN3	Lobular (INV)	2	100	40	5	22	No	RO +	RP +	HER2 -	pT3	ND	35	5367.4	4.3	2676.3	22.8	20561.8	ND	ND	ND	ND	ND	ND	628.1	14.8	8.4	ND	1.7	1.4	ND	ND	ND	1312.3	ND
318_J	J	mastectomy	18	No	No	NA	Yes	No	LUMB	51	+ + -	20	pT1	pN0	Ductal (INV)	2	95	100	25	0	No	RO +	RP +	HER2 -	pT1c	ND	54.8	10000.5	21.4	11433.6	2.6	34206.3	ND	ND	ND	ND	32.5	ND	79.9	89.1	40.1	86.2	ND	4.6	ND	46.4	13.2	6711.6	ND
319_J	J	tumorectomy	36	No	No	NA	No	No	LUMA	46	+ + -	25	pT2	pN1	Ductal (INV)	2	85	75	15	1	No	RO +	RP +	HER2 -	pT2	ND	28.5	115.7	2	274.2	4.6	4314.3	ND	ND	ND	ND	321.9	ND	ND	61.3	22.8	23.2	ND	1	ND	ND	107.5	51.6	ND
320_J	J	tumorectomy	22	Yes	No	NA	Yes	No	LUMB	50	+ + -	20	pT1	pN0	Ductal (INV)	3	60	75	65	1	No	RO +	RP +	HER2 -	pT1c	ND	39.2	4741.7	12.6	4136.4	ND	11362.1	ND	ND	ND	ND	930.4	28.9	ND	62.9	65.8	47.4	ND	2.8	ND	ND	160.4	846.7	ND
321_J	J	mastectomy	24	Yes	Yes	No	Yes	No	HER2	80	- - +	30	pT2	pN1	Lobular (INV)	3	0	0	20	1	Yes	RO -	RP -	HER2 +	pT2	ND	ND	10000.5	91.1	11433.6	18.1	42142.4	ND	ND	ND	ND	4179.8	58	ND	822	412.8	164.1	ND	77.2	ND	17.7	1163.6	2763.9	ND
322_J	J	mastectomy	20	Yes	Yes	NA	No	No	TN	81	- - -	24	pT2	pN1	Other (INV)	3	0	0	NA	1	Yes	RO -	RP -	HER2 -	pT2	ND	88.3	10000.5	95.8	11433.6	8.2	81569.2	ND	ND	ND	ND	9873.3	70.2	ND	346.4	364.1	252.8	ND	9.9	ND	ND	2885	4926.9	ND
323_J	J	mastectomy	28	Yes	Yes	Yes	Yes	No	TN	64	- - -	30	pT2	pN0	Other (INV)	1	0	0	5	0	Yes	RO -	RP -	HER2 -	pT2	ND	29.1	7269.5	17.7	5358.7	7.3	45204.3	ND	ND	ND	ND	444.2	ND	52.3	86.7	40.6	100	ND	4.7	ND	ND	16.6	2869.4	ND
324_J	J	tumorectomy	24	Yes	NA	NA	NA	No	TN	46	- - -	15	pT1	pN0	Ductal (INV)	3	1	1	80	0	No	RO -	RP -	HER2 -	pT1c	ND	ND	10000.5	313.4	11433.6	30.4	162825	ND	ND	ND	ND	10680.4	532.1	31.8	1334.2	745.9	1437.2	ND	105.4	ND	17.7	3395.9	7636	ND
325_J	J	mastectomy	20	Yes	Yes	Yes	NA	No	HER2	64	- - +	25	pT2	pN0	Ductal (INV)	3	0	0	NA	0	No	RO -	RP -	HER2 +	pT2	ND	54.6	4671.1	14.2	1485.9	ND	6306.8	ND	ND	ND	ND	223	ND	ND	33.9	16.8	16.7	ND	2.9	ND	ND	20.2	776.5	ND
326_J	J	mastectomy	NA	Yes	Yes	No	Yes	No	LUMB	75	+ - -	70	pT3	pN1	Ductal (INV)	3	95	0	70	2	Yes	RO +	RP -	HER2 -	pT3	4.3	ND	10000.5	18.7	11433.6	18.1	79876.6	ND	ND	ND	ND	7392.9	220.6	226.9	524.3	333.3	305.3	ND	23.6	ND	ND	1353.6	23072.3	ND
327_J	J	tumorectomy	42	Yes	Yes	No	NA	No	LUMB	66	+ + -	32	pT2	pN1	Lobular (INV)	3	80	90	20	2	No	RO +	RP +	HER2 -	pT2	ND	ND	139.5	ND	517.9	ND	1338.6	ND	ND	ND	ND	ND	ND	20.1	18.8	9.9	9.8	ND	ND	ND	ND	ND	720.3	ND
328_J	J	mastectomy	24	Yes	Yes	Yes	Yes	No	LUMA	81	+ + -	19	pT1	pN0	Ductal (INV)	2	100	20	10	0	Yes	RO +	RP +	HER2 -	pT1c	2.9	ND	6538.5	11.6	4771.5	19.8	25517.3	ND	ND	0.6	ND	ND	ND	466.5	58.9	33	3.9	8.4	1.1	ND	33.1	13.8	4813.8	ND
329_J	J	tumorectomy	23	Yes	Yes	NA	No	No	LUMB	80	+ + -	17	pT1	pN0	Ductal (INV)	2	95	80	30	0	No	RO +	RP +	HER2 -	pT1c	ND	16.1	10000.5	207	3374.7	8.2	39805.3	ND	ND	ND	ND	220.3	ND	ND	304.2	91.7	55.2	ND	12.1	ND	ND	197.9	1985	ND
330_J	J	tumorectomy	31	Yes	Yes	Yes	Yes	No	LUMB	56	+ + -	12	pT1	pN1	Ductal (INV)	2	100	80	20	1	Yes	RO +	RP +	HER2 -	pT1c	ND	ND	67.4	1.4	302.6	ND	411.7	ND	ND	ND	ND	138	ND	ND	24.2	64.5	19.3	ND	ND	ND	ND	98.9	176.9	ND
331_J	J	mastectomy	21	Yes	Yes	No	Yes	No	LUMB	57	+ + -	15	pT1	pN1	Ductal (INV)	1	100	60	20	1	Yes	RO +	RP +	HER2 -	pT1c	ND	19.1	10000.5	4.7	4649.7	13.5	41538.5	NA	ND	ND	ND	48.9	23.7	482.4	11.6	18.6	ND	5	1	ND	ND	10.7	6265.3	ND
332_J	J	mastectomy	23	No	Yes	No	Yes	No	LUMB	56	+ + -	40	pT2	pN0	Ductal (INV)	2	95	40	20	0	Yes	RO +	RP +	HER2 -	pT2	4.3	ND	41.3	ND	454.5	4	1622.7	ND	ND	ND	ND	109.9	ND	ND	17.7	15.7	ND	ND	ND	ND	ND	50.3	230.3	ND
333_J	J	tumorectomy	24	Yes	Yes	No	Yes	No	LUMHER2	72	+ + +	22	pT2	pN0	Ductal (INV)	2	NA	NA	30	0	No	RO +	RP +	HER2 +	pT2	ND	ND	1962.3	2.7	2105.3	5.5	7970.1	ND	ND	ND	ND	148.8	23.8	ND	41.3	54.1	7.9	ND	1.6	ND	ND	108.3	2195.8	ND
334_J	J	tumorectomy	23	Yes	NA	NA	NA	No	HER2	56	- - +	25	pT2	pN0	Ductal (INV)	3	0	0	20	0	Yes	RO -	RP -	HER2 +	pT2	ND	34.5	766.6	6	1762.9	6.8	6517	ND	ND	ND	ND	31	25.3	ND	49.8	25.4	47.3	ND	0.9	ND	ND	21.3	1522.7	ND
335_J	J	tumorectomy	22	Yes	No	NA	NA	No	LUMB	27	+ + -	16	pT1	pN1	Ductal (INV)	3	70	50	35	1	Yes	RO +	RP +	HER2 -	pT1c	ND	17.4	8	ND	302.4	ND	300.8	ND	ND	ND	ND	ND	ND	ND	ND	ND	6.2	ND	ND	ND	ND	ND	162.2	ND
336_J	J	mastectomy	23	Yes	Yes	NA	Yes	No	TN	88	- - -	55	pT3	pN2	Ductal and Lobular (INV)	2	0	0	15	7	Yes	RO -	RP -	HER2 -	pT3	ND	17.8	5385	4.1	3700.7	9.5	18323.8	ND	ND	ND	ND	ND	ND	179.9	11.3	7.3	ND	5.8	ND	ND	ND	ND	2360.2	ND
337_J	J	tumorectomy	22	Yes	Yes	NA	Yes	No	TN	56	- - -	25	pT2	pN1	Ductal (INV)	3	0	0	95	2	Yes	RO -	RP -	HER2 -	pT2	ND	16.1	66	ND	210.3	ND	390.7	ND	ND	ND	ND	18.8	ND	ND	6.7	5.9	ND	ND	ND	ND	ND	12.5	48.5	ND
338_J	J	mastectomy	30	Yes	Yes	NA	Yes	No	LUMA	86	+ + -	15	pT1	pN0	Ductal and Lobular (INV)	2	90	50	5	0	No	RO +	RP +	HER2 -	pT1c	ND	ND	2538.5	ND	1084.4	ND	7151.3	ND	ND	ND	ND	ND	ND	ND	9.6	7.5	4.1	ND	ND	ND	ND	5.4	858	ND
339_J	J	mastectomy	25	Yes	NA	NA	Yes	No	LUMB	53	+ + -	37	pT2	pN0	Ductal (INV)	2	80	95	25	0	No	RO +	RP +	HER2 -	pT2	248.4	34.3	10000.5	13.4	5202.4	6.8	58212.8	ND	ND	ND	ND	89.9	26.2	418.5	100.3	61.2	18.5	0.9	3.1	ND	416.5	16.8	3140.7	ND
340_J	J	mastectomy	26	Yes	Yes	No	NA	No	LUMA	65	+ - -	45	pT2	pN3	Lobular (INV)	2	100	0	15	14	No	RO +	RP -	HER2 -	pT2	9.1	27.8	3065.1	2.3	2611.2	4	10697.1	ND	ND	ND	ND	ND	22	43.9	35.7	18.5	3055.9	ND	ND	ND	ND	15.3	3730.4	ND
341_J	J	mastectomy	22	Yes	No	NA	No	No	LUMHER2	33	+ + +	51	pT3	pN3	Ductal (INV)	3	NA	NA	25	15	Yes	RO +	RP +	HER2 +	pT3	ND	69	10000.5	2.9	7271.2	55.8	48655.3	ND	ND	0.8	ND	254.3	ND	2031.9	106.1	34.3	10.8	12.6	2.9	ND	167.2	57.7	4397.8	ND
342_J	J	mastectomy	22	No	Yes	NA	Yes	No	LUMA	62	+ + -	45	pT2	pN0	Lobular (INV)	2	90	60	5	0	No	RO +	RP +	HER2 -	pT2	ND	26.6	6936.3	1.8	4213.7	8.2	11000.7	ND	ND	ND	ND	ND	ND	895.7	37.1	15	90.9	3	1.4	ND	ND	ND	2704	ND
343_J	J	tumorectomy	21	Yes	Yes	Yes	Yes	No	TN	74	- - -	15	pT1	pN0	Ductal (INV)	3	0	0	25	0	No	RO -	RP -	HER2 -	pT1c	ND	17	10000.5	4.2	4205.4	10.8	30531.1	ND	ND	ND	ND	91	ND	462.7	73	50.8	5.5	ND	3.7	ND	ND	9.6	5298.7	ND
344_J	J	tumorectomy	28	Yes	Yes	No	No	No	HER2	51	- - +	35	pT2	pN1	Ductal (INV)	3	0	2	25	3	Yes	RO -	RP -	HER2 +	pT2	4	ND	641.5	ND	1075.2	2.9	3996.1	ND	ND	ND	ND	23.5	ND	54.8	6.2	4.4	ND	ND	0.7	ND	ND	ND	293.1	ND
345_J	J	tumorectomy	21	Yes	No	NA	No	No	LUMB	49	+ - -	18	pT1	pN0	Ductal (INV)	3	10	2	50	0	Yes	RO +	RP -	HER2 -	pT1c	ND	ND	5744.7	4.3	7487.4	6.7	6202.7	ND	ND	ND	ND	ND	ND	656.9	31.6	15.3	8.8	7.2	1.7	ND	ND	ND	2524.5	ND
346_J	J	tumorectomy	21	Yes	No	NA	No	No	LUMB	39	+ + -	22	pT2	pN0	Ductal (INV)	3	100	100	20	0	Yes	RO +	RP +	HER2 -	pT2	ND	25	377.8	2	1890.9	4	7107.2	ND	ND	ND	ND	429.6	ND	ND	44.7	43.3	178.8	ND	1.6	ND	ND	53.6	583.6	ND
347_J	J	tumorectomy	NA	No	Yes	No	NA	No	TN	55	- - -	22	pT2	pN0	Ductal (INV)	3	0	0	80	0	No	RO -	RP -	HER2 -	pT2	ND	176.4	ND	ND	5.8	ND	33.5	ND	ND	ND	ND	ND	ND	ND	ND	ND	32.5	ND	ND	ND	ND	ND	ND	ND
348_J	J	mastectomy	26	Yes	Yes	No	No	No	LUMB	73	+ + -	35	pT2	pN1	Lobular (INV)	3	100	100	40	3	No	RO +	RP +	HER2 -	pT2	ND	ND	2573.9	1.4	7681.1	7.2	14365.2	ND	ND	ND	ND	182.1	18.9	182.9	50.7	49.4	4.1	ND	1.9	ND	28.6	23.6	2483.5	ND
349_J	J	tumorectomy	19	Yes	No	NA	Yes	Yes	TN	51	- - -	21	pT2	pN0	Ductal (INV)	3	0	0	90	0	No	RO -	RP -	HER2 -	pT2	ND	21.6	10000.5	18.1	11433.6	14	32630.1	ND	ND	1.1	ND	1266	291.9	864.5	348.9	386.7	266.6	ND	9.9	ND	ND	557.6	11856.2	44.5
350_J	J	tumorectomy	34	Yes	Yes	No	No	No	LUMB	54	+ + -	25	pT2	pN1	Ductal (INV)	3	98	60	40	3	Yes	RO +	RP +	HER2 -	pT2	ND	ND	77.4	ND	200.2	2.9	449.2	ND	ND	ND	ND	78.2	ND	ND	10.8	34.7	9.4	ND	ND	ND	ND	44	202.8	ND
351_J	J	mastectomy	27	Yes	No	NA	Yes	No	LUMHER2	41	+ + +	30	pT2	pN2	Ductal (INV)	3	85	90	50	5	Yes	RO +	RP +	HER2 +	pT2	ND	21.6	1888.7	ND	6888.8	5	6753.4	ND	ND	ND	ND	33.6	ND	159	16.1	26	4.9	ND	2.1	ND	18.6	ND	1975.1	ND
352_J	J	tumorectomy	37	Yes	No	NA	Yes	No	LUMB	41	+ + -	35	pT2	pN1	Ductal (INV)	3	100	60	85	3	No	RO +	RP +	HER2 -	pT2	ND	ND	602	2.9	890.7	5.6	1314.3	ND	ND	ND	ND	220.9	ND	34.8	16.4	43.2	9	ND	0.8	ND	ND	40.7	667.8	ND
353_J	J	tumorectomy	24	No	No	NA	No	No	LUMA	37	+ + -	18	pT1	pN0	Ductal (INV)	2	90	60	5	0	Yes	RO +	RP +	HER2 -	pT1c	ND	73.7	4630.9	2.8	8839.2	4	NA	ND	ND	ND	0.8	97.6	ND	262.4	16.5	17.5	6.2	ND	2	ND	ND	ND	6450.9	ND
354_J	J	mastectomy	30	Yes	Yes	No	NA	No	LUMA	77	+ + -	45	pT2	pN1	Ductal (INV)	2	80	60	5	3	Yes	RO +	RP +	HER2 -	pT2	ND	ND	10000.5	5.2	4790.5	5.6	20820.1	ND	2.8	ND	1.2	ND	ND	93.9	17.7	12.2	ND	ND	1.4	ND	43.5	ND	4321.8	ND
355_J	J	tumorectomy	35	No	Yes	No	Yes	No	LUMA	64	+ - -	27	pT1	pN0	Ductal (INV)	2	100	0	18	0	No	RO +	RP -	HER2 -	pT1c	ND	53.9	10000.5	37	11433.6	6.1	51236.4	ND	ND	ND	1.3	ND	ND	504	35.3	7.1	70.8	2.2	1	ND	232.2	ND	8731	ND
356_J	J	tumorectomy	22	Yes	NA	NA	NA	No	LUMB	49	+ - -	35	pT2	pN2	Other (INV)	3	100	9	67	7	Yes	RO +	RP -	HER2 -	pT2	ND	59.7	8813.7	17.2	9202.1	6.1	20755.7	ND	ND	ND	ND	70.9	16.9	305.7	133.2	53.4	37.5	6.1	4.1	ND	ND	49.2	4040.3	ND
357_J	J	mastectomy	21	Yes	Yes	NA	NA	No	LUMA	85	+ + -	60	pT3	pN1	Lobular (INV)	NA	100	100	15	2	No	RO +	RP +	HER2 -	pT3	ND	20.2	10000.5	807.3	11433.6	7.2	63032.8	ND	ND	ND	ND	1086.4	198.4	36.5	1954.7	801.6	210.3	1.3	1596.1	ND	ND	309.4	2072.1	ND
358_J	J	mastectomy	21	Yes	No	NA	No	No	LUMA	41	+ + -	35	pT2	pN1	Ductal (INV)	2	90	90	10	1	No	RO +	RP +	HER2 -	pT2	ND	38.6	6620.8	3.9	11433.6	6.1	18198	ND	ND	ND	ND	117.7	ND	128.8	48	59.3	8.5	ND	3.7	ND	ND	20.7	1813.9	ND
359_J	J	tumorectomy	29	No	Yes	Yes	No	No	LUMB	65	+ - -	18	pT1	pN0	Ductal (INV)	2	80	5	50	0	Yes	RO +	RP -	HER2 -	pT1c	ND	ND	6250.6	14.1	6110.2	5	17120.8	ND	ND	ND	ND	117	ND	36.3	40.3	13.9	14.7	ND	2.6	ND	ND	12.6	4859.8	ND
360_J	J	mastectomy	20	No	Yes	NA	Yes	No	LUMB	58	+ - -	25	pT2	pN1	Ductal (INV)	2	100	8	30	1	Yes	RO +	RP -	HER2 -	pT2	ND	31.9	6666.9	1.8	4326.7	6.1	13381.8	ND	ND	ND	ND	ND	ND	373.6	3.6	ND	10.9	3	1	ND	ND	ND	1040.7	ND
361_J	J	mastectomy	NA	Yes	Yes	NA	NA	No	LUMB	67	+ + -	21	pT2	pN3	Ductal (INV)	2	100	30	25	19	Yes	RO +	RP +	HER2 -	pT2	ND	ND	553.4	3.8	4624.3	6.1	5324.3	ND	ND	ND	ND	818.7	42.1	ND	54.9	27.9	18	ND	2.6	ND	ND	192.2	946	ND
362_J	J	tumorectomy	31	Yes	No	NA	NA	No	LUMHER2	47	+ + +	27	pT2	pN1	Other (INV)	3	90	70	20	1	Yes	RO +	RP +	HER2 +	pT2	ND	54.9	2872	4.7	7938.1	ND	12259.3	ND	ND	ND	ND	158.4	61.9	35.6	16	11.5	173.1	ND	0.7	ND	ND	9	6344.8	ND
363_J	J	tumorectomy	27	Yes	Yes	Yes	Yes	No	TN	72	- - -	40	pT2	pN0	Other (INV)	3	NA	NA	NA	0	No	RO -	RP -	HER2 -	pT2	5.5	2317.5	284.4	103.8	8156.4	15.2	21386.3	ND	ND	ND	0.9	1947.3	41.2	109.7	1433.9	544.1	1037.5	7.6	807.3	ND	282.9	ND	5765.1	ND
364_J	J	tumorectomy	20	Yes	No	NA	Yes	No	TN	39	- - -	20	pT1	pN0	Ductal (INV)	3	4	0	70	0	No	RO -	RP -	HER2 -	pT1c	ND	27.3	3560.3	26.6	4393.9	6.1	6650.4	ND	ND	ND	ND	2288.8	61.2	ND	158.9	119.1	70.8	ND	3.9	ND	ND	225.9	3751.8	ND
365_J	J	mastectomy	24	Yes	Yes	No	Yes	No	LUMB	87	+ + -	25	pT2	pN0	Lobular (INV)	2	100	95	20	0	No	RO +	RP +	HER2 -	pT2	ND	46.7	8008.5	5.7	9609.6	4	29833.7	ND	ND	ND	ND	575.8	62.3	ND	47.8	34	64	ND	0.8	ND	ND	120.4	3769.6	ND
366_J	J	tumorectomy	27	Yes	Yes	No	Yes	No	TN	67	- - -	15	pT1	pN1	Ductal (INV)	3	0	0	60	1	Yes	RO -	RP -	HER2 -	pT1c	ND	ND	1412.2	4.1	1447.8	2.9	4814.8	ND	ND	ND	ND	48.9	ND	26.8	57.8	49.5	14.5	ND	7.3	ND	ND	23.3	3999	ND
367_J	J	tumorectomy	45	Yes	Yes	No	Yes	No	LUMA	58	+ + -	27	pT2	pN0	Ductal (INV)	2	100	90	15	0	No	RO +	RP +	HER2 -	pT2	ND	16.1	36.7	ND	136.9	2.9	593.4	ND	ND	ND	ND	56.7	ND	ND	4.9	ND	12.2	ND	ND	ND	ND	8	78.5	ND
368_J	J	mastectomy	27	Yes	Yes	No	Yes	No	TN	62	- - -	24	pT2	pN0	Ductal (INV)	3	0	0	60	0	Yes	RO -	RP -	HER2 -	pT2	ND	ND	4600.1	4.4	9994	7.2	8363.1	ND	ND	ND	ND	302	94.2	63.5	80.8	49.5	9.9	ND	1.7	ND	ND	36.4	5412.7	ND
369_J	J	tumorectomy	24	Yes	Yes	No	Yes	No	LUMB	58	+ + -	23	pT2	pN0	Ductal (INV)	2	100	30	20	0	No	RO +	RP +	HER2 -	pT2	ND	133.3	4817.2	10.9	3767.2	19.1	42097	ND	ND	ND	ND	40	ND	80.2	145.6	74.7	18.5	ND	1.3	ND	ND	19.7	3476.6	ND
370_J	J	tumorectomy	22	Yes	Yes	Yes	Yes	No	TN	75	- - -	25	pT2	pN0	Ductal (INV)	3	2	8	30	0	Yes	RO -	RP -	HER2 -	pT2	ND	46.5	10000.5	10	11433.6	19.1	48204	ND	ND	ND	ND	104.6	ND	609.1	139	28.3	54.6	10	5.5	ND	ND	26.6	6813.4	ND
371_J	J	mastectomy	NA	Yes	No	NA	No	No	LUMB	39	+ + -	20	pT1	pN0	Ductal and Lobular (INV)	2	100	80	25	0	Yes	RO +	RP +	HER2 -	pT1c	6.9	114.5	7303.8	0.8	7690.6	9.6	6982.9	ND	ND	ND	ND	ND	ND	155.5	13.5	5.2	1878.2	1.4	0.7	ND	ND	ND	2299.4	ND
372_J	J	mastectomy	25	Yes	Yes	Yes	NA	No	LUMB	77	+ + -	35	pT2	pN2	Ductal (INV)	3	100	50	60	4	No	RO +	RP +	HER2 -	pT2	ND	162.3	244.1	ND	388.1	ND	1211.9	ND	ND	ND	ND	99	ND	ND	16	17.4	35.5	ND	ND	ND	ND	101.5	51.5	ND
373_J	J	tumorectomy	18	Yes	Yes	NA	Yes	No	TN	62	- - -	24	pT2	pN0	Ductal (INV)	3	0	0	85	0	Yes	RO -	RP -	HER2 -	pT2	ND	47.3	3505.5	6.3	3161.5	5.1	5593.6	ND	ND	ND	ND	241.6	ND	ND	36.8	26.8	102.6	ND	ND	ND	ND	62.9	2549.4	ND
374_J	J	tumorectomy	23	No	Yes	Yes	No	No	LUMB	68	+ - -	18	pT1	pN1	Ductal (INV)	2	100	8	30	1	No	RO +	RP -	HER2 -	pT1c	ND	24.5	10000.5	1.3	11433.6	6.6	26599.4	ND	ND	ND	ND	345.9	17	259.3	30.9	26.4	10.2	0.8	1.5	ND	92.6	15.2	11529.9	ND
375_J	J	tumorectomy	24	Yes	No	NA	NA	No	TN	52	- - -	19	pT1	pN0	Ductal (INV)	3	0	1	25	0	No	RO -	RP -	HER2 -	pT1c	ND	51	10000.5	42.2	11433.6	29	15957.4	ND	ND	ND	ND	4555.6	22.5	15.7	235.1	183.6	180.9	ND	20.1	ND	ND	406.3	5184.7	ND
376_J	J	mastectomy	23	Yes	No	NA	No	No	LUMHER2	47	+ + +	6	pT1	pN1	Ductal (INV)	2	70	35	50	1	No	RO +	RP +	HER2 +	pT1b	ND	ND	274.7	0.8	1226.4	ND	1624.4	ND	ND	ND	ND	2130.8	40.1	39.5	8.3	17.9	68.8	ND	ND	ND	ND	216.8	333.9	ND
377_J	J	mastectomy	27	Yes	NA	NA	NA	No	LUMA	66	+ + -	50	pT2	pN3	Lobular (INV)	2	90	40	10	11	No	RO +	RP +	HER2 -	pT2	ND	ND	249.2	ND	428	ND	369.4	ND	ND	ND	ND	70.6	ND	ND	ND	3.8	12.9	ND	ND	ND	ND	5	180.4	ND
378_J	J	tumorectomy	24	Yes	Yes	NA	Yes	No	HER2	64	- - +	18	pT1	pN0	Ductal (INV)	3	1	0	35	0	No	RO -	RP -	HER2 +	pT1c	ND	ND	99.3	ND	883	5.1	891.6	ND	ND	ND	ND	ND	ND	ND	9.9	15.9	4.2	ND	ND	ND	ND	6.2	350.7	ND
379_J	J	mastectomy	20	Yes	Yes	No	Yes	No	LUMB	78	+ + -	24	pT2	pN3	Ductal (INV)	3	100	40	90	10	No	RO +	RP +	HER2 -	pT2	ND	26.4	10000.5	0.6	7951.6	3.6	16241.6	ND	ND	ND	ND	83.1	24.7	129.2	7.6	14.4	31.5	ND	1.3	ND	460.1	49.7	6740.8	ND
380_J	J	tumorectomy	46	Yes	NA	NA	No	No	LUMA	57	+ + -	25	pT2	pN0	Ductal (INV)	2	95	40	15	2	Yes	RO +	RP +	HER2 -	pT2	ND	ND	10000.5	ND	9420.6	3.6	9151.7	ND	ND	ND	ND	ND	ND	243	6.7	13.7	9.6	ND	1.5	ND	ND	ND	3741.8	ND
381_J	J	mastectomy	22	Yes	No	NA	No	No	LUMB	48	+ + -	21	pT2	pN1	Ductal (INV)	2	80	80	40	3	No	RO +	RP +	HER2 -	pT2	40.4	ND	10000.5	27.4	11433.6	14.3	91417.3	ND	ND	ND	ND	120.5	42.7	613.2	477.2	223.8	44.9	ND	18.2	ND	56.4	178.5	15796.6	ND
382_J	J	tumorectomy	23	Yes	No	NA	NA	No	LUMA	51	+ + -	30	pT2	pN0	Ductal (INV)	2	50	15	5	0	Yes	RO +	RP +	HER2 -	pT2	ND	18.4	5130.7	1.5	9448.3	11.2	15853.5	ND	ND	ND	ND	1076.2	36.2	133.2	56.1	24.1	72.6	ND	1.6	ND	ND	89	3795.9	ND
383_J	J	tumorectomy	21	Yes	Yes	NA	No	No	LUMB	78	+ - -	19	pT1	pN1	Ductal (INV)	3	85	2	40	2	No	RO +	RP -	HER2 -	pT1c	ND	18.4	228.6	ND	1156.7	39	3965.2	ND	ND	ND	ND	663.6	52.7	94.2	12.4	20.6	18.7	ND	1.5	ND	ND	106.9	1423.6	26.3
384_J	J	tumorectomy	38	Yes	No	NA	NA	No	LUMA	49	+ + -	33	pT2	pN1	Other (INV)	1	100	100	15	1	Yes	RO +	RP +	HER2 -	pT2	ND	87.3	10000.5	2.9	3434.7	5.1	7756.1	ND	ND	ND	ND	ND	ND	15.7	37.6	7.5	18.7	ND	1.2	ND	ND	ND	1150.7	ND
385_J	J	mastectomy	23	No	NA	NA	NA	No	LUMA	53	+ + -	35	pT2	pN1	Ductal (INV)	2	100	100	3	3	Yes	RO +	RP +	HER2 -	pT2	ND	37.4	333.6	ND	842.6	ND	894.8	ND	ND	ND	ND	58	ND	ND	6.9	7.5	10.3	ND	1.1	ND	ND	ND	570.1	ND
386_J	J	mastectomy	31	No	Yes	NA	NA	No	LUMB	85	+ + -	30	pT2	pN0	Ductal (INV)	3	100	90	35	0	Yes	RO +	RP +	HER2 -	pT2	ND	26.8	4288.7	4.9	11433.6	6.8	12075.6	ND	ND	ND	ND	430.3	27.7	33.6	94	46.7	34.3	ND	5.1	ND	ND	76.5	2733.5	ND
387_J	J	mastectomy	18	Yes	No	NA	No	No	LUMB	34	+ + -	35	pT2	pN1	Ductal (INV)	2	100	30	40	2	No	RO +	RP +	HER2 -	pT2	ND	104.4	751.6	2.5	3448.5	ND	6601.6	ND	ND	ND	ND	72	ND	ND	8.6	ND	192.9	ND	1.5	ND	ND	ND	679.7	ND
388_J	J	tumorectomy	24	Yes	No	NA	No	No	HER2	51	- - +	11	pT1	pN0	Ductal (INV)	2	0	0	27	0	Yes	RO -	RP -	HER2 +	pT1c	ND	22.9	3122.4	1	11433.6	8.5	9073.1	ND	ND	ND	ND	61.4	ND	77	23	23.4	8.2	ND	4	ND	ND	13.4	1361.8	36.4
389_J	J	tumorectomy	27	Yes	No	NA	No	No	TN	45	- - -	14	pT1	pN0	Ductal (INV)	3	0	0	40	0	No	RO -	RP -	HER2 -	pT1c	ND	ND	2538	3.9	11433.6	127.7	14865.5	ND	ND	ND	ND	9785.5	254.1	114.7	99	178.9	84.1	ND	12.5	ND	ND	907.9	3208.7	43.2
390_J	J	tumorectomy	26	No	Yes	No	NA	No	TN	55	- - -	15	pT1	pN0	Ductal (INV)	3	0	0	90	0	No	RO -	RP -	HER2 -	pT1c	ND	46.6	50.1	ND	92.1	ND	130.1	ND	ND	ND	ND	27.9	ND	ND	7	4.9	7.4	ND	0.6	ND	ND	ND	19	ND
391_J	J	tumorectomy	25	Yes	No	NA	Yes	No	TN	45	- - -	30	pT2	pN0	Ductal (INV)	3	0	1	95	0	No	RO -	RP -	HER2 -	pT2	ND	29.2	2548.6	12.3	11433.6	7.4	5599.6	ND	ND	ND	ND	184.2	62.8	ND	149.4	140.7	86.7	ND	12	ND	ND	111.4	7543.7	ND
392_J	J	mastectomy	25	No	Yes	No	Yes	No	TN	58	- - -	20	pT1	pN3	Ductal (INV)	3	0	0	50	10	Yes	RO -	RP -	HER2 -	pT1c	ND	ND	9.4	ND	31.7	ND	33.5	ND	ND	ND	ND	20	ND	ND	ND	ND	6.2	ND	ND	ND	ND	ND	ND	ND
393_J	J	mastectomy	NA	Yes	Yes	No	Yes	No	LUMB	71	+ + -	20	pT1	pN1	Ductal (INV)	3	100	70	60	1	Yes	RO +	RP +	HER2 -	pT1c	ND	28.9	107.3	ND	396.2	ND	179.2	ND	ND	ND	ND	44.2	ND	ND	7.7	7.2	30.2	ND	ND	ND	ND	12.6	75.2	26.9
394_J	J	mastectomy	20	No	No	NA	No	No	LUMA	37	+ + -	35	pT2	pN0	Ductal (INV)	3	80	40	3	0	Yes	RO +	RP +	HER2 -	pT2	ND	37.4	312.5	ND	1197.6	15.9	497.8	ND	ND	ND	ND	80.2	ND	ND	9.4	9.5	132.5	ND	1.4	ND	ND	ND	393.2	28.6
395_J	J	tumorectomy	20	Yes	Yes	NA	Yes	No	TN	74	- - -	20	pT1	pN0	Ductal (INV)	3	0	0	95	0	No	RO -	RP -	HER2 -	pT1c	ND	52	2176.5	1.5	11433.6	6.8	6768.5	ND	ND	ND	ND	44.4	17.2	17	22.5	18.8	12	ND	3.6	ND	ND	8.7	1153.5	ND
396_J	J	tumorectomy	25	Yes	Yes	No	Yes	No	LUMHER2	72	+ + +	25	pT1	pN1	Other (INV)	3	90	70	30	1	Yes	RO +	RP +	HER2 +	pT1c	ND	36.4	388.2	1	795.4	ND	603.3	ND	ND	ND	ND	80.4	ND	ND	7.9	9.4	22.6	ND	1.6	ND	ND	6.7	518.8	ND
397_J	J	tumorectomy	33	Yes	No	NA	No	No	LUMHER2	42	+ + +	8	pT1	pN0	Ductal (INV)	2	95	90	18	0	No	RO +	RP +	HER2 +	pT1b	ND	ND	3841.9	65.9	11433.6	ND	5095.7	ND	ND	ND	ND	796.6	39	52.3	61.7	81.9	24.2	ND	4.4	ND	ND	131.7	2679	27.7
398_J	J	tumorectomy	21	Yes	Yes	NA	Yes	No	TN	84	- - -	22	pT2	pN0	Ductal (INV)	3	0	0	45	0	No	RO -	RP -	HER2 -	pT2	ND	35.5	10000.5	92.4	11433.6	29.1	15426.3	ND	ND	ND	ND	916.7	ND	ND	421.9	202.9	79.5	ND	47.9	ND	ND	289.1	4601.5	ND
399_J	J	tumorectomy	24	Yes	Yes	Yes	No	No	TN	73	- - -	25	pT2	pN0	Ductal (INV)	3	0	0	NA	0	No	RO -	RP -	HER2 -	pT2	ND	62.3	1724.8	3.8	6079.4	7.1	3950.5	ND	ND	ND	ND	198.8	ND	ND	36.4	34.5	127.2	ND	7.9	ND	ND	66.7	1401.2	ND
400_J	J	mastectomy	27	Yes	Yes	NA	Yes	No	TN	74	- - -	50	pT2	pN0	Ductal (INV)	3	0	0	30	0	No	RO -	RP -	HER2 -	pT2	4.1	18.2	718.8	4.2	3340.2	22.6	3245.7	ND	ND	ND	ND	53.6	23.8	ND	40.8	28.7	12.2	ND	2.4	ND	ND	51.4	906	ND
401_J	J	tumorectomy	22	No	NA	NA	NA	No	LUMB	49	+ - -	40	pT2	pN0	Other (INV)	2	100	NA	60	0	No	RO +	RP -	HER2 -	pT2	ND	77.6	1276.6	ND	1191.6	ND	650.1	ND	ND	ND	ND	29.1	ND	ND	3.1	ND	41.5	ND	1.3	ND	ND	ND	228.8	ND
402_J	J	mastectomy	22	Yes	NA	NA	Yes	Yes	TN	56	- - -	17	pT1	pN0	Other (INV)	3	0	0	20	0	No	RO -	RP -	HER2 -	pT1c	37.1	336.5	10000.5	62.6	11433.6	5434.1	66748.1	NA	ND	ND	ND	384.6	ND	363.5	134.8	94.5	32.4	1.4	32.5	ND	229.2	5.4	3850.5	ND
403_J	J	mastectomy	21	Yes	NA	NA	Yes	No	TN	48	- - -	35	pT2	pN1	Other (INV)	3	1	0	75	3	Yes	RO -	RP -	HER2 -	pT2	ND	21.9	10000.5	101.5	11433.6	119.2	82551.1	ND	ND	ND	ND	9499.1	147.6	249.3	686.2	505	397.1	ND	73.8	ND	ND	1107.5	20137.2	61
404_J	J	mastectomy	21	Yes	No	NA	No	No	HER2	41	- - +	15	pT1	pN0	Ductal (INV)	3	0	0	20	0	No	RO -	RP -	HER2 +	pT1c	ND	60.6	10000.5	1.9	11433.6	17.4	10563.2	ND	ND	ND	ND	578.1	17	145.1	31.4	33.4	16.9	0.8	9.2	ND	ND	26.5	3445.2	38.1
405_J	J	tumorectomy	45	Yes	Yes	NA	NA	No	TN	68	- - -	25	pT2	pN0	Ductal (INV)	3	0	0	NA	0	Yes	RO -	RP -	HER2 -	pT2	ND	ND	345.3	1.2	2149.3	4.3	1675.2	ND	ND	ND	ND	689.4	19.4	ND	16.3	35.8	12.8	ND	3.7	ND	ND	58.9	1099.6	ND
406_J	J	mastectomy	NA	NA	NA	NA	NA	No	HER2	72	- - +	35	pT2	pN0	Other (INV)	3	0	0	20	0	No	RO -	RP -	HER2 +	pT2	ND	72.2	10000.5	155.3	11433.6	43.3	38835.8	ND	ND	0.7	ND	9221.3	140.2	ND	586.9	305.1	502.1	ND	114.4	ND	ND	1028.9	5600.9	ND
407_J	J	NA	30	Yes	Yes	Yes	No	No	TN	74	- - -	25	pT2	pN1	Ductal (INV)	3	1	0	60	1	Yes	RO -	RP -	HER2 -	pT2	ND	28.9	10000.5	217.6	11433.6	19.3	87277.9	ND	ND	ND	ND	108.8	357.7	35.3	822.2	313.1	84.4	ND	16.2	ND	35.6	126.2	17611.1	ND
408_J	J	mastectomy	32	Yes	Yes	No	No	No	TN	61	- - -	30	pT3	pN3	Lobular (INV)	3	0	0	50	15	No	RO -	RP -	HER2 -	pT3	ND	77.6	5569.3	3.5	11433.6	2.9	16596.7	ND	ND	ND	ND	32.7	ND	38.1	9.4	ND	56.6	ND	2.1	ND	ND	ND	2118.4	ND
409_J	J	tumorectomy	21	Yes	No	NA	Yes	No	LUMHER2	49	+ + +	15	pT1	pN0	Ductal (INV)	2	100	70	60	0	No	RO +	RP +	HER2 +	pT1c	ND	23.3	3977.1	4.3	11433.6	6.8	6829.2	ND	ND	ND	ND	809.1	35	ND	46.1	78.6	214.4	ND	9.5	ND	ND	115	5733.5	ND
410_J	J	tumorectomy	26	Yes	Yes	No	NA	No	HER2	69	- - +	30	pT2	pN1	Ductal (INV)	3	0	0	30	1	No	RO -	RP -	HER2 +	pT2	ND	20.4	303.7	2.1	1163.1	30.2	1253.1	ND	ND	ND	ND	605.7	22	ND	35.5	51	38.7	ND	3.1	ND	ND	209.3	721	ND
411_J	J	mastectomy	31	Yes	Yes	Yes	No	No	TN	71	- - -	29	pT2	pN3	Ductal (INV)	3	2	0	50	11	Yes	RO -	RP -	HER2 -	pT2	ND	ND	487.1	1.8	2377.1	18.3	2067.3	ND	ND	ND	ND	707	56	ND	32.2	29.1	38.9	ND	3.4	ND	ND	44.6	1337.4	ND
412_J	J	NA	34	Yes	Yes	NA	Yes	No	HER2	79	- - +	20	pT2	pN0	Ductal (INV)	3	6	0	70	0	No	RO -	RP -	HER2 +	pT2	ND	ND	10000.5	64.2	11433.6	49.9	40792.7	ND	ND	ND	ND	3284.9	123.9	22.4	850.6	433.6	229.8	ND	35.7	ND	ND	837.2	17340.7	ND
413_J	J	mastectomy	18	No	NA	NA	NA	No	TN	59	- - -	18	pT1	pN2	Other (INV)	2	1	0	25	4	No	RO -	RP -	HER2 -	pT1c	ND	52	4862.2	2.2	11433.6	8	25901.1	ND	ND	ND	ND	84.9	ND	29	32.6	10.9	4.9	ND	4.1	ND	ND	ND	2754.4	ND
414_J	J	tumorectomy	NA	Yes	Yes	NA	NA	No	TN	93	- - -	22	pT1	pN2	Ductal (INV)	3	0	0	42	4	No	RO -	RP -	HER2 -	pT1c	ND	23.3	10000.5	111.6	11433.6	73.6	147035	ND	ND	ND	ND	1617	30.7	18.9	517.4	92.3	90.2	ND	39.4	ND	ND	30.3	5057	ND
415_J	J	tumorectomy	NA	Yes	No	NA	NA	No	TN	50	- - -	18	pT1	pN1	Ductal (INV)	3	0	0	60	1	No	RO -	RP -	HER2 -	pT1c	4.2	86.3	4697	3	11433.6	16.9	11691.8	ND	ND	ND	ND	179.1	26.1	49.8	68.9	66.3	278.6	ND	10.3	ND	ND	16.3	6537.8	ND
416_J	J	tumorectomy	38	Yes	Yes	Yes	Yes	No	HER2	59	- - +	17	pT1	pN1	Ductal (INV)	3	0	0	28	1	No	RO -	RP -	HER2 +	pT1c	ND	20	10000.5	169.4	11433.6	97.4	97941.9	ND	ND	ND	ND	4289.6	124.8	100.4	1453.8	634.6	170.4	ND	98.9	ND	ND	505.9	15768.4	ND
417_J	J	mastectomy	23	Yes	NA	NA	Yes	No	LUMHER2	50	+ - +	12	pT1	pN2	Ductal (INV)	3	20	0	35	4	No	RO +	RP -	HER2 +	pT1c	ND	18.9	4654	34.9	11433.6	34.4	15249.4	ND	ND	ND	ND	9274.5	297.5	96.6	474.2	361.2	241.6	ND	39.2	ND	ND	2035.5	8758.8	ND
418_J	J	tumorectomy	26	Yes	No	NA	No	No	LUMHER2	50	+ + +	25	pT2	pN1	Ductal (INV)	2	90	25	45	3	No	RO +	RP +	HER2 +	pT2	ND	41.5	56.7	0.6	489.6	ND	251.7	ND	ND	ND	ND	212.8	ND	ND	7.9	8.7	10.3	ND	0.7	ND	ND	7.8	368.1	29.5
419_J	J	mastectomy	21	Yes	Yes	NA	No	No	TN	91	- - -	40	pT2	pN1	Ductal (INV)	3	0	0	40	1	Yes	RO -	RP -	HER2 -	pT2	ND	ND	10000.5	82.2	11433.6	163.5	83778	ND	ND	ND	0.8	757.8	158.3	131.3	395.3	260.9	222.4	1.1	45.2	ND	18.2	447.8	20503.2	49.7
420_J	J	tumorectomy	28	Yes	Yes	Yes	No	No	TN	73	- - -	15	pT1	pN1	Ductal (INV)	3	1	0	80	3	Yes	RO -	RP -	HER2 -	pT1c	ND	42.3	355.5	1.4	1457.5	13.6	986.2	ND	ND	ND	ND	695.8	ND	ND	22.8	26.3	36.3	ND	2	ND	ND	84.2	469.5	ND
421_J	J	tumorectomy	26	Yes	Yes	NA	Yes	No	HER2	75	- - +	19	pT1	pN0	Ductal (INV)	3	0	0	30	0	No	RO -	RP -	HER2 +	pT1c	ND	144.9	1579.6	7.9	1986.1	ND	2024.5	ND	ND	ND	ND	287.2	ND	ND	58.7	35.9	73.5	ND	5.5	ND	ND	59.6	708.6	ND
422_J	J	NA	17	Yes	Yes	Yes	Yes	No	TN	72	- - -	22	pT2	pN0	Ductal (INV)	2	0	0	30	0	No	RO -	RP -	HER2 -	pT2	ND	25.8	2312.3	0.9	6138.7	ND	1563.9	ND	ND	ND	ND	77.7	ND	16.8	6.9	12	21.8	ND	2	ND	ND	19.9	2272.8	ND
423_B	B	NA	29	Yes	NA	NA	No	No	BENIN	NA	NA	60	NA	NA	Other (BEN)	NA	NA	NA	NA	NA	NA	NA	NA	NA	NA	ND	180.9	9264.4	8.5	3759.1	6.7	29138.2	ND	ND	ND	0.8	472.6	58.1	529.4	17.6	29.5	117.8	5.1	3.1	ND	77.8	50.1	2428.7	260.6
424_B	B	NA	35	Yes	NA	NA	Yes	No	BENIN	NA	NA	23	NA	NA	Fibroadenoma (BEN)	NA	NA	NA	NA	NA	NA	NA	NA	NA	NA	ND	184.9	1059.5	1.3	9563.7	9.1	20142.1	ND	ND	ND	0.6	1489.3	ND	469.5	12.3	31.9	5	3.7	4.7	ND	52.9	10.8	900.2	107.6
425_B	B	NA	17	No	No	No	No	No	BENIN	NA	NA	84	NA	NA	Fibroadenoma (BEN)	NA	NA	NA	NA	NA	NA	NA	NA	NA	NA	ND	549.1	161.3	ND	11433.6	42.8	11237.7	ND	ND	ND	ND	1076	ND	138.3	10.1	9.2	12	6.3	7	ND	978.1	ND	548.6	32.8
426_B	B	NA	20	Yes	No	No	Yes	No	BENIN	NA	NA	12	NA	NA	Fibroadenoma (BEN)	NA	NA	NA	NA	NA	NA	NA	NA	NA	NA	ND	83.6	451.3	ND	11433.6	13.5	10215.3	ND	ND	ND	ND	659.7	ND	331.6	ND	12	3.5	9.7	5.5	ND	364.3	5.3	511.4	86.8
427_B	B	NA	28	Yes	NA	NA	No	No	BENIN	NA	NA	110	NA	NA	Other (BEN)	NA	NA	NA	NA	NA	NA	NA	NA	NA	NA	ND	66.6	1682.3	3.1	5862.8	10.8	21374.9	ND	ND	ND	ND	10680.4	31.7	248.6	18.7	51.4	5.5	2.5	6.5	ND	ND	39	11896.4	142.4
428_B	B	NA	21	Yes	Yes	No	Yes	No	BENIN	NA	NA	15	NA	NA	Other (BEN)	NA	NA	NA	NA	NA	NA	NA	NA	NA	NA	4.1	1802.4	ND	3.4	7031.1	57	67714.5	ND	ND	ND	2	ND	ND	20.5	ND	4.8	9.3	3.8	17.9	ND	1342.5	ND	ND	ND
429_B	B	NA	29	No	NA	NA	Yes	No	BENIN	NA	NA	29	NA	NA	Fibroadenoma (BEN)	NA	NA	NA	NA	NA	NA	NA	NA	NA	NA	ND	75.6	18.3	0.7	5397.7	ND	3883.7	ND	ND	ND	ND	1023.1	ND	1167.7	12.8	34.3	ND	ND	2	ND	ND	52.2	351	73.4
430_B	B	NA	23	No	No	No	No	No	BENIN	NA	NA	100	NA	NA	Fibroadenoma (BEN)	NA	NA	NA	NA	NA	NA	NA	NA	NA	NA	ND	62.7	4496.4	5.3	6137.7	ND	25452	ND	ND	ND	ND	185.8	21.2	433.3	41	52	8.7	1.1	2.3	ND	ND	61.9	3904.5	116.9
431_B	B	NA	22	No	NA	NA	Yes	No	BENIN	NA	NA	25	NA	NA	Fibroadenoma (BEN)	NA	NA	NA	NA	NA	NA	NA	NA	NA	NA	ND	32.6	5986.2	2.6	5459.1	5.5	16115.6	ND	ND	ND	ND	29.1	ND	428	49.5	50.3	4.9	2.2	3.9	ND	17.8	21.4	1308.5	ND
432_B	B	NA	22	No	No	No	Yes	No	BENIN	NA	NA	34	NA	NA	Fibroadenoma (BEN)	NA	NA	NA	NA	NA	NA	NA	NA	NA	NA	ND	205.6	10000.5	18.8	6567.1	14.7	132106	ND	ND	ND	ND	8014.3	150.2	1184.1	140.2	151.6	16.7	5.1	18	ND	82.1	249.5	16012.1	129.3
433_B	B	NA	20	Yes	Yes	No	Yes	No	BENIN	NA	NA	20.4	NA	NA	Other (BEN)	NA	NA	NA	NA	NA	NA	NA	NA	NA	NA	17	99.3	7668.7	21.5	11433.6	11.7	34180.8	ND	ND	ND	0.9	18.7	26	621.3	20.9	23.1	4.8	3.8	2.7	ND	ND	8.6	10442.7	ND
434_B	B	NA	38	Yes	NA	NA	No	No	BENIN	NA	NA	24	NA	NA	Other (BEN)	NA	NA	NA	NA	NA	NA	NA	NA	NA	NA	4.7	564.9	3517.4	2.9	9473.1	17.5	22515.8	ND	ND	ND	0.9	1419.3	18.2	120.2	8.7	34.5	20.8	16.8	28.1	ND	79.4	15.5	742	203.3
423_JB	JB	NA	29	Yes	NA	NA	No	No	BENIN (J)	NA	NA	60	NA	NA	Other (BEN)	NA	NA	NA	NA	NA	NA	NA	NA	NA	NA	ND	ND	7.5	0.7	75	3.6	205.8	ND	ND	ND	ND	55.6	ND	ND	ND	6.1	7.4	ND	ND	ND	18.7	10.7	17.8	ND
424_JB	JB	NA	35	Yes	NA	NA	Yes	No	BENIN (J)	NA	NA	23	NA	NA	Fibroadenoma (BEN)	NA	NA	NA	NA	NA	NA	NA	NA	NA	NA	ND	95.3	2927.3	1	4689.2	5.2	21121.7	ND	ND	ND	ND	89.3	ND	126.6	11.3	5.8	7.2	0.6	1.7	ND	ND	ND	893.8	ND
425_JB	JB	NA	17	No	No	No	No	No	BENIN (J)	NA	NA	84	NA	NA	Fibroadenoma (BEN)	NA	NA	NA	NA	NA	NA	NA	NA	NA	NA	ND	189.8	4809.6	2.6	11433.6	8	28574.6	ND	ND	ND	ND	322.8	ND	439.1	38.7	7.2	15	ND	1.4	ND	27	ND	2319	ND
426_JB	JB	NA	20	Yes	No	No	Yes	No	BENIN (J)	NA	NA	12	NA	NA	Fibroadenoma (BEN)	NA	NA	NA	NA	NA	NA	NA	NA	NA	NA	ND	21.9	142	1.5	124.1	ND	293.1	ND	ND	ND	ND	38.6	ND	ND	ND	ND	11.6	ND	ND	ND	ND	ND	ND	ND
427_JB	JB	NA	28	Yes	NA	NA	No	No	BENIN (J)	NA	NA	110	NA	NA	Other (BEN)	NA	NA	NA	NA	NA	NA	NA	NA	NA	NA	ND	20.4	5619.8	6.7	2769.9	5.5	10897.8	ND	ND	ND	ND	ND	ND	52	29	8.2	49.5	ND	1.4	ND	ND	ND	2905.7	ND
428_JB	JB	NA	21	Yes	Yes	No	Yes	No	BENIN (J)	NA	NA	15	NA	NA	Other (BEN)	NA	NA	NA	NA	NA	NA	NA	NA	NA	NA	ND	25.8	594.4	1.2	1011.3	4	10872.3	ND	ND	ND	ND	ND	ND	41.5	19.1	10.8	ND	ND	ND	ND	26.2	6.5	483.7	ND
429_JB	JB	NA	29	No	NA	NA	Yes	No	BENIN (J)	NA	NA	29	NA	NA	Fibroadenoma (BEN)	NA	NA	NA	NA	NA	NA	NA	NA	NA	NA	ND	24.6	ND	ND	58	ND	193.8	ND	ND	ND	ND	ND	ND	ND	ND	ND	ND	ND	ND	ND	ND	ND	7	ND
430_JB	JB	NA	23	No	No	No	No	No	BENIN (J)	NA	NA	100	NA	NA	Fibroadenoma (BEN)	NA	NA	NA	NA	NA	NA	NA	NA	NA	NA	ND	36	7538.3	4.7	4440.4	ND	87106.2	ND	ND	ND	ND	ND	ND	106.9	51.3	8.6	18.9	ND	1.4	ND	ND	ND	4974.5	ND
431_JB	JB	NA	22	No	NA	NA	Yes	No	BENIN (J)	NA	NA	25	NA	NA	Fibroadenoma (BEN)	NA	NA	NA	NA	NA	NA	NA	NA	NA	NA	ND	38.1	1493.4	ND	1469.7	ND	3343.5	ND	ND	ND	ND	24.3	ND	97.6	41.1	16.7	ND	ND	0.9	ND	ND	ND	373.6	ND
432_JB	JB	NA	22	No	No	No	Yes	No	BENIN (J)	NA	NA	34	NA	NA	Fibroadenoma (BEN)	NA	NA	NA	NA	NA	NA	NA	NA	NA	NA	4.8	83.1	57.8	0.9	411	6.8	498.2	ND	ND	ND	ND	17.7	ND	ND	ND	ND	15.9	ND	ND	ND	ND	ND	26.2	ND
433_JB	JB	NA	20	Yes	Yes	No	Yes	No	BENIN (J)	NA	NA	20.4	NA	NA	Other (BEN)	NA	NA	NA	NA	NA	NA	NA	NA	NA	NA	6.2	181.5	7.6	ND	113.3	ND	302.2	ND	ND	ND	ND	ND	ND	ND	ND	ND	5.4	ND	ND	ND	ND	ND	73.3	ND
434_JB	JB	NA	38	Yes	NA	NA	No	No	BENIN (J)	NA	NA	24	NA	NA	Other (BEN)	NA	NA	NA	NA	NA	NA	NA	NA	NA	NA	ND	16.3	ND	ND	26.9	ND	146.7	ND	ND	ND	ND	ND	ND	ND	ND	ND	39.5	ND	ND	ND	ND	ND	14.5	ND
[truncated: 35 more columns]

## Sheet: Limits_of_detection
	Table S2. Luminex and MSD technical thresholds
		Lower detection limit *	Higher detection limit			Lower detection limit *	Higher detection limit
	IL-1b	0.45	8594.2		TGFβ2	0.07	45400
	CCL1	0.36	2095.6		CCL8	4.6	5064.03
	IL-15	0.45	10115.1		CCL5	2.86	10109
	TNFβ	0.49	10028.1		FGF2	12.77	2317.46
	IL-12p70	0.58	10173		CCL4	2.38	10996.7
	TGFa	0.59	2130.63		CXCL6	2.15	2516.46
	IL-9	0.62	10443.6		CCL3	2.56	2049.37
	CCL17	0.22	1022.23		CCL22	14.32	10988.1
	IL-10	0.01	327		TGFβ1	0.58	56600
	SCF	2.3	10462.4		Resistin	5.71	23679.2
	TSLP	2.4	12728.5		CXCL10	15.82	10680.4
	IL-12p40	2.31	10301.1		Leptin	6.88	35135.8
	EGF	2.25	10550.2		HGF	5.56	100940
	TGFβ3	0.02	45800		CXCL7	18.59	21493.9
	TNFa	0.54	10564		CXCL9	11.19	51651.2
	IL-21	3.53	24918.6		MMP9	12.68	10278.5
	TRAIL	2.28	10184		MCSF	21.92	100945
	GMCSF	0.56	10444.6		CXCL5	3.77	23072.3
	IL-1RA	2.26	10217.4		GCSF	2.28	10000.5
	CCL20	2.31	10375.9		SerpinE1	8.14	33027.5
	IL-23	9.52	50178.8		GRO	2.49	11433.6
	IL-33	4.68	23503.7		MMP2	556.39	51608.9
	TPO	11.02	53973.9		IL-6	14.7	360420
	IL-16	1.74	11732.2		MMP1	26.59	20758.1
	CCL7	15.01	10771.3		CXCL8	18.9	300814
	VEGF	15.71	10272.9		CCL2	4.45	18678.5
	LIF	4.44	20991.5		Adiponectin	18.23	440489
	CXCL12	22.63	107103
	Molecules in black were quantified using Luminex technology; molecules in blue were quantified using MSD technology
	*The lower detection limits values in that table correspond to the lowest value observed all over the experiments performed
	For data imputation, please refer to material and methods

## Sheet: Abbreviations
Abbreviations
Tissue_Number	Anonymous numerotation
T, J, B, JB	Tumor (T), Juxta-Tumor (JT), Benign (B), Juxta-Benign (JB)
Clinic..TRT_CHIR.TYPE	Mastectomy or tumorectomy
Clinic..PATIENT.IMC	Body mass index
Clinic..PATIENT.GROS	Yes/no pregnancy at diagnosis
Clinic..PATIENT.MENOP	Yes/No menopause at diagnosis
Clinic..PATIENT.THS	Yes/no previous hormone substitution treatment
Clinic..PATIENT.ANTFAM	Yes/no Other cancer (breast or ovarian) in the family
Clinic..PATIENT_AUTK	Yes/no Other cancer
Clinic..CLASS	Luminal A (LUMA), Luminal B (LUMB), Triple negative (TN), luminal Her2 (LUMHER2) and Her2 (HER2)
Clinic..K_CLINIC.AGEDIAG	Age at diagnostic
Clinic..K_RoRpHer	Oestrogen receptor (RO), Progesteron receptor (RP), Her2 status conclusion
Clinic..K_ANAPATHO.TAILLEmm	Size of the tumor
Clinic..K_ANAPATHO.pT	pathological T
Clinic..K_ANAPATHO.pN	pathological N
Clinic..K_ANAPATHO.CIMO1	Cancer lesion Code (principal)
[truncated: 14 more rows]
